# Supplementary material for: Neutral inverse-sandwich rare-earth metal complexes of the benzene tetraanion
Source: Chem Sci. 2024 May 13;15(23):8740–9. doi: 10.1039/d4sc02491e (PMC11185217; doi:10.1039/d4sc02491e)
Supplement: SC-015-D4SC02491E-s001 [file SC-015-D4SC02491E-s001.zip]

Archive with 6 entries (6 files):
- 2-Sm (13A).xyz
- 2-Y.xyz
- 3-Sm (11A).xyz
- 3-Sm (13A).xyz
- 3-Y.xyz
- 2-Sm (11A).xyz
