# Supplementary material for: Neutral inverse-sandwich rare-earth metal complexes of the benzene tetraanion
Source: Chem Sci. 2024 May 13;15(23):8740–9. doi: 10.1039/d4sc02491e (PMC11185217; doi:10.1039/d4sc02491e)
Supplement: SC-015-D4SC02491E-s001 [file SC-015-D4SC02491E-s001.zip › 2-Sm (13A).xyz]

Atomic coordinates for the optimized structure of 2-Sm (13A)
  Sm  -0.20237014881124      0.53526989770921     -0.09857703755028
  O   -2.14647127316779     -0.66646999015032     -1.31780398148112
  N   1.37903070207443     -0.47287599030338     -1.81357378720843
  N   -0.12996069566363      2.06410765107694     -2.03293059333486
  C   2.52569853076515     -1.08612538737823     -3.88191260283969
  H   3.56802197113105     -0.93585208996321     -3.56534835473547
  H   2.46546446221163     -0.87469438325010     -4.95547389625664
  H   2.30374975303567     -2.14916062269466     -3.71750343231605
  C   1.59086645307235     -0.19966239278474     -3.08727645118391
  C   1.03265322889505      0.89959320682403     -3.78280031169814
  H   1.30416894081514      0.96978877617301     -4.83383739368153
  C   0.33825901208431      2.01078212052713     -3.26282366081742
  C   0.17395009516773      3.21305849933446     -4.16309067138216
  H   -0.86974668462199      3.55509532341314     -4.18932023551939
  H   0.50334755298069      3.00370011137481     -5.18690776144052
  H   0.76605196757138      4.05675029298557     -3.77872144811341
  C   2.16452762012064     -1.44353662705758     -1.15615034844568
  C   1.66814823165616     -2.74654295372066     -0.94221854279913
  C   2.40373920687087     -3.63487418096948     -0.15203256380556
  H   2.00750180014973     -4.63503769441300      0.02935961616611
  C   3.61345222097136     -3.25429989016419      0.42323431700945
  H   4.16473611830365     -3.95130232247709      1.05386772521300
  C   4.10765136429646     -1.97158378935267      0.19146526643223
  H   5.05471151581349     -1.66467969200594      0.63839055104378
  C   3.40298759696317     -1.05771501086127     -0.59640090679133
  C   0.34953721557800     -3.16172365498599     -1.52585141524036
  H   0.31152604608234     -2.99891109135470     -2.61253295867934
  C   3.93050975852569      0.33023283252333     -0.81925882526075
  H   3.18589816899893      1.08338498248799     -0.52929538443617
  C   -0.65786723291892      3.23070496400319     -1.45450105381741
  C   0.20546207929701      4.06942551879658     -0.71050464794409
  C   -0.33245994498208      5.14705878897457     -0.00372754339300
  H   0.33671827597248      5.79232433059108      0.56758336222172
  C   -1.70283523428991      5.39816293398694     -0.01027895867007
  H   -2.11011604384421      6.23894048708253      0.55086660911798
  C   -2.54869556471381      4.56465035523864     -0.73689350873402
  H   -3.62313786223974      4.75450742829041     -0.74492987042796
  C   -2.04886725028309      3.47846894039361     -1.46215765696268
  C   1.67751527985053      3.77180101021498     -0.65598115951237
  H   1.88168251331526      2.88419841015563     -0.03500629307659
  C   -2.98102367121828      2.57672472390161     -2.22117534326812
  H   -2.62920731039088      2.39112822466331     -3.24468602221315
  C   -2.11089654967553     -0.92403539789650     -2.73137164327945
  H   -1.06176754498717     -0.98605110269070     -3.04242307155143
  H   -2.57146931223713     -0.07604446516176     -3.25934704978425
  C   -2.91406717988191     -2.19816143690353     -2.92324343842050
  H   -3.33637497682019     -2.27903821464346     -3.93251516327460
  H   -2.28660240140129     -3.08293458205044     -2.74606496752703
  C   -3.97520709543236     -2.06359975313351     -1.83193730202569
  H   -4.43087066702089     -3.01919950675182     -1.54455485298786
  H   -4.78111962522526     -1.39277558804229     -2.16315540749914
  C   -3.18597600738607     -1.43170863742343     -0.69318953721663
  H   -3.77890419767826     -0.76052812880377     -0.05856902492181
  H   -2.71800116959700     -2.18791183980350     -0.04472947618050
  Sm  0.12215313888507     -0.43003483712895      4.32859205644568
  O   2.04772979503099      0.72846452487442      5.59992129390018
  N   -1.48428382501991      0.32992256246758      6.12600654609135
  N   0.10740327976984     -2.16138476718017      6.07286276165374
  C   -2.63438619411609      0.69234889862068      8.24824874600997
  H   -3.66740528173496      0.59321279781871      7.88521783098392
  H   -2.60329555249551      0.33965815181179      9.28518384464273
  H   -2.40475375540594      1.76683907463101      8.23341544321791
  C   -1.67841450959535     -0.08023484588572      7.36581893954741
  C   -1.07599041085828     -1.22438117181177      7.94100137242309
  H   -1.33228698133224     -1.40988872459338      8.98181945039214
  C   -0.34800081321139     -2.25212275670193      7.30480842260771
  C   -0.12410670359550     -3.53100447599008      8.07696063565087
  H   0.93398218015876     -3.82692555374095      8.06011869114888
  H   -0.44889973574984     -3.44043143452895      9.11956754778122
  H   -0.68453575558610     -4.35742483281184      7.61518620476565
  C   -2.30187898098027      1.32924067011817      5.55964778408983
  C   -1.84124572665578      2.65853530142120      5.45492504670995
  C   -2.60838745941683      3.59336117016709      4.75318169461640
  H   -2.24366399109599      4.61792741081533      4.66576530823396
  C   -3.81461402269215      3.23313571053519      4.15807218077697
  H   -4.39515612622988      3.96989502704426      3.60331776080706
  C   -4.27037110205749      1.92081681219403      4.27605471559582
  H   -5.21373124797959      1.62889598422455      3.81158779936015
  C   -3.53330719829843      0.95978731830862      4.97219221073750
  C   -0.53143087303766      3.05696439324543      6.07011536323549
  H   -0.49211581851387      2.81484803206747      7.14209777666283
  C   -4.01484503712680     -0.45897243893029      5.06474872637781
  H   -3.26450545126585     -1.15098385249275      4.65914564202300
  C   0.65408714832426     -3.23854702431525      5.35476365648044
  C   -0.20560907943010     -4.03054371157876      4.55679603781793
  C   0.34471265999046     -4.99050773140594      3.70498648670938
  H   -0.32242918661669     -5.59706120172576      3.09034876522760
  C   1.72384030843174     -5.16913828610985      3.61942743772264
  H   2.14121425496750     -5.91514958975815      2.94338082766954
  C   2.56527481362914     -4.38443917387104      4.40259434654802
  H   3.64636879612210     -4.51853038506211      4.34074824154738
  C   2.05345843708066     -3.41764490260064      5.27430144919779
  C   -1.68919805143078     -3.79768708801355      4.59255908505006
  H   -1.95093025816476     -2.85440796941146      4.08691205533125
  C   2.98102132988959     -2.56954232095968      6.09836142786274
  H   2.67330719946388     -2.53242500988309      7.15213253902758
  C   2.04413721901825      0.83140492038985      7.03295881586183
  H   1.00162537843816      0.82967619146935      7.37232056781880
  H   2.54184658956233     -0.05403748955935      7.45562126608696
  C   2.81628304089092      2.10280463240424      7.33724865768090
  H   3.25726827244922      2.09613214912739      8.34167967266511
  H   2.15917636713770      2.98059374401658      7.25943394317721
  C   3.85716594590487      2.10892396065941      6.21835158291219
  H   4.27904469576193      3.10168934034453      6.01909121299340
  H   4.68906258835726      1.43411810474999      6.46685938917290
  C   3.06397522450485      1.56761509576431      5.03568618606744
  H   3.66173056142423      0.96890701434106      4.33602487626440
  H   2.57163405973168      2.36837353329331      4.46299894075661
  H   0.15338410403167     -4.22444223372890     -1.33247320163915
  H   -0.47164547703846     -2.57994394358779     -1.08488457099771
  H   4.16397095847524      0.52108238635050     -1.87697244288514
  H   4.84462739263556      0.50231805039768     -0.23660134259823
  H   2.23109376292288      4.61040006969929     -0.21429050903146
  H   2.09743265842379      3.55996670656293     -1.64777663437767
  H   -3.06790648257430      1.59435796500140     -1.73512508895519
  H   -3.98603185292019      3.01425635546717     -2.27843991247535
  H   -0.35646705867054      4.13464999979054      5.95619640414249
  H   0.30325699317165      2.52638245740954      5.59182689696763
  H   -4.19248355306360     -0.77346973017408      6.10319019029788
  H   -4.94945517363896     -0.59443876949275      4.50552539074830
  H   -2.22598665456210     -4.60486348410508      4.07764947220074
  H   -2.07736407039677     -3.71803396731428      5.61616376669978
  H   3.00081770570645     -1.53108338047712      5.73819934453332
  H   4.00621757675594     -2.95931330348618      6.05505255832661
  C   1.36938503830086      0.37089280184604      2.03818500507076
  H   2.42551486268220      0.59528237254946      1.98383345468435
  C   0.37386881077326      1.43859866925412      2.34029438328859
  H   0.68583933335598      2.46296256194727      2.49387366243874
  C   -0.98969279790133      1.09424847750387      2.40995833135322
  H   -1.71576891374537      1.86547789999453      2.64347455256270
  C   -1.44624750455520     -0.22555998695286      2.19079446872709
  H   -2.50089555723854     -0.45244724350888      2.25839240266372
  C   -0.44998256058383     -1.29270326914555      1.88759079869254
  H   -0.75765505114958     -2.32070704718327      1.75268699385504
  C   0.91514847082441     -0.95036503878552      1.83136515621137
  H   1.64160305666578     -1.72867828023684      1.63095192585526
