# Supplementary material for: Neutral inverse-sandwich rare-earth metal complexes of the benzene tetraanion
Source: Chem Sci. 2024 May 13;15(23):8740–9. doi: 10.1039/d4sc02491e (PMC11185217; doi:10.1039/d4sc02491e)
Supplement: SC-015-D4SC02491E-s001 [file SC-015-D4SC02491E-s001.zip › 2-Y.xyz]

Atomic coordinates for the optimized structure of 2-Y
   Y  -0.13394308519872     -0.03012472029556     -0.06424299649455
   Y  0.07880455636191      0.07815779339159     -3.99245298701115
  N   -1.60791554847424      0.29839984445596      1.73646398326667
  N   1.15035436503375     -0.38989877051273      1.87130122626555
  N   0.37605792353691     -1.23864915886505     -5.90863423632087
  N   0.08976537817179      1.60578643198448     -5.78496755448600
  C   -2.74931110023436      0.51946290329390      3.88182367335584
  H   -3.15220589149919      1.51896846293923      3.66730743852857
  H   -2.53869366826642      0.45167947233941      4.95448469222439
  H   -3.54901574389064     -0.19416923717114      3.63759896553352
  C   -1.51799070868303      0.24548010018624      3.05395340933199
  C   -0.32489682005321     -0.06026883064154      3.73554668806432
  H   -0.38046694517637     -0.06876168485817      4.82111570535584
  C   0.93023545733192     -0.35980168742429      3.17352814661232
  C   2.07136613679846     -0.65464889941272      4.11519424358219
  H   2.50051650496276     -1.64613772419334      3.91493292003721
  H   1.75175714722997     -0.61845644127201      5.16218538558874
  H   2.88682895316094      0.06914990635066      3.97507651549268
  C   -2.82309520714769      0.61454264576406      1.08640493201358
  C   -3.65371441859335     -0.43401217325109      0.63778931399717
  C   -4.77087093038074     -0.12226707898167     -0.14134114906354
  H   -5.41454448402965     -0.92961821159737     -0.49332920389188
  C   -5.06447395041035      1.19790782207116     -0.47617045665292
  H   -5.93690146143507      1.42602711295538     -1.08828597811322
  C   -4.23840352541506      2.22530611087345     -0.02544168078230
  H   -4.46332033554058      3.25969199724436     -0.28904909974137
  C   -3.10967093395538      1.95484397380289      0.75298726162805
  C   -3.31744850443577     -1.86035751602127      0.97311423161018
  H   -2.39596487439864     -2.18550317730477      0.46501214974163
  C   -2.19311777514260      3.06235074961921      1.18994946665727
  H   -1.23250431682227      3.00994716702178      0.65452771204151
  C   2.41422252238704     -0.71582539358804      1.32961236548405
  C   3.30140093585042      0.32282611530575      0.97627967613650
  C   4.47357719974979      0.00086197974443      0.28740390397876
  H   5.16102015471527      0.80033485751566      0.00763460742026
  C   4.76788389111922     -1.31857303051012     -0.04965843746209
  H   5.68394716177634     -1.55320548122286     -0.59149950120019
  C   3.88721685619473     -2.33664813512323      0.30937308945243
  H   4.11301263485833     -3.37055486469161      0.04481232865406
  C   2.70248621547321     -2.05589971992144      0.99490838479793
  C   2.97093284708742      1.74967662324970      1.31428098051463
  H   2.08453281507880      2.10013284790057      0.76324805724189
  C   1.73153147643437     -3.15130414185617      1.33491902200863
  H   1.43903752779215     -3.13572697616167      2.39333210695897
  C   0.66131415459712     -2.17761411210755     -8.14231384375728
  H   1.58372043524870     -2.72540650000129     -7.90311341244622
  H   0.71194978823574     -1.85362230232708     -9.18740529522235
  H   -0.16147389078650     -2.89943069707909     -8.04068455187443
  C   0.47019348249504     -1.01064255893476     -7.20634742413078
  C   0.39493824676248      0.27733442604195     -7.76821159366826
  H   0.48319765024456      0.33368298764605     -8.85022298356620
  C   0.20890466298856      1.50174830791001     -7.09750458201575
  C   0.13616989326864      2.75243066809895     -7.93864363803311
  H   -0.83270892699973      3.25478166853454     -7.80845781397085
  H   0.27181160317124      2.53202813161845     -9.00285381253893
  H   0.90254862144003      3.47724863359841     -7.63080437348312
  C   0.45199565785780     -2.53954602634193     -5.36195611867447
  C   -0.74256626950873     -3.24203756511543     -5.09580743298250
  C   -0.67045440701117     -4.45725844784758     -4.40952229441013
  H   -1.59118372185999     -5.00300469687516     -4.19887409419131
  C   0.55415103815884     -4.97051714991929     -3.98809241290461
  H   0.59437771612945     -5.91710718657125     -3.44940240677047
  C   1.72716613821592     -4.26854388282363     -4.25701051853209
  H   2.68714764980014     -4.66464061629116     -3.92308027679013
  C   1.69782549295129     -3.04874844605653     -4.93821166103982
  C   -2.06676691071600     -2.67634440111603     -5.52809409326841
  H   -2.31174384301390     -1.75282432528895     -4.98033175065336
  C   2.96087346002312     -2.27226023426760     -5.18060334608584
  H   3.08850150397721     -2.00184778056915     -6.23753887022367
  C   -0.12306219978413      2.85402556907170     -5.15671625704571
  C   0.98222971993607      3.57365564219789     -4.65609768476540
  C   0.74712798403484      4.72247105578027     -3.89628296443217
  H   1.59761447453254      5.28090743063594     -3.50286236441793
  C   -0.55080692962339      5.15490888632185     -3.63177943410246
  H   -0.71772672633562      6.05016947392516     -3.03304352936006
  C   -1.63406830068031      4.43989062029256     -4.13781333756890
  H   -2.65178816283334      4.77418086151908     -3.93183191259366
  C   -1.44145750094607      3.28414405801088     -4.89943285637358
  C   2.38242854902175      3.09758971247063     -4.92369752279795
  H   2.56043009642751      2.10037398107703     -4.49377329009294
  C   -2.61391367177595      2.48778367938557     -5.40009011117147
  H   -2.51647891264098      2.22323373697993     -6.46124213899135
  H   -3.14819707896829     -2.00468225704867      2.04858844745866
  H   -4.12118373575027     -2.53699504857751      0.65664513356030
  H   -2.63696361949743      4.04310585379908      0.97800466218100
  H   -1.96012872921360      3.01318004608759      2.26181705890786
  H   2.74769449181880      1.88165929004906      2.38172902948261
  H   3.80318193890177      2.41543504081445      1.05320539156639
  H   0.80451157398747     -3.05090991002005      0.74964766583070
  H   2.15964067502351     -4.13612506066345      1.11010724502848
  H   -2.07725046865629     -2.41723078084219     -6.59548549577864
  H   -2.87715227578206     -3.39149351213712     -5.33907846543323
  H   3.83964224963986     -2.84843905241207     -4.86534504999334
  H   2.95841868972210     -1.33087385327508     -4.61022417448136
  H   2.59187295828276      3.01414487440264     -5.99934083804033
  H   3.11829024445018      3.78358607693910     -4.48586979350618
  H   -3.55029873327681      3.04425609704266     -5.26780822668965
  H   -2.71006305917127      1.54160728014768     -4.84489850560719
  C   -1.15485184909418     -0.90700653620215     -2.11814889071861
  H   -1.98884155720832     -1.59244492830564     -2.17719307586116
  C   -1.39731309416566      0.53647982657559     -2.17545022212626
  H   -2.41085168076532      0.90080194542090     -2.06791745730223
  C   -0.28391098311811      1.45737109387193     -1.91150016364720
  H   -0.44686408628480      2.51954431539880     -2.04198519143345
  C   1.08822761295866      0.93982517988252     -1.94806578162002
  H   1.92219683534692      1.62389074052914     -1.87696035803846
  C   1.33789623039968     -0.50061546651153     -2.05851813829615
  H   2.33538014655619     -0.87481384214579     -1.86701429433043
  C   0.20493662206303     -1.43001385527602     -1.96447013538297
  H   0.38214524487654     -2.48455850225935     -2.13358202313748
