# Supplementary material for: Neutral inverse-sandwich rare-earth metal complexes of the benzene tetraanion
Source: Chem Sci. 2024 May 13;15(23):8740–9. doi: 10.1039/d4sc02491e (PMC11185217; doi:10.1039/d4sc02491e)
Supplement: SC-015-D4SC02491E-s001 [file SC-015-D4SC02491E-s001.zip › 3-Sm (11A).xyz]

Atomic coordinates for the optimized structure of 3-Sm (11A)
  Sm  0.04079583470929      0.18028194521296     -0.08440917888352
  O   -1.06217420323013     -1.86081510682474      1.03521544621708
  N   1.58902231547483      0.08230176452091      1.86138269052798
  N   -1.09307788621839      1.47794980441948      1.73761591813644
  C   2.57374894873449      0.16245946758737      4.09684121945382
  H   2.96714229311558     -0.85951312695559      4.01404499883555
  H   2.27147196155158      0.34117351070837      5.13451078174967
  H   3.41266778610818      0.83440096371419      3.86448974664344
  C   1.42870505669928      0.39539428567677      3.13667493826036
  C   0.27028772376641      0.98514132515041      3.68213376335937
  H   0.29958143297240      1.13651224147607      4.75847109716911
  C   -0.83931426483882      1.56780110875047      3.03260519315433
  C   -1.76977706874199      2.37716938479448      3.90911173894796
  H   -1.74853794878696      3.43721547429507      3.61818737469586
  H   -1.49007349369548      2.30627898141296      4.96576129144319
  H   -2.81251124620614      2.05016745189513      3.79820705178707
  C   2.87665311693780     -0.29065696598692      1.40941498751266
  C   3.75849835884340      0.72145462392215      0.97189214600617
  C   5.02134305601941      0.36129165060608      0.49604311860712
  H   5.70091703175967      1.14293798575023      0.15379669304596
  C   5.41519695879391     -0.97420512408829      0.44418621675097
  H   6.40265719803822     -1.24123030278988      0.06861758522303
  C   4.52881726672065     -1.96698674060416      0.85273111520478
  H   4.82237164125272     -3.01609596563061      0.79485958678881
  C   3.25300662244979     -1.64665000834429      1.32821428287792
  C   3.32950529950278      2.16058123557616      1.01306322645058
  H   2.43529549495035      2.32508574169155      0.39362180153688
  C   2.29917879298307     -2.72902409675224      1.74405627330150
  H   2.04235494955686     -2.66075184639610      2.81150254588326
  C   -2.15029903210574      2.24805315163240      1.19904106648968
  C   -3.44682428280859      1.70789626145078      1.08094300338243
  C   -4.46102365534654      2.49589268559986      0.52830510272482
  H   -5.46547884182303      2.07886727986093      0.44163564552570
  C   -4.20441755791628      3.78777995397456      0.07803269200316
  H   -5.00555240833217      4.38833561684821     -0.35245308180916
  C   -2.91230688256268      4.30246595218730      0.17165586807768
  H   -2.70077836353286      5.31141015382527     -0.18620423026206
  C   -1.87483670914148      3.55030937518639      0.72893896577665
  C   -3.73356436839484      0.30322699693175      1.52810555157565
  H   -3.55351587575442      0.16702505384819      2.60468291663639
  C   -0.48425515952634      4.10857003429884      0.83179308336314
  H   0.22176056858404      3.51498737093619      0.23229660990817
  C   -1.21264829765577     -2.01967899109072      2.45494570097029
  H   -1.50003984063413     -1.05343028554073      2.88197839237330
  H   -0.23926929328374     -2.29756112434041      2.88275993514486
  C   -2.24216420715695     -3.12362016789864      2.62493573841073
  H   -2.13744292138063     -3.65049151894267      3.58156283789881
  H   -3.26124773740488     -2.71264921312789      2.57330723740028
  C   -1.95765174960480     -4.00246463959995      1.40846818539459
  H   -2.79328654201822     -4.65775414935242      1.13294323007712
  H   -1.07685788501291     -4.63519536750000      1.59198306590794
  C   -1.65691096856706     -2.96676497632643      0.33749307835310
  H   -0.95870491775313     -3.30325839977766     -0.43792997248407
  H   -2.57042465561246     -2.61590580963341     -0.16476984804867
  Sm  -0.00327901352075      0.14594224840124     -4.26533696299509
  O   -1.52751833208972      1.72639734414520     -5.63765955569739
  N   -0.87007155336206     -1.71675454105159     -5.71620082275474
  N   1.56182941752944     -0.09493213760407     -6.17573416449772
  C   -1.47390123547440     -3.07838544901966     -7.65514837712166
  H   -2.52091931811810     -3.08166917768750     -7.32682130225561
  H   -1.44086526593980     -2.99245382725862     -8.74726746092637
  H   -1.05655834097425     -4.05991717590641     -7.38589513125300
  C   -0.68289404058640     -1.97374011890363     -6.99219590875283
  C   0.25714190993748     -1.29828066453232     -7.81119910247774
  H   0.21737770929100     -1.54779958440074     -8.86921198453280
  C   1.35627721470010     -0.51412397433992     -7.41492196662119
  C   2.34961107615872     -0.13305127318783     -8.48915505622107
  H   3.32577843008441     -0.60424599932919     -8.31456606066423
  H   2.00002879692559     -0.42788153100566     -9.48481376120813
  H   2.52578011390874      0.95212373340058     -8.48159807228675
  C   -1.67052534668285     -2.56705230015197     -4.92074932764626
  C   -1.07482084201679     -3.68473679517686     -4.29836996578125
  C   -1.82803791085426     -4.43515562189183     -3.39176455845207
  H   -1.36301883581145     -5.29169596811514     -2.90049460165401
  C   -3.15263319546638     -4.10558549981872     -3.10878531848089
  H   -3.72821550539244     -4.70150238743346     -2.40004363179448
  C   -3.73993034396362     -3.01798597494045     -3.75125116252999
  H   -4.77926343974421     -2.75827856623574     -3.54418949405425
  C   -3.01590833533461     -2.23787771947895     -4.65776222620820
  C   0.35439663434767     -4.04020055238020     -4.58863126676603
  H   1.01605443691162     -3.18430196549702     -4.40188443568280
  C   -3.65654400837751     -1.06064416274357     -5.33293069024552
  H   -3.66198694621707     -1.17276041583039     -6.42731928996576
  C   2.82104344465962      0.41215648777719     -5.79437495774674
  C   2.97880180799241      1.78733773041088     -5.52051936505935
  C   4.20851748114038      2.25094737292545     -5.04414118915403
  H   4.32992872686177      3.31623411897346     -4.84130859544231
  C   5.27297603500628      1.37840303548008     -4.83367389644913
  H   6.22519807013298      1.75359184106359     -4.45938273757510
  C   5.10705711350712      0.02036656974916     -5.09646475557236
  H   5.92944460457474     -0.67291197099266     -4.91399464982520
  C   3.89262805598624     -0.48194554884361     -5.56840864239982
  C   1.84007298232923      2.74573503452864     -5.73269831813371
  H   1.25581144507054      2.49168234153116     -6.62624660856727
  C   3.70839359839243     -1.95598425211507     -5.78638937301280
  H   2.75630788881856     -2.29744831842890     -5.36120410466933
  C   -1.75022104481375      1.54764089757155     -7.04491928350654
  H   -0.96935532848443      0.88411587465350     -7.43699375912099
  H   -2.72419320472875      1.05577546451333     -7.19523599816992
  C   -1.74903598721958      2.95168119438252     -7.61730135077790
  H   -2.26950971890359      3.01544583786287     -8.58081142077506
  H   -0.71852049018601      3.30653269461452     -7.76225001855064
  C   -2.43954591906982      3.73235485536370     -6.50063520645296
  H   -2.22587657703645      4.80807244388769     -6.52097719907547
  H   -3.52961627847553      3.60658176223083     -6.56786845255369
  C   -1.89939675829341      3.05967153225134     -5.24332331137776
  H   -2.63004475795942      2.99934591244054     -4.42781029798853
  H   -1.00106849498613      3.56170421934505     -4.85666751154164
  H   3.06594854981270      2.48746285359368      2.02913282950341
  H   4.12375808163793      2.81708093270690      0.63597096174828
  H   2.73277595320459     -3.72129884644315      1.56625605571009
  H   1.35582537547403     -2.66242272221944      1.18430855246484
  H   -4.77848484136147      0.03461123041785      1.32642148606399
  H   -3.08832852981909     -0.41618632329281      1.00536639759777
  H   -0.10666692683752      4.09217956888741      1.86387187129950
  H   -0.44849202849843      5.14412624591765      0.46993712392881
  H   0.50506838855253     -4.32696200398658     -5.63965794726440
  H   0.68759675793830     -4.87730588355419     -3.96191702323850
  H   -4.69458081157510     -0.93572105051261     -5.00005478388951
  H   -3.11995858531228     -0.12737903905852     -5.11441077996725
  H   2.20646380829942      3.77545602964443     -5.83765323667889
  H   1.14749804530763      2.74954028104415     -4.87306947337625
  H   3.68153350771952     -2.22573306351664     -6.85307668182633
  H   4.52371657450612     -2.52473900366659     -5.32202652765479
  C   1.08103617074800      1.14372060884680     -2.21206471075243
  H   1.89226640862838      1.86134774602334     -2.20840158922381
  C   1.39216951793390     -0.27190728305492     -2.20224694120369
  C   0.30145807928388     -1.22716045726182     -2.17543574765332
  H   0.51270337901194     -2.28577204406766     -2.23658658669482
  C   2.81565673010994     -0.73979933555827     -2.25275853717504
  H   3.22950517559626     -0.98203824864025     -1.27065910086161
  H   3.45706001133925      0.02202744697238     -2.70026890716983
  H   2.90793919163714     -1.64197116357797     -2.86623645963128
  C   -1.08743821569609     -0.76288716700796     -2.15511343008801
  H   -1.89124709636614     -1.48483623759458     -2.17890802163955
  C   -1.39539265859466      0.64285625674793     -2.16166401334352
  C   -0.30430114382477      1.60496268089143     -2.13242356333224
  H   -0.52679884297291      2.66422972154397     -2.13917623816516
  C   -2.81643241662734      1.10886370592671     -2.23801029411982
  H   -3.48191926686978      0.43954829355563     -1.68530395097328
  H   -2.92730018900187      2.10404933571299     -1.80308583727552
  H   -3.20678983204485      1.15291881514058     -3.26457903756574
