# Supplementary material for: Neutral inverse-sandwich rare-earth metal complexes of the benzene tetraanion
Source: Chem Sci. 2024 May 13;15(23):8740–9. doi: 10.1039/d4sc02491e (PMC11185217; doi:10.1039/d4sc02491e)
Supplement: SC-015-D4SC02491E-s001 [file SC-015-D4SC02491E-s001.zip › 3-Sm (13A).xyz]

Atomic coordinates for the optimized structure of 3-Sm (13A)
  Sm  0.01219915117001      0.05785831187716      0.20562137436690
  O   0.12592865910353     -2.23164231640692      1.37060930201272
  N   1.55273673900639      0.95737427792166      1.96414370513756
  N   -1.46534002130176      0.82356648917907      2.09463569478082
  C   2.53548156682409      1.70796206324401      4.07202808812455
  H   3.39835581910894      1.03849045592897      3.95848527437498
  H   2.27637787117902      1.77434873797381      5.13440939599545
  H   2.87144497135625      2.70178324176670      3.74089701882929
  C   1.35984836439056      1.24525563829779      3.23913411965490
  C   0.10913523958300      1.20686243176063      3.89521223875000
  H   0.14558523662808      1.43315487547380      4.95847003939810
  C   -1.19135113873657      1.12621763793025      3.35206534193495
  C   -2.33037149395420      1.46126563252390      4.29060548482263
  H   -2.79516130669940      2.41646735745861      4.00512275864539
  H   -1.98678185892565      1.54829088337698      5.32728870734481
  H   -3.12644502460406      0.70605815125096      4.24345062809427
  C   2.79761816494402      1.24479283354253      1.36606901082462
  C   2.99414643846735      2.51553543115609      0.78035282058563
  C   4.20798848556865      2.79157201164187      0.14657316443478
  H   4.35981571154574      3.77484606878186     -0.30164759908736
  C   5.21857613551839      1.83348779040812      0.08128362555126
  H   6.16141362864671      2.06213800235590     -0.41509226126684
  C   5.00696007040289      0.57588062725330      0.63940388145082
  H   5.78574481871368     -0.18544313483436      0.57423506285840
  C   3.80251220292037      0.25982362103517      1.27553332829777
  C   1.90137187745788      3.54435141460728      0.83860474130824
  H   1.00001235123430      3.19513903990438      0.31324682939058
  C   3.57483111057408     -1.11132177866086      1.84566524027728
  H   3.37868785869193     -1.07955332067584      2.92724350062779
  C   -2.78575055442645      0.96228902406447      1.61882613371231
  C   -3.66399022157957     -0.14222480874094      1.60181890254674
  C   -4.94823822411222      0.01681707441003      1.07142549411387
  H   -5.62528655102326     -0.83857704273865      1.05977422294566
  C   -5.36524965265579      1.23947656143858      0.55181210781711
  H   -6.36715919858868      1.34662850532456      0.13698937802526
  C   -4.48583403228221      2.32041429133702      0.55338585041928
  H   -4.80124902215482      3.27821122450990      0.13659336986480
  C   -3.19643025974624      2.20137982197976      1.07787788225522
  C   -3.21737229129654     -1.47216998532502      2.13683120873393
  H   -2.91957196560356     -1.41208548000215      3.19388136206495
  C   -2.24460191585030      3.36285233945870      1.05346411924894
  H   -1.39637648916822      3.15897703018754      0.38241248128716
  C   0.18928437975046     -2.36078830825245      2.79952256481027
  H   -0.35488725631086     -1.51884315049351      3.24358072308245
  H   1.24025176856260     -2.29186026483450      3.11746360953268
  C   -0.39332464090819     -3.73128604073188      3.09622719019287
  H   -0.03519613501493     -4.14297443084355      4.04791944724012
  H   -1.49078698342865     -3.68379101783546      3.13859604043542
  C   0.06428871646958     -4.53349063876438      1.87823805420331
  H   -0.53857385676347     -5.43143066918174      1.69504090993179
  H   1.11030269358579     -4.85022849482868      2.00026563054007
  C   -0.05865850595100     -3.51267316042865      0.75463417803349
  H   0.69246150222744     -3.62780644436198     -0.03749834044822
  H   -1.05390793436693     -3.53036601579829      0.28413463635674
  Sm  0.01504140569107     -0.13894645021542     -4.42266466525878
  O   -0.09654584793092      2.15478780252607     -5.58235615500378
  N   -1.51746890528248     -1.03608059447694     -6.18742113958523
  N   1.50158861567374     -0.89249770237086     -6.31008433667466
  C   -2.49282918603449     -1.78336489579078     -8.29968029586893
  H   -3.35833639122037     -1.11724877660091     -8.18628104625017
  H   -2.23123167526059     -1.84619649196896     -9.36166970045236
  H   -2.82589222402987     -2.77920459411189     -7.97169303664274
  C   -1.32077542098559     -1.31875308106377     -7.46292494695557
  C   -0.06880775035708     -1.27218663737995     -8.11582314865652
  H   -0.10199047966449     -1.49289871362061     -9.18036275032065
  C   1.23042748413354     -1.18807210572756     -7.56987091830440
  C   2.37230493045347     -1.51116413161019     -8.50917269369142
  H   2.84148345276697     -2.46598188013159     -8.22958948326587
  H   2.03042556520813     -1.59296126255300     -9.54685167456613
  H   3.16448244921281     -0.75228680277045     -8.45600264088089
  C   -2.76126565876740     -1.33079729842798     -5.59114863846593
  C   -2.95149618513785     -2.60385339061554     -5.00834000583558
  C   -4.16351802143875     -2.88681763067189     -4.37418068696013
  H   -4.31036664935457     -3.87154133627200     -3.92749809101495
  C   -5.17830174251824     -1.93338669626950     -4.30586693925225
  H   -6.11945984570828     -2.16729243083717     -3.80874030318862
  C   -4.97292756834083     -0.67345303714676     -4.86115596311783
  H   -5.75495968315457      0.08426901856982     -4.79312811299653
  C   -3.77036930861377     -0.35036405200444     -5.49728957492722
  C   -1.85377470023726     -3.62721907392952     -5.06963048537839
  H   -0.95276222003223     -3.27401080897626     -4.54629514057150
  C   -3.54870257822852      1.02351781543103     -6.06307681076496
  H   -3.34992112049935      0.99610736513287     -7.14427811401209
  C   2.82243053946543     -1.02806327450062     -5.83438956162346
  C   3.69587312070545      0.08016900144971     -5.81059993758715
  C   4.98027359617276     -0.07612787680843     -5.27991636514358
  H   5.65332430256796      0.78231659205403     -5.26230554132732
  C   5.40239500668199     -1.29993380892108     -4.76722825162442
  H   6.40423226249595     -1.40484682005834     -4.35165602023499
  C   4.52785883191360     -2.38480070719507     -4.77579792731844
  H   4.84700594321441     -3.34340143371274     -4.36373298635038
  C   3.23818298056635     -2.26839812897302     -5.30023561720965
  C   3.24398471872229      1.41045960751544     -6.34020766003903
  H   2.97206814700587      1.35897543234458     -7.40488846734567
  C   2.29076160754806     -3.43369802230021     -5.28057764617352
  H   1.44881202736443     -3.24079334790653     -4.59835226724852
  C   -0.16686955773761      2.28949187758180     -7.01058854238788
  H   0.37701947355468      1.45104545016782     -7.46180415089463
  H   -1.21928349674837      2.21879313956558     -7.32316439139305
  C   0.41058261960344      3.66270532245939     -7.30523626956655
  H   0.04377380782718      4.07791272842700     -8.25209764220343
  H   1.50773736539976      3.61758283878900     -7.35746375837483
  C   -0.03882684864784      4.45851837740760     -6.08005130304008
  H   0.56334390897374      5.35704158244646     -5.89747138420972
  H   -1.08661516038992      4.77312736843578     -6.19209986269218
  C   0.09595908069760      3.43278523459314     -4.96261800050266
  H   -0.64582976568823      3.54398884961050     -4.16125888702223
  H   1.09676107543184      3.44837822180801     -4.50382250422982
  H   1.58826753782191      3.76076859753915      1.86956800998662
  H   2.22070942090583      4.48477798193140      0.37133417752752
  H   4.44845523385208     -1.75420022281708      1.67831770002765
  H   2.70268932996708     -1.59483023152483      1.38170676800356
  H   -4.01778856226970     -2.21818516801007      2.05135410238102
  H   -2.34317363973347     -1.84446273500785      1.58579384495940
  H   -1.81390299888665      3.57009548542775      2.04251050024236
  H   -2.74427103321213      4.27266934991901      0.69683116256434
  H   -1.54211950032150     -3.84164281219004     -6.10144825170183
  H   -2.16733306823955     -4.56944782206869     -4.60207842653863
  H   -4.42607698607214      1.66130662695278     -5.89586351458686
  H   -2.68037251398304      1.51059664935681     -5.59566684027127
  H   4.03215381056349      2.16581134999076     -6.22747504394506
  H   2.35180717457473      1.76372892375021     -5.80629823866390
  H   1.85094811466224     -3.63058569733029     -6.26761963383589
  H   2.79703059899732     -4.34581164686557     -4.93945566808685
  C   0.78804265718881      1.16283986786409     -2.10481837687108
  H   1.36123903219383      2.08066119566574     -2.07928973396228
  C   1.45506158208840     -0.07363830362843     -2.10843077014875
  C   0.72491494540762     -1.28285800915308     -2.10455088782909
  H   1.25174087898653     -2.22851490458482     -2.09263883593685
  C   2.94940043821365     -0.11501292390240     -2.13968830494747
  H   3.37744769688524      0.82948938405336     -1.80449222501306
  H   3.31701185448363     -0.31912320399575     -3.14826899952195
  H   3.33092357576238     -0.91044412582211     -1.49520596844727
  C   -0.76389642931831     -1.24591904300605     -2.11192924450313
  H   -1.33708532682886     -2.16375917695155     -2.13792871746233
  C   -1.43074244672275     -0.00948625822073     -2.10774654679997
  C   -0.70059391584761      1.19980606550830     -2.11173578763575
  H   -1.22755951556804      2.14538067416050     -2.12380243388320
  C   -2.92509434857618      0.03196719621936     -2.07318246935589
  H   -3.35442082663810     -0.90150499967448     -2.43678124930590
  H   -3.29200676339787      0.20224963591135     -1.05792627970974
  H   -3.30683694216024      0.84804943448610     -2.69105142658636
