# Supplementary material for: Neutral inverse-sandwich rare-earth metal complexes of the benzene tetraanion
Source: Chem Sci. 2024 May 13;15(23):8740–9. doi: 10.1039/d4sc02491e (PMC11185217; doi:10.1039/d4sc02491e)
Supplement: SC-015-D4SC02491E-s001 [file SC-015-D4SC02491E-s001.zip › 3-Y.xyz]

Atomic coordinates for the optimized structure of 3-Y
   Y  0.04481903459683      0.05759755090186      0.00124863978409
   Y  0.31054261861570      0.08591423383662      3.95756935227428
  N   -0.37062186724547     -1.28827896287653     -1.88082167756563
  N   0.27379318379230      1.45929261189737     -1.88379979227341
  N   -1.01130818574599     -0.19926057670909      5.93069948014253
  N   1.89818831894627      0.42852185630987      5.70870358582347
  C   -0.74086587461700     -2.31121961927523     -4.06565828717322
  H   0.00126976080666     -3.11040678436201     -3.92651994028550
  H   -0.76030445929041     -2.03782118016363     -5.12614626564483
  H   -1.71496674783659     -2.74301550072352     -3.79902547499239
  C   -0.41416233758112     -1.12613888086447     -3.19113191988075
  C   -0.15778505254131      0.10634113346666     -3.81816191780588
  H   -0.21893704129790      0.11986455474309     -4.90333837533273
  C   0.16735601116017      1.32536808961610     -3.19358445110888
  C   0.39096774198109      2.52968524525182     -4.07456221348097
  H   -0.31521693653818      3.33281582171503     -3.82019485155000
  H   0.26796974475877      2.28257305604756     -5.13447921423789
  H   1.39713212185405      2.94543290556252     -3.92880820729220
  C   -0.69113551156862     -2.51374265870697     -1.25893971031699
  C   -2.02607628412173     -2.76954072912510     -0.87668026592048
  C   -2.29779300027241     -3.90312064565749     -0.10571357959758
  H   -3.32602200975698     -4.10178293339207      0.19981821765905
  C   -1.27739514088743     -4.76751588190528      0.28539269601280
  H   -1.50546057599875     -5.64297830916583      0.89294792728554
  C   0.03560564140627     -4.50791533514293     -0.10167329531134
  H   0.83637349144373     -5.18284498819150      0.20346821428916
  C   0.34965901754672     -3.38441406945062     -0.87095795725927
  C   -3.12439174361230     -1.82575090110011     -1.27747887308898
  H   -2.90417111035303     -0.79518000015874     -0.96463439685239
  C   1.77025210394388     -3.08788277672301     -1.26391836405412
  H   2.15362435311606     -2.19516902510269     -0.74526021122447
  C   0.65238137133530      2.68144055503575     -1.28682196737506
  C   2.01891056215469      2.95296722888241     -1.06155004831852
  C   2.36320146415248      4.08385562350336     -0.31522683589844
  H   3.41715560537311      4.29374733268553     -0.12741726849636
  C   1.38414414877269      4.93105380537732      0.19968410348663
  H   1.66985606166467      5.80349119872781      0.78690835797679
  C   0.03840043124851      4.65701071214153     -0.03590272013004
  H   -0.73070292662373      5.31793018486520      0.36595263668224
  C   -0.34750291450269      3.53484170536948     -0.77359769440420
  C   3.07790227140918      2.03427802814920     -1.60214459496239
  H   2.87346038344423      0.98556697560993     -1.34646175541791
  C   -1.79912569971626      3.22568332076760     -1.01241623834930
  H   -2.08831378460543      2.26211241800175     -0.56618094390442
  C   -1.77280581118196     -0.40645768431595      8.25165909967694
  H   -2.58984283242694      0.32277969606300      8.16273633893794
  H   -1.36917556569216     -0.35270442475612      9.26805399619086
  H   -2.22943456974704     -1.39556868435356      8.11029489575766
  C   -0.69775088210740     -0.14953148340648      7.22008162492586
  C   0.58324018335851      0.13396119312275      7.72157575874339
  H   0.66360677902920      0.14612690692285      8.80509034586248
  C   1.77485872694531      0.41008177276220      7.03122888408074
  C   2.98445381702319      0.70459585367801      7.88949559243352
  H   3.79234696053751     -0.01594911453859      7.70183310763578
  H   2.73246843208948      0.67277116459140      8.95450604304440
  H   3.39967766280982      1.69527390316301      7.65957815289173
  C   -2.36667106497900     -0.47816772688658      5.61411073134977
  C   -2.77952597298023     -1.81084149301331      5.41765038144876
  C   -4.12323539708333     -2.05931729262049      5.12237901345375
  H   -4.45120263510791     -3.08903887805034      4.97428182422240
  C   -5.03949019625503     -1.01568159801826      5.01234289750261
  H   -6.08361891804092     -1.22640650825620      4.78223225873502
  C   -4.61203799912438      0.29959227849250      5.18125516117534
  H   -5.32235785277501      1.12090347273474      5.07790996872879
  C   -3.27667844249680      0.58877323031657      5.47697248399670
  C   -1.78802822749314     -2.93525501897249      5.51250417760339
  H   -1.23752716972397     -2.92518382680758      6.46341710152771
  C   -2.80752315437302      2.00698973169820      5.63802793341182
  H   -2.05960376168259      2.26690401331392      4.87267217567748
  C   3.19117341731788      0.71188379914694      5.19608122847805
  C   3.55063161000516      2.04220058950474      4.90369582825364
  C   4.83590296233013      2.29723586446440      4.41681685346836
  H   5.12242162345821      3.32560121901799      4.19291949149333
  C   5.74498596370950      1.26153016718429      4.21241219149081
  H   6.74353681098517      1.47697239241957      3.83282919576141
  C   5.36696573710548     -0.05263460855482      4.47921164785943
  H   6.06950281214235     -0.86821776240015      4.30305656447866
  C   4.08981181882678     -0.34842840707692      4.96512824404622
  C   2.56394946464260      3.15645633421017      5.10687882873336
  H   2.16883518931100      3.17840009133571      6.13207393151640
  C   3.67071217619492     -1.76640820942388      5.23092817856368
  H   2.81947286342007     -2.05510676628033      4.59489508116937
  H   -3.26308947589764     -1.79438138740290     -2.36789522938843
  H   -4.07860832825761     -2.11799329232173     -0.82279782660606
  H   2.43073109367577     -3.92404997873071     -1.00200930742414
  H   1.86996217538891     -2.89313381778983     -2.34007590592719
  H   3.13814858698186      2.07931620127616     -2.69979105727739
  H   4.06493590743862      2.29396540755645     -1.20101041703223
  H   -2.44144265535008      3.99742204040466     -0.57013666885669
  H   -2.03533851245109      3.15556450897191     -2.08349830421380
  H   -2.28772839731842     -3.90726843976589      5.41506606948618
  H   -1.03617195522608     -2.86254250894714      4.71081213324389
  H   -3.64417799847469      2.70996313755194      5.53940747546439
  H   -2.32841122647433      2.17761713495828      6.61222658883942
  H   3.02229997305759      4.13028471311196      4.89390923520141
  H   1.69825936357897      3.03748512917035      4.43673238724738
  H   4.49314401349467     -2.46295239323390      5.02506466242241
  H   3.34615968453343     -1.91661900167514      6.27013413032511
  C   -2.74040217123195     -0.53841103932083      2.10016998314807
  H   -3.34111128333865      0.17437435094450      1.52711887576584
  H   -3.10497733495242     -0.50708296254240      3.12732824390099
  H   -2.95010782943923     -1.53765451950375      1.71197539978943
  C   -1.27826597452016     -0.23275027792944      1.96026361657470
  C   -0.28817281339614     -1.30476426416713      2.09836135544745
  C   1.14067585767443     -1.00042873844152      1.92422186799834
  C   1.60572625240246      0.37867281269953      1.75971970372534
  C   0.64149655548500      1.45282632717782      2.02083980402427
  C   -0.79617233994765      1.14641332913483      2.04446071925714
  C   3.07262626733251      0.68248633092629      1.68670601837691
  H   3.57678633906815      0.00037992398193      0.99508477611890
  H   3.59196078180842      0.60386044498780      2.64216007469854
  H   3.22288123383979      1.69923929713242      1.31888298767577
  H   -1.51028997567176      1.95973216172647      2.06106710143909
  H   0.94687753242817      2.47414850474135      1.83019320872046
  H   1.85269821586877     -1.81333101917224      1.86369660705741
  H   -0.61777056889117     -2.32722091158960      1.95841390453903
