# Supplementary material for: Neutral inverse-sandwich rare-earth metal complexes of the benzene tetraanion
Source: Chem Sci. 2024 May 13;15(23):8740–9. doi: 10.1039/d4sc02491e (PMC11185217; doi:10.1039/d4sc02491e)
Supplement: SC-015-D4SC02491E-s001 [file SC-015-D4SC02491E-s001.zip › 2-Sm (11A).xyz]

Atomic coordinates for the optimized structure of 2-Sm (11A)
  Sm  -0.03425294788257      0.07549532716748      0.02558767484789
  O   -1.91269439199682     -1.02142369222149     -1.32431038661513
  N   1.47621042124269     -0.46977153828081     -1.87244046037660
  N   -0.18638716050696      1.94804956860048     -1.58009906776961
  C   2.57041508233344     -0.65597678929075     -4.04730473658021
  H   3.60870232392493     -0.49078819141466     -3.72609897748684
  H   2.46464199150952     -0.26696917466927     -5.06617224613270
  H   2.42148818903678     -1.74441982070636     -4.06520636258938
  C   1.60335264322507      0.00926205865648     -3.09504533927539
  C   0.89935127043632      1.13331635470582     -3.57820995564279
  H   1.06983783480467      1.37743834900024     -4.62433067803178
  C   0.16282010843717      2.08966547916979     -2.84488223665347
  C   -0.19577931839831      3.36945285224576     -3.56456533387529
  H   -1.25893719864997      3.61438788408028     -3.43708980758669
  H   0.02819673721696      3.30735393196179     -4.63523029372723
  H   0.36771382486196      4.21572452401663     -3.14548601865791
  C   2.38319731064526     -1.42320503016346     -1.36191383534574
  C   2.01385659051661     -2.78060332997025     -1.26927719873039
  C   2.86827285193435     -3.67316777062799     -0.61590736999727
  H   2.57721637860769     -4.72157561441627     -0.53602681489331
  C   4.07122542447204     -3.24280715098827     -0.06248918404114
  H   4.72231662733393     -3.94947966871313      0.45167445154096
  C   4.43478520637337     -1.90155834763497     -0.16973856960035
  H   5.37378546365289     -1.55575687459852      0.26550725023847
  C   3.60686486056127     -0.97917080080448     -0.81296103486063
  C   0.71335280771509     -3.25658915195123     -1.85052007159186
  H   0.60609246716919     -2.96422516691638     -2.90497179582870
  C   3.98334630770582      0.47241862735509     -0.88563990328049
  H   3.17887265365214      1.10633748361949     -0.49007147982853
  C   -0.72729031128752      3.03227042669567     -0.85060674842000
  C   0.15149162411584      3.92130988311927     -0.19426390445924
  C   -0.37983893937472      4.91798658010430      0.62667784713335
  H   0.30077511233336      5.60212732041076      1.13629986079102
  C   -1.75519889885079      5.03752442051031      0.81381852453670
  H   -2.15580621256654      5.81324017393866      1.46619702358849
  C   -2.61386360818915      4.15720549778280      0.16342299850298
  H   -3.69174037924513      4.24208889746682      0.30767636526468
  C   -2.12086648354623      3.15224954250345     -0.67440886659020
  C   1.63782819953107      3.75412058243644     -0.32649920821745
  H   1.97165342374207      2.86430136046694      0.22906903153550
  C   -3.06649523304718      2.21298069917095     -1.36842877180724
  H   -2.87912949555413      2.17197413250002     -2.45065539582712
  C   -1.95554325336250     -1.01032039870503     -2.75873459864909
  H   -0.92580631843222     -0.94530010511781     -3.12671187784805
  H   -2.49695154234325     -0.11317193107423     -3.09573918949556
  C   -2.69609478747401     -2.28054169657749     -3.13257649619249
  H   -3.14920335391112     -2.22651374546136     -4.13018109059615
  H   -2.01343744936385     -3.14194431316492     -3.11287384849141
  C   -3.72299399534088     -2.37816615730900     -2.00521037836738
  H   -4.11318542638817     -3.39231140197266     -1.85551208195146
  H   -4.57735599558348     -1.71770218360598     -2.21160503828739
  C   -2.93895476679183     -1.87559746480680     -0.79740890975283
  H   -3.54722357279763     -1.29848620427160     -0.08927240944037
  H   -2.45122005044124     -2.68920387439882     -0.24066363306597
  Sm  0.09558739674739     -0.40375401585842      4.13606862766885
  O   1.99538320125610      0.67235454393570      5.47809437690419
  N   -1.47789166536115      0.57872454993476      5.84382714600219
  N   -0.06980369527815     -2.01060851536979      5.98414137285377
  C   -2.58686174696926      1.18826737357375      7.93401432179204
  H   -3.62488181669363      1.13875633171739      7.57657360300863
  H   -2.57700013624953      0.90897723590455      8.99340685241148
  H   -2.28061591698886      2.23935613680820      7.84220824078108
  C   -1.69157931197388      0.28659825581229      7.11299221841199
  C   -1.15768932239613     -0.84034864904342      7.78127406878904
  H   -1.41076712707588     -0.92030866944365      8.83594076992776
  C   -0.50834941873052     -1.96041309373592      7.22731400980563
  C   -0.35397012219808     -3.17710631610367      8.10915514205677
  H   0.67923888564147     -3.55007279068471      8.09737270708361
  H   -0.64262871865927     -2.96562947477452      9.14471973415440
  H   -0.98370742561207     -3.99935974279051      7.73957614252100
  C   -2.24276098054167      1.59591883167605      5.22614053829416
  C   -1.69725327737039      2.88028645370216      5.03203824815635
  C   -2.42328908054216      3.82143831573683      4.29751154903496
  H   -1.99096730717097      4.80862855212243      4.12982675934075
  C   -3.67293594135553      3.51203695191242      3.76785121344402
  H   -4.22108953558699      4.25331768756268      3.18701842012039
  C   -4.21258938218946      2.24497312924121      3.98035818911119
  H   -5.18958569807624      1.99291178976713      3.56459994217656
  C   -3.51381425438765      1.27543561261978      4.70387516021316
  C   -0.34590698966825      3.22546965471878      5.58784700773567
  H   -0.29484931691003      3.05744033401648      6.67351824109511
  C   -4.07368868020624     -0.10724021930562      4.87570275305688
  H   -3.39085178023247     -0.85622661207879      4.45146730622612
  C   0.36663004785942     -3.21637704363056      5.39513229909143
  C   -0.58411693699385     -4.04405070247168      4.75654945187992
  C   -0.14390511697249     -5.17009489945312      4.05899322118243
  H   -0.87907641280645     -5.80782132372915      3.56559065462221
  C   1.21314129182621     -5.47517701678963      3.97052291766764
  H   1.54357143673202     -6.35147394917363      3.41312777476338
  C   2.14385568838676     -4.65082115166101      4.59552657791226
  H   3.20782153957381     -4.88230127984974      4.52800940310223
  C   1.74185282881640     -3.52062199451800      5.31444335415072
  C   -2.04026418392055     -3.67705338745202      4.78209075294486
  H   -2.21911415589340     -2.77287268894184      4.18048981106840
  C   2.76032709933788     -2.64591975856571      5.98940386263836
  H   2.57866538724348     -2.57041976392153      7.07142201708794
  C   1.95108081520665      0.83081776973086      6.90542414142550
  H   0.90208532672685      0.93191405671714      7.20396217849632
  H   2.35335224204380     -0.07787825235832      7.37868969035429
  C   2.81949339049993      2.04161860237908      7.19036692593879
  H   3.21144197806360      2.04682112785381      8.21496334870985
  H   2.24770023409005      2.96812383171362      7.03844934718171
  C   3.90540680847423      1.89735390264879      6.12529210376624
  H   4.42799772958147      2.83573091458647      5.90264810143643
  H   4.65717442864996      1.16145004858553      6.44515975857725
  C   3.12019454989896      1.37525998143637      4.92856202098485
  H   3.68766198042297      0.68350174560913      4.29329390088901
  H   2.73885439019944      2.18729369447589      4.29225389069945
  H   0.63432851794577     -4.34949674428522     -1.78814966880587
  H   -0.14484684149601     -2.82892400103395     -1.31335767143547
  H   4.15829050910070      0.80755342350232     -1.91854182042807
  H   4.89601042814105      0.67093390586774     -0.30940623867398
  H   2.16915169991115      4.62345685097580      0.08222372097743
  H   1.95683765983485      3.61072338612080     -1.36710877765607
  H   -2.96697189656853      1.18541882092403     -0.99173701414129
  H   -4.10681719929910      2.52722110857048     -1.21528055073683
  H   -0.10116344792560      4.27812205417649      5.39518805179378
  H   0.44127215793999      2.60948977732008      5.13192644135842
  H   -4.21033000396499     -0.37886824338952      5.93228596720728
  H   -5.04506705466993     -0.20227159708347      4.37371844602242
  H   -2.65630238262533     -4.48402658903008      4.36492514054143
  H   -2.40220228202375     -3.45216380164497      5.79400278218760
  H   2.74025072954045     -1.62091737416709      5.59528473062089
  H   3.77239984535674     -3.04412516364089      5.84340497544175
  C   1.38738113920373      0.35153853391313      2.11770977254426
  H   2.39393202307932      0.74401853103946      2.06567188740728
  C   0.24390389299170      1.26537621253351      2.17244299855975
  H   0.39057551364536      2.33031125117429      2.28694497309503
  C   -1.09895125828977      0.71561892677913      2.26841967156246
  H   -1.94020879798765      1.38537021630596      2.37627577336817
  C   -1.32236604662482     -0.70106341895116      2.04658171593097
  H   -2.33007187682495     -1.09208490159121      2.08206704108161
  C   -0.18073019697281     -1.61389696530831      1.97261176637940
  H   -0.32944361285423     -2.68252145816232      1.89747866296223
  C   1.16300672553971     -1.06573315057491      1.89210717213377
  H   2.00586039786402     -1.72912862298615      1.75091107042969
