# Supplementary material for: Neutral inverse-sandwich rare-earth metal complexes of the benzene tetraanion
Source: Chem Sci. 2024 May 13;15(23):8740–9. doi: 10.1039/d4sc02491e (PMC11185217; doi:10.1039/d4sc02491e)
Supplement: SC-015-D4SC02491E-s003 [file SC-015-D4SC02491E-s003.cif]

# Electronic Supplementary Material (ESI) for Chemical Science.
# This journal is © The Royal Society of Chemistry 2024

####################################################################### 
# 
# This file contains crystal structure data downloaded from the 
# Cambridge Structural Database (CSD) hosted by the Cambridge 
# Crystallographic Data Centre (CCDC).
# 
# Full information about CCDC data access policies and citation 
# guidelines are available at http://www.ccdc.cam.ac.uk/access/V1 
# 
# Audit and citation data items may have been added by the CCDC. 
# Please retain this information to preserve the provenance of 
# this file and to allow appropriate attribution of the data. 
# 
#######################################################################

data_3
_database_code_depnum_ccdc_archive 'CCDC 2345762'
loop_
_audit_author_name
_audit_author_address
'Yi Wang'
;Peking University
China
;
_audit_update_record             
;
2024-04-04 deposited with the CCDC.	2024-05-13 downloaded from the CCDC.
;
_audit_creation_date             2024-01-03
_audit_creation_method           
;
Olex2 1.5
(compiled 2023.03.06 svn.rbb2c1857 for OlexSys, GUI svn.r6748)
;
_shelx_SHELXL_version_number     2018/3
_chemical_name_common            ?
_chemical_name_systematic        ?
_chemical_formula_moiety         'C90 H140 N4 O2 Sm2'
_chemical_formula_sum            'C90 H140 N4 O2 Sm2'
_chemical_formula_weight         1610.75
_chemical_melting_point          ?
loop_
_atom_type_symbol
_atom_type_description
_atom_type_scat_dispersion_real
_atom_type_scat_dispersion_imag
_atom_type_scat_source
C C 0.0033 0.0016 'International Tables Vol C Tables 4.2.6.8 and 6.1.1.4'
H H 0.0000 0.0000 'International Tables Vol C Tables 4.2.6.8 and 6.1.1.4'
N N 0.0061 0.0033 'International Tables Vol C Tables 4.2.6.8 and 6.1.1.4'
O O 0.0106 0.0060 'International Tables Vol C Tables 4.2.6.8 and 6.1.1.4'
Sm Sm -0.1638 3.4418 'International Tables Vol C Tables 4.2.6.8 and 6.1.1.4'

_shelx_space_group_comment       
;
The symmetry employed for this shelxl refinement is uniquely defined
by the following loop, which should always be used as a source of
symmetry information in preference to the above space-group names.
They are only intended as comments.
;
_space_group_crystal_system      triclinic
_space_group_IT_number           2
_space_group_name_H-M_alt        'P -1'
_space_group_name_Hall           '-P 1'
loop_
_space_group_symop_operation_xyz
'x, y, z'
'-x, -y, -z'

_cell_length_a                   12.7862(7)
_cell_length_b                   13.2072(6)
_cell_length_c                   15.4523(6)
_cell_angle_alpha                64.913(4)
_cell_angle_beta                 70.485(4)
_cell_angle_gamma                61.214(5)
_cell_volume                     2043.3(2)
_cell_formula_units_Z            1
_cell_measurement_temperature    179.99(10)
_cell_measurement_reflns_used    15829
_cell_measurement_theta_min      2.5420
_cell_measurement_theta_max      29.4120
_shelx_estimated_absorpt_T_max   ?
_shelx_estimated_absorpt_T_min   ?
_exptl_absorpt_coefficient_mu    1.471
_exptl_absorpt_correction_T_min  0.69295
_exptl_absorpt_correction_T_max  1.00000
_exptl_absorpt_correction_type   multi-scan
_exptl_absorpt_process_details   
;
CrysAlisPro 1.171.41.22a (Rigaku Oxford Diffraction, 2019)
Empirical absorption correction using spherical harmonics,
 implemented in SCALE3 ABSPACK scaling algorithm.
;
_exptl_absorpt_special_details   ?
_exptl_crystal_colour            black
_exptl_crystal_density_diffrn    1.309
_exptl_crystal_density_meas      ?
_exptl_crystal_density_method    ?
_exptl_crystal_description       block
_exptl_crystal_F_000             848
_exptl_crystal_size_max          0.34
_exptl_crystal_size_mid          0.22
_exptl_crystal_size_min          0.19
_exptl_transmission_factor_max   ?
_exptl_transmission_factor_min   ?
_diffrn_reflns_av_R_equivalents  0.0264
_diffrn_reflns_av_unetI/netI     0.0383
_diffrn_reflns_Laue_measured_fraction_full 0.999
_diffrn_reflns_Laue_measured_fraction_max 0.912
_diffrn_reflns_limit_h_max       16
_diffrn_reflns_limit_h_min       -17
_diffrn_reflns_limit_k_max       14
_diffrn_reflns_limit_k_min       -18
_diffrn_reflns_limit_l_max       20
_diffrn_reflns_limit_l_min       -21
_diffrn_reflns_number            26322
_diffrn_reflns_point_group_measured_fraction_full 0.999
_diffrn_reflns_point_group_measured_fraction_max 0.912
_diffrn_reflns_theta_full        25.242
_diffrn_reflns_theta_max         29.350
_diffrn_reflns_theta_min         1.913
_diffrn_ambient_temperature      179.99(10)
_diffrn_detector_area_resol_mean 5.8140
_diffrn_measured_fraction_theta_full 0.999
_diffrn_measured_fraction_theta_max 0.912
_diffrn_measurement_device_type  'XtaLAB AFC12 (RINC): Kappa single'
_diffrn_measurement_method       'phi and omega scans'
_diffrn_radiation_monochromator  mirror
_diffrn_radiation_type           MoK\a
_diffrn_radiation_wavelength     0.71073
_diffrn_source                   'Rotating-anode X-ray tube'
_reflns_Friedel_coverage         0.000
_reflns_Friedel_fraction_full    .
_reflns_Friedel_fraction_max     .
_reflns_number_gt                9022
_reflns_number_total             10253
_reflns_special_details          
;
 Reflections were merged by SHELXL according to the crystal
 class for the calculation of statistics and refinement.
 
 _reflns_Friedel_fraction is defined as the number of unique
 Friedel pairs measured divided by the number that would be
 possible theoretically, ignoring centric projections and
 systematic absences.
;
_reflns_threshold_expression     'I > 2\s(I)'
_computing_cell_refinement       ?
_computing_data_collection       ?
_computing_data_reduction        ?
_computing_molecular_graphics    'Olex2 1.5 (Dolomanov et al., 2009)'
_computing_publication_material  'Olex2 1.5 (Dolomanov et al., 2009)'
_computing_structure_refinement  'SHELXL 2018/3 (Sheldrick, 2015)'
_computing_structure_solution    'SHELXT 2018/2 (Sheldrick, 2018)'
_refine_diff_density_max         1.059
_refine_diff_density_min         -0.748
_refine_diff_density_rms         0.097
_refine_ls_extinction_coef       .
_refine_ls_extinction_method     none
_refine_ls_goodness_of_fit_ref   1.082
_refine_ls_hydrogen_treatment    constr
_refine_ls_matrix_type           full
_refine_ls_number_parameters     457
_refine_ls_number_reflns         10253
_refine_ls_number_restraints     1
_refine_ls_R_factor_all          0.0381
_refine_ls_R_factor_gt           0.0304
_refine_ls_restrained_S_all      1.083
_refine_ls_shift/su_max          0.002
_refine_ls_shift/su_mean         0.000
_refine_ls_structure_factor_coef Fsqd
_refine_ls_weighting_details     
'w=1/[\s^2^(Fo^2^)+(0.0416P)^2^+0.3700P] where P=(Fo^2^+2Fc^2^)/3'
_refine_ls_weighting_scheme      calc
_refine_ls_wR_factor_gt          0.0745
_refine_ls_wR_factor_ref         0.0775
_refine_special_details          ?
_olex2_refinement_description    
;
1. Fixed Uiso
 At 1.2 times of:
  All C(H) groups, All C(H,H) groups, All C(H,H,H,H) groups
 At 1.5 times of:
  All C(H,H,H) groups
2. Rigid bond restraints
 C39, C40
 with sigma for 1-2 distances of 0.001 and sigma for 1-3 distances of 0.002
3. Uiso/Uaniso restraints and constraints
Uanis(C38) = Uanis(C40)
4. Others
 Sof(H42C)=Sof(H42D)=Sof(C43A)=Sof(H43C)=Sof(H43D)=Sof(H44C)=Sof(H44D)=1-FVAR(1)
 Sof(H42A)=Sof(H42B)=Sof(C43)=Sof(H43A)=Sof(H43B)=Sof(H44A)=Sof(H44B)=FVAR(1)
5.a Ternary CH refined with riding coordinates:
 C12(H12), C17(H17), C28(H28), C33(H33)
5.b Secondary CH2 refined with riding coordinates:
 C13(H13A,H13B), C15(H15A,H15B), C18(H18A,H18B), C20(H20A,H20B), C29(H29A,
 H29B), C31(H31A,H31B), C34(H34A,H34B), C36(H36A,H36B), C42(H42A,H42B),
 C42(H42C,H42D), C43(H43A,H43B), C43A(H43C,H43D), C44(H44A,H44B), C44(H44C,
 H44D), C45(H45A,H45B)
5.c Aromatic/amide H refined with riding coordinates:
 C3(H3), C8(H8), C9(H9), C10(H10), C24(H24), C25(H25), C26(H26), C38(H38),
 C40(H40)
5.d Idealised Me refined as rotating group:
 C1(H1A,H1B,H1C), C5(H5A,H5B,H5C), C14(H14A,H14B,H14C), C16(H16A,H16B,H16C),
 C19(H19A,H19B,H19C), C21(H21A,H21B,H21C), C30(H30A,H30B,H30C), C32(H32A,H32B,
 H32C), C35(H35A,H35B,H35C), C37(H37A,H37B,H37C), C41(H41A,H41B,H41C)
;
_atom_sites_solution_hydrogens   geom
_atom_sites_solution_primary     dual
_atom_sites_solution_secondary   ?
loop_
_atom_site_label
_atom_site_type_symbol
_atom_site_fract_x
_atom_site_fract_y
_atom_site_fract_z
_atom_site_U_iso_or_equiv
_atom_site_adp_type
_atom_site_occupancy
_atom_site_site_symmetry_order
_atom_site_calc_flag
_atom_site_refinement_flags_posn
_atom_site_refinement_flags_adp
_atom_site_refinement_flags_occupancy
_atom_site_disorder_assembly
_atom_site_disorder_group
Sm1 Sm 0.49368(2) 0.57875(2) 0.35021(2) 0.02172(5) Uani 1 1 d . . . . .
O1 O 0.38291(18) 0.51796(18) 0.28011(14) 0.0379(4) Uani 1 1 d . . . . .
N1 N 0.40695(17) 0.79708(17) 0.24358(14) 0.0229(4) Uani 1 1 d . . . . .
N2 N 0.64799(17) 0.58762(17) 0.19552(14) 0.0229(4) Uani 1 1 d . . . . .
C1 C 0.3476(2) 0.9662(2) 0.09140(19) 0.0337(6) Uani 1 1 d . . . . .
H1A H 0.284846 0.963186 0.070771 0.051 Uiso 1 1 calc R U . . .
H1B H 0.398177 1.000262 0.034331 0.051 Uiso 1 1 calc R U . . .
H1C H 0.309530 1.017788 0.133160 0.051 Uiso 1 1 calc R U . . .
C2 C 0.4260(2) 0.8377(2) 0.14739(17) 0.0242(5) Uani 1 1 d . . . . .
C3 C 0.5173(2) 0.7699(2) 0.08778(17) 0.0262(5) Uani 1 1 d . . . . .
H3 H 0.506375 0.803627 0.021982 0.031 Uiso 1 1 calc R U . . .
C4 C 0.6216(2) 0.6617(2) 0.10743(16) 0.0242(5) Uani 1 1 d . . . . .
C5 C 0.7099(2) 0.6351(2) 0.01724(17) 0.0338(6) Uani 1 1 d . . . . .
H5A H 0.791518 0.616249 0.023752 0.051 Uiso 1 1 calc R U . . .
H5B H 0.685624 0.706658 -0.039824 0.051 Uiso 1 1 calc R U . . .
H5C H 0.709240 0.565337 0.009801 0.051 Uiso 1 1 calc R U . . .
C6 C 0.3146(2) 0.8791(2) 0.29529(17) 0.0261(5) Uani 1 1 d . . . . .
C7 C 0.3504(2) 0.9296(2) 0.33909(18) 0.0284(5) Uani 1 1 d . . . . .
C8 C 0.2599(3) 1.0068(2) 0.3914(2) 0.0342(6) Uani 1 1 d . . . . .
H8 H 0.282380 1.041169 0.421624 0.041 Uiso 1 1 calc R U . . .
C9 C 0.1399(3) 1.0338(2) 0.3997(2) 0.0382(6) Uani 1 1 d . . . . .
H9 H 0.080272 1.086861 0.435043 0.046 Uiso 1 1 calc R U . . .
C10 C 0.1054(2) 0.9841(2) 0.35706(19) 0.0343(6) Uani 1 1 d . . . . .
H10 H 0.021837 1.004222 0.362800 0.041 Uiso 1 1 calc R U . . .
C11 C 0.1909(2) 0.9048(2) 0.30554(18) 0.0272(5) Uani 1 1 d . . . . .
C12 C 0.4823(2) 0.9056(2) 0.32693(18) 0.0304(5) Uani 1 1 d . . . . .
H12 H 0.530777 0.819744 0.326040 0.036 Uiso 1 1 calc R U . . .
C13 C 0.5216(3) 0.9881(3) 0.2283(2) 0.0404(7) Uani 1 1 d . . . . .
H13A H 0.607802 0.970337 0.222647 0.048 Uiso 1 1 calc R U . . .
H13B H 0.514941 0.967734 0.176244 0.048 Uiso 1 1 calc R U . . .
C14 C 0.4481(4) 1.1236(3) 0.2128(3) 0.0598(9) Uani 1 1 d . . . . .
H14A H 0.476027 1.170142 0.147885 0.090 Uiso 1 1 calc R U . . .
H14B H 0.458355 1.145962 0.261433 0.090 Uiso 1 1 calc R U . . .
H14C H 0.362390 1.142197 0.219025 0.090 Uiso 1 1 calc R U . . .
C15 C 0.5129(3) 0.9144(3) 0.4110(2) 0.0386(6) Uani 1 1 d . . . . .
H15A H 0.481718 1.001387 0.404926 0.046 Uiso 1 1 calc R U . . .
H15B H 0.470916 0.874720 0.472891 0.046 Uiso 1 1 calc R U . . .
C16 C 0.6474(3) 0.8557(3) 0.4145(3) 0.0515(8) Uani 1 1 d . . . . .
H16A H 0.689245 0.897348 0.355006 0.077 Uiso 1 1 calc R U . . .
H16B H 0.679230 0.769535 0.420247 0.077 Uiso 1 1 calc R U . . .
H16C H 0.660589 0.862217 0.470541 0.077 Uiso 1 1 calc R U . . .
C17 C 0.1495(2) 0.8521(2) 0.25921(19) 0.0296(5) Uani 1 1 d . . . . .
H17 H 0.220788 0.816242 0.213071 0.035 Uiso 1 1 calc R U . . .
C18 C 0.0495(2) 0.9515(3) 0.1986(2) 0.0372(6) Uani 1 1 d . . . . .
H18A H -0.025522 0.982354 0.243049 0.045 Uiso 1 1 calc R U . . .
H18B H 0.074035 1.020274 0.157254 0.045 Uiso 1 1 calc R U . . .
C19 C 0.0223(3) 0.9097(3) 0.1349(2) 0.0558(9) Uani 1 1 d . . . . .
H19A H 0.095606 0.880121 0.089681 0.084 Uiso 1 1 calc R U . . .
H19B H -0.041133 0.978128 0.098289 0.084 Uiso 1 1 calc R U . . .
H19C H -0.005383 0.843820 0.175136 0.084 Uiso 1 1 calc R U . . .
C20 C 0.1131(2) 0.7465(2) 0.3341(2) 0.0349(6) Uani 1 1 d . . . . .
H20A H 0.102842 0.705791 0.298310 0.042 Uiso 1 1 calc R U . . .
H20B H 0.180978 0.686054 0.370169 0.042 Uiso 1 1 calc R U . . .
C21 C -0.0015(3) 0.7807(3) 0.4074(2) 0.0482(8) Uani 1 1 d . . . . .
H21A H -0.070319 0.839271 0.373207 0.072 Uiso 1 1 calc R U . . .
H21B H 0.008336 0.817422 0.446002 0.072 Uiso 1 1 calc R U . . .
H21C H -0.016321 0.707395 0.450289 0.072 Uiso 1 1 calc R U . . .
C22 C 0.7693(2) 0.4956(2) 0.20015(16) 0.0246(5) Uani 1 1 d . . . . .
C23 C 0.8006(2) 0.3820(2) 0.19162(18) 0.0296(5) Uani 1 1 d . . . . .
C24 C 0.9205(2) 0.2979(2) 0.1947(2) 0.0380(6) Uani 1 1 d . . . . .
H24 H 0.942714 0.220860 0.189118 0.046 Uiso 1 1 calc R U . . .
C25 C 1.0064(3) 0.3223(3) 0.2052(2) 0.0430(7) Uani 1 1 d . . . . .
H25 H 1.087479 0.263519 0.206232 0.052 Uiso 1 1 calc R U . . .
C26 C 0.9749(2) 0.4336(3) 0.2145(2) 0.0403(7) Uani 1 1 d . . . . .
H26 H 1.035266 0.450893 0.221193 0.048 Uiso 1 1 calc R U . . .
C27 C 0.8559(2) 0.5213(2) 0.21426(18) 0.0304(5) Uani 1 1 d . . . . .
C28 C 0.7094(2) 0.3515(2) 0.1758(2) 0.0347(6) Uani 1 1 d . . . . .
H28 H 0.642499 0.431293 0.150468 0.042 Uiso 1 1 calc R U . . .
C29 C 0.7623(3) 0.2896(3) 0.0965(2) 0.0440(7) Uani 1 1 d . . . . .
H29A H 0.799018 0.339468 0.037993 0.053 Uiso 1 1 calc R U . . .
H29B H 0.827665 0.208940 0.119608 0.053 Uiso 1 1 calc R U . . .
C30 C 0.6714(4) 0.2723(4) 0.0687(3) 0.0683(11) Uani 1 1 d . . . . .
H30A H 0.707709 0.246460 0.010811 0.102 Uiso 1 1 calc R U . . .
H30B H 0.600408 0.349413 0.054955 0.102 Uiso 1 1 calc R U . . .
H30C H 0.646716 0.209889 0.122098 0.102 Uiso 1 1 calc R U . . .
C31 C 0.6512(3) 0.2802(3) 0.2693(2) 0.0401(7) Uani 1 1 d . . . . .
H31A H 0.618999 0.324710 0.316626 0.048 Uiso 1 1 calc R U . . .
H31B H 0.581585 0.279265 0.255370 0.048 Uiso 1 1 calc R U . . .
C32 C 0.7325(3) 0.1504(3) 0.3162(3) 0.0556(9) Uani 1 1 d . . . . .
H32A H 0.763207 0.104096 0.271087 0.083 Uiso 1 1 calc R U . . .
H32B H 0.686552 0.113104 0.375238 0.083 Uiso 1 1 calc R U . . .
H32C H 0.800625 0.149662 0.332609 0.083 Uiso 1 1 calc R U . . .
C33 C 0.8233(2) 0.6423(2) 0.2279(2) 0.0334(6) Uani 1 1 d . . . . .
H33 H 0.740851 0.663883 0.267889 0.040 Uiso 1 1 calc R U . . .
C34 C 0.8145(3) 0.7479(3) 0.1315(2) 0.0415(7) Uani 1 1 d . . . . .
H34A H 0.747259 0.762407 0.103653 0.050 Uiso 1 1 calc R U . . .
H34B H 0.793951 0.822691 0.145221 0.050 Uiso 1 1 calc R U . . .
C35 C 0.9282(3) 0.7274(3) 0.0563(2) 0.0548(9) Uani 1 1 d . . . . .
H35A H 0.915365 0.799532 -0.001676 0.082 Uiso 1 1 calc R U . . .
H35B H 0.947133 0.656288 0.039178 0.082 Uiso 1 1 calc R U . . .
H35C H 0.995633 0.713243 0.082741 0.082 Uiso 1 1 calc R U . . .
C36 C 0.9077(3) 0.6361(3) 0.2830(2) 0.0403(7) Uani 1 1 d . . . . .
H36A H 0.989384 0.618238 0.243266 0.048 Uiso 1 1 calc R U . . .
H36B H 0.878821 0.717667 0.288556 0.048 Uiso 1 1 calc R U . . .
C37 C 0.9194(3) 0.5434(3) 0.3835(2) 0.0512(8) Uani 1 1 d . . . . .
H37A H 0.942917 0.462539 0.380194 0.077 Uiso 1 1 calc R U . . .
H37B H 0.841579 0.565964 0.426482 0.077 Uiso 1 1 calc R U . . .
H37C H 0.981135 0.541905 0.408727 0.077 Uiso 1 1 calc R U . . .
C38 C 0.4815(2) 0.6157(2) 0.50154(17) 0.0308(4) Uani 1 1 d . . . . .
H38 H 0.468636 0.693483 0.499924 0.037 Uiso 1 1 calc R U . . .
C39 C 0.3770(2) 0.5883(2) 0.52205(19) 0.0343(6) Uani 1 1 d . U . . .
C40 C 0.3932(2) 0.4719(2) 0.51694(17) 0.0308(4) Uani 1 1 d . U . . .
H40 H 0.325868 0.454482 0.525188 0.037 Uiso 1 1 calc R U . . .
C41 C 0.2511(3) 0.6808(3) 0.5438(2) 0.0454(8) Uani 1 1 d . . . . .
H41A H 0.250844 0.762885 0.513400 0.068 Uiso 1 1 calc R U . . .
H41B H 0.226933 0.664051 0.614040 0.068 Uiso 1 1 calc R U . . .
H41C H 0.194145 0.675549 0.518071 0.068 Uiso 1 1 calc R U . . .
C42 C 0.3649(3) 0.5625(3) 0.1812(2) 0.0424(7) Uani 1 1 d . . . . .
H42A H 0.440691 0.562236 0.135533 0.051 Uiso 0.679(17) 1 calc R U P A 1
H42B H 0.301306 0.646192 0.165458 0.051 Uiso 0.679(17) 1 calc R U P A 1
H42C H 0.441282 0.524430 0.141007 0.051 Uiso 0.321(17) 1 calc R U P A 2
H42D H 0.341075 0.651849 0.155307 0.051 Uiso 0.321(17) 1 calc R U P A 2
C43 C 0.3254(9) 0.4719(9) 0.1779(4) 0.055(2) Uani 0.679(17) 1 d . . P A 1
H43A H 0.266400 0.513705 0.132888 0.066 Uiso 0.679(17) 1 calc R U P A 1
H43B H 0.396089 0.406269 0.155367 0.066 Uiso 0.679(17) 1 calc R U P A 1
C43A C 0.2710(12) 0.5337(14) 0.1767(7) 0.035(3) Uani 0.321(17) 1 d . . P A 2
H43C H 0.290673 0.510173 0.118451 0.042 Uiso 0.321(17) 1 calc R U P A 2
H43D H 0.191442 0.603411 0.176587 0.042 Uiso 0.321(17) 1 calc R U P A 2
C44 C 0.2724(4) 0.4234(3) 0.2719(3) 0.0614(10) Uani 1 1 d . . . . .
H44A H 0.288906 0.337411 0.284690 0.074 Uiso 0.679(17) 1 calc R U P A 1
H44B H 0.183777 0.470377 0.280848 0.074 Uiso 0.679(17) 1 calc R U P A 1
H44C H 0.189183 0.428252 0.301340 0.074 Uiso 0.321(17) 1 calc R U P A 2
H44D H 0.321141 0.345345 0.257720 0.074 Uiso 0.321(17) 1 calc R U P A 2
C45 C 0.3268(3) 0.4317(3) 0.3380(2) 0.0434(7) Uani 1 1 d . . . . .
H45A H 0.263738 0.460347 0.390441 0.052 Uiso 1 1 calc R U . . .
H45B H 0.387975 0.350934 0.367459 0.052 Uiso 1 1 calc R U . . .

loop_
_atom_site_aniso_label
_atom_site_aniso_U_11
_atom_site_aniso_U_22
_atom_site_aniso_U_33
_atom_site_aniso_U_23
_atom_site_aniso_U_13
_atom_site_aniso_U_12
Sm1 0.02203(7) 0.02167(7) 0.01687(7) -0.00311(5) -0.00282(4) -0.00809(5)
O1 0.0415(11) 0.0464(11) 0.0350(10) -0.0124(9) -0.0090(8) -0.0232(9)
N1 0.0229(10) 0.0221(9) 0.0208(9) -0.0069(8) -0.0030(8) -0.0071(8)
N2 0.0208(9) 0.0216(9) 0.0200(9) -0.0046(8) -0.0029(7) -0.0056(8)
C1 0.0331(14) 0.0262(13) 0.0253(13) 0.0005(10) -0.0055(10) -0.0065(11)
C2 0.0232(11) 0.0224(11) 0.0237(12) -0.0038(10) -0.0042(9) -0.0095(9)
C3 0.0287(12) 0.0304(13) 0.0155(11) -0.0026(10) -0.0063(9) -0.0111(10)
C4 0.0239(12) 0.0292(12) 0.0189(11) -0.0077(10) -0.0020(9) -0.0111(10)
C5 0.0316(14) 0.0375(14) 0.0192(12) -0.0073(11) -0.0016(10) -0.0070(11)
C6 0.0292(12) 0.0187(11) 0.0222(12) -0.0040(9) -0.0038(9) -0.0058(9)
C7 0.0333(13) 0.0230(12) 0.0261(12) -0.0071(10) -0.0031(10) -0.0107(10)
C8 0.0418(15) 0.0276(13) 0.0346(14) -0.0139(12) -0.0044(12) -0.0126(12)
C9 0.0368(15) 0.0312(14) 0.0389(15) -0.0191(12) 0.0002(12) -0.0050(12)
C10 0.0289(13) 0.0299(13) 0.0360(14) -0.0142(12) -0.0025(11) -0.0043(11)
C11 0.0261(12) 0.0220(11) 0.0264(12) -0.0059(10) -0.0048(10) -0.0055(10)
C12 0.0339(14) 0.0269(12) 0.0321(13) -0.0107(11) -0.0046(11) -0.0127(11)
C13 0.0452(17) 0.0491(17) 0.0338(15) -0.0120(13) -0.0002(12) -0.0290(14)
C14 0.074(3) 0.048(2) 0.056(2) -0.0002(17) -0.0109(19) -0.0370(19)
C15 0.0458(17) 0.0364(15) 0.0404(16) -0.0141(13) -0.0089(13) -0.0186(13)
C16 0.0484(19) 0.058(2) 0.057(2) -0.0202(17) -0.0165(16) -0.0215(16)
C17 0.0232(12) 0.0294(13) 0.0321(13) -0.0124(11) -0.0042(10) -0.0055(10)
C18 0.0313(14) 0.0348(14) 0.0357(15) -0.0100(12) -0.0067(11) -0.0060(12)
C19 0.060(2) 0.062(2) 0.0465(19) -0.0099(17) -0.0272(17) -0.0205(18)
C20 0.0377(15) 0.0339(14) 0.0351(14) -0.0107(12) -0.0070(12) -0.0154(12)
C21 0.0462(18) 0.0533(19) 0.0474(18) -0.0196(16) 0.0047(14) -0.0265(15)
C22 0.0218(11) 0.0270(12) 0.0172(11) -0.0042(9) -0.0008(9) -0.0079(9)
C23 0.0263(13) 0.0290(13) 0.0261(12) -0.0086(10) -0.0012(10) -0.0075(10)
C24 0.0333(15) 0.0296(13) 0.0407(16) -0.0125(12) -0.0059(12) -0.0039(11)
C25 0.0264(14) 0.0414(16) 0.0474(17) -0.0147(14) -0.0102(12) -0.0001(12)
C26 0.0257(13) 0.0454(16) 0.0480(17) -0.0152(14) -0.0106(12) -0.0095(12)
C27 0.0243(12) 0.0316(13) 0.0289(13) -0.0075(11) -0.0052(10) -0.0077(10)
C28 0.0286(13) 0.0323(14) 0.0393(15) -0.0164(12) -0.0018(11) -0.0075(11)
C29 0.0413(17) 0.0501(18) 0.0430(17) -0.0258(15) 0.0023(13) -0.0166(14)
C30 0.068(3) 0.100(3) 0.066(2) -0.051(2) 0.005(2) -0.043(2)
C31 0.0319(14) 0.0436(16) 0.0433(16) -0.0209(14) 0.0012(12) -0.0125(12)
C32 0.0454(19) 0.0470(19) 0.051(2) -0.0114(16) 0.0060(15) -0.0136(15)
C33 0.0251(13) 0.0395(15) 0.0387(15) -0.0140(12) -0.0040(11) -0.0146(11)
C34 0.0405(16) 0.0380(15) 0.0470(17) -0.0110(14) -0.0084(13) -0.0178(13)
C35 0.057(2) 0.065(2) 0.0420(18) -0.0107(17) 0.0001(15) -0.0338(18)
C36 0.0329(15) 0.0541(18) 0.0447(17) -0.0210(15) -0.0010(12) -0.0243(13)
C37 0.0500(19) 0.073(2) 0.0439(18) -0.0180(17) -0.0090(15) -0.0342(18)
C38 0.0404(10) 0.0313(9) 0.0171(8) -0.0020(7) -0.0058(7) -0.0159(8)
C39 0.0310(14) 0.0325(12) 0.0298(13) -0.0092(11) -0.0030(11) -0.0073(11)
C40 0.0404(10) 0.0313(9) 0.0171(8) -0.0020(7) -0.0058(7) -0.0159(8)
C41 0.0349(16) 0.0475(17) 0.0338(15) -0.0125(14) -0.0067(12) -0.0010(13)
C42 0.0436(17) 0.0481(17) 0.0404(16) -0.0192(14) -0.0152(13) -0.0121(14)
C43 0.060(4) 0.059(5) 0.056(3) -0.026(3) -0.021(3) -0.017(4)
C43A 0.031(6) 0.038(7) 0.042(5) -0.020(5) -0.013(4) -0.008(5)
C44 0.063(2) 0.053(2) 0.086(3) -0.022(2) -0.031(2) -0.0245(18)
C45 0.0380(16) 0.0498(18) 0.0477(18) -0.0156(15) -0.0030(13) -0.0240(14)

_geom_special_details            
;
 All esds (except the esd in the dihedral angle between two l.s. planes)
 are estimated using the full covariance matrix.  The cell esds are taken
 into account individually in the estimation of esds in distances, angles
 and torsion angles; correlations between esds in cell parameters are only
 used when they are defined by crystal symmetry.  An approximate (isotropic)
 treatment of cell esds is used for estimating esds involving l.s. planes.
;
loop_
_geom_bond_atom_site_label_1
_geom_bond_atom_site_label_2
_geom_bond_distance
_geom_bond_site_symmetry_2
_geom_bond_publ_flag
Sm1 O1 2.5848(18) . ?
Sm1 N1 2.5242(19) . ?
Sm1 N2 2.5405(19) . ?
Sm1 C38 2.526(2) . ?
Sm1 C38 2.580(2) 2_666 ?
Sm1 C39 2.544(3) 2_666 ?
Sm1 C39 2.598(3) . ?
Sm1 C40 2.595(2) . ?
Sm1 C40 2.577(3) 2_666 ?
O1 C42 1.441(3) . ?
O1 C45 1.452(3) . ?
N1 C2 1.328(3) . ?
N1 C6 1.441(3) . ?
N2 C4 1.336(3) . ?
N2 C22 1.440(3) . ?
C1 H1A 0.9800 . ?
C1 H1B 0.9800 . ?
C1 H1C 0.9800 . ?
C1 C2 1.527(3) . ?
C2 C3 1.409(3) . ?
C3 H3 0.9500 . ?
C3 C4 1.407(3) . ?
C4 C5 1.524(3) . ?
C5 H5A 0.9800 . ?
C5 H5B 0.9800 . ?
C5 H5C 0.9800 . ?
C6 C7 1.412(3) . ?
C6 C11 1.415(3) . ?
C7 C8 1.403(3) . ?
C7 C12 1.518(4) . ?
C8 H8 0.9500 . ?
C8 C9 1.371(4) . ?
C9 H9 0.9500 . ?
C9 C10 1.378(4) . ?
C10 H10 0.9500 . ?
C10 C11 1.396(3) . ?
C11 C17 1.520(3) . ?
C12 H12 1.0000 . ?
C12 C13 1.540(4) . ?
C12 C15 1.539(4) . ?
C13 H13A 0.9900 . ?
C13 H13B 0.9900 . ?
C13 C14 1.520(4) . ?
C14 H14A 0.9800 . ?
C14 H14B 0.9800 . ?
C14 H14C 0.9800 . ?
C15 H15A 0.9900 . ?
C15 H15B 0.9900 . ?
C15 C16 1.518(4) . ?
C16 H16A 0.9800 . ?
C16 H16B 0.9800 . ?
C16 H16C 0.9800 . ?
C17 H17 1.0000 . ?
C17 C18 1.541(4) . ?
C17 C20 1.549(4) . ?
C18 H18A 0.9900 . ?
C18 H18B 0.9900 . ?
C18 C19 1.506(4) . ?
C19 H19A 0.9800 . ?
C19 H19B 0.9800 . ?
C19 H19C 0.9800 . ?
C20 H20A 0.9900 . ?
C20 H20B 0.9900 . ?
C20 C21 1.524(4) . ?
C21 H21A 0.9800 . ?
C21 H21B 0.9800 . ?
C21 H21C 0.9800 . ?
C22 C23 1.408(3) . ?
C22 C27 1.407(4) . ?
C23 C24 1.396(4) . ?
C23 C28 1.519(4) . ?
C24 H24 0.9500 . ?
C24 C25 1.358(4) . ?
C25 H25 0.9500 . ?
C25 C26 1.383(4) . ?
C26 H26 0.9500 . ?
C26 C27 1.399(4) . ?
C27 C33 1.536(4) . ?
C28 H28 1.0000 . ?
C28 C29 1.547(4) . ?
C28 C31 1.526(4) . ?
C29 H29A 0.9900 . ?
C29 H29B 0.9900 . ?
C29 C30 1.504(5) . ?
C30 H30A 0.9800 . ?
C30 H30B 0.9800 . ?
C30 H30C 0.9800 . ?
C31 H31A 0.9900 . ?
C31 H31B 0.9900 . ?
C31 C32 1.510(4) . ?
C32 H32A 0.9800 . ?
C32 H32B 0.9800 . ?
C32 H32C 0.9800 . ?
C33 H33 1.0000 . ?
C33 C34 1.541(4) . ?
C33 C36 1.537(4) . ?
C34 H34A 0.9900 . ?
C34 H34B 0.9900 . ?
C34 C35 1.515(4) . ?
C35 H35A 0.9800 . ?
C35 H35B 0.9800 . ?
C35 H35C 0.9800 . ?
C36 H36A 0.9900 . ?
C36 H36B 0.9900 . ?
C36 C37 1.516(4) . ?
C37 H37A 0.9800 . ?
C37 H37B 0.9800 . ?
C37 H37C 0.9800 . ?
C38 H38 0.9500 . ?
C38 C39 1.450(4) . ?
C38 C40 1.476(4) 2_666 ?
C39 C40 1.482(4) . ?
C39 C41 1.513(4) . ?
C40 H40 0.9500 . ?
C41 H41A 0.9800 . ?
C41 H41B 0.9800 . ?
C41 H41C 0.9800 . ?
C42 H42A 0.9900 . ?
C42 H42B 0.9900 . ?
C42 H42C 0.9900 . ?
C42 H42D 0.9900 . ?
C42 C43 1.531(7) . ?
C42 C43A 1.452(10) . ?
C43 H43A 0.9900 . ?
C43 H43B 0.9900 . ?
C43 C44 1.396(7) . ?
C43A H43C 0.9900 . ?
C43A H43D 0.9900 . ?
C43A C44 1.569(13) . ?
C44 H44A 0.9900 . ?
C44 H44B 0.9900 . ?
C44 H44C 0.9900 . ?
C44 H44D 0.9900 . ?
C44 C45 1.476(4) . ?
C45 H45A 0.9900 . ?
C45 H45B 0.9900 . ?

loop_
_geom_angle_atom_site_label_1
_geom_angle_atom_site_label_2
_geom_angle_atom_site_label_3
_geom_angle
_geom_angle_site_symmetry_1
_geom_angle_site_symmetry_3
_geom_angle_publ_flag
O1 Sm1 C39 107.78(8) . . ?
O1 Sm1 C40 84.53(7) . . ?
N1 Sm1 O1 90.70(6) . . ?
N1 Sm1 N2 75.92(6) . . ?
N1 Sm1 C38 160.75(8) . 2_666 ?
N1 Sm1 C38 99.14(7) . . ?
N1 Sm1 C39 103.23(7) . . ?
N1 Sm1 C39 151.80(8) . 2_666 ?
N1 Sm1 C40 118.75(7) . 2_666 ?
N1 Sm1 C40 127.99(7) . . ?
N2 Sm1 O1 89.70(6) . . ?
N2 Sm1 C38 123.31(7) . 2_666 ?
N2 Sm1 C39 102.53(7) . 2_666 ?
N2 Sm1 C39 162.52(8) . . ?
N2 Sm1 C40 105.11(7) . 2_666 ?
N2 Sm1 C40 155.33(7) . . ?
C38 Sm1 O1 90.35(7) 2_666 . ?
C38 Sm1 O1 140.59(7) . . ?
C38 Sm1 N2 129.69(8) . . ?
C38 Sm1 C38 68.58(10) . 2_666 ?
C38 Sm1 C39 58.30(8) 2_666 . ?
C38 Sm1 C39 32.83(9) . . ?
C38 Sm1 C39 59.66(8) . 2_666 ?
C38 Sm1 C40 59.39(8) . . ?
C38 Sm1 C40 33.14(8) 2_666 . ?
C38 Sm1 C40 33.60(8) . 2_666 ?
C39 Sm1 O1 117.49(8) 2_666 . ?
C39 Sm1 C38 32.86(9) 2_666 2_666 ?
C39 Sm1 C39 69.76(9) 2_666 . ?
C39 Sm1 C40 60.01(8) 2_666 . ?
C39 Sm1 C40 33.63(8) 2_666 2_666 ?
C40 Sm1 O1 149.24(7) 2_666 . ?
C40 Sm1 C38 58.94(8) 2_666 2_666 ?
C40 Sm1 C39 33.17(8) . . ?
C40 Sm1 C39 59.55(8) 2_666 . ?
C40 Sm1 C40 70.70(10) 2_666 . ?
C42 O1 Sm1 127.23(17) . . ?
C42 O1 C45 109.2(2) . . ?
C45 O1 Sm1 123.54(16) . . ?
C2 N1 Sm1 126.65(15) . . ?
C2 N1 C6 118.79(19) . . ?
C6 N1 Sm1 113.87(14) . . ?
C4 N2 Sm1 124.58(15) . . ?
C4 N2 C22 116.71(18) . . ?
C22 N2 Sm1 118.11(14) . . ?
H1A C1 H1B 109.5 . . ?
H1A C1 H1C 109.5 . . ?
H1B C1 H1C 109.5 . . ?
C2 C1 H1A 109.5 . . ?
C2 C1 H1B 109.5 . . ?
C2 C1 H1C 109.5 . . ?
N1 C2 C1 121.3(2) . . ?
N1 C2 C3 124.9(2) . . ?
C3 C2 C1 113.8(2) . . ?
C2 C3 H3 114.0 . . ?
C4 C3 C2 132.1(2) . . ?
C4 C3 H3 114.0 . . ?
N2 C4 C3 125.5(2) . . ?
N2 C4 C5 120.4(2) . . ?
C3 C4 C5 114.1(2) . . ?
C4 C5 H5A 109.5 . . ?
C4 C5 H5B 109.5 . . ?
C4 C5 H5C 109.5 . . ?
H5A C5 H5B 109.5 . . ?
H5A C5 H5C 109.5 . . ?
H5B C5 H5C 109.5 . . ?
C7 C6 N1 118.6(2) . . ?
C7 C6 C11 120.5(2) . . ?
C11 C6 N1 120.9(2) . . ?
C6 C7 C12 121.3(2) . . ?
C8 C7 C6 118.1(2) . . ?
C8 C7 C12 120.6(2) . . ?
C7 C8 H8 119.3 . . ?
C9 C8 C7 121.5(3) . . ?
C9 C8 H8 119.3 . . ?
C8 C9 H9 119.9 . . ?
C8 C9 C10 120.2(2) . . ?
C10 C9 H9 119.9 . . ?
C9 C10 H10 119.4 . . ?
C9 C10 C11 121.2(3) . . ?
C11 C10 H10 119.4 . . ?
C6 C11 C17 121.8(2) . . ?
C10 C11 C6 118.5(2) . . ?
C10 C11 C17 119.7(2) . . ?
C7 C12 H12 106.8 . . ?
C7 C12 C13 110.7(2) . . ?
C7 C12 C15 113.7(2) . . ?
C13 C12 H12 106.8 . . ?
C15 C12 H12 106.8 . . ?
C15 C12 C13 111.7(2) . . ?
C12 C13 H13A 108.7 . . ?
C12 C13 H13B 108.7 . . ?
H13A C13 H13B 107.6 . . ?
C14 C13 C12 114.1(2) . . ?
C14 C13 H13A 108.7 . . ?
C14 C13 H13B 108.7 . . ?
C13 C14 H14A 109.5 . . ?
C13 C14 H14B 109.5 . . ?
C13 C14 H14C 109.5 . . ?
H14A C14 H14B 109.5 . . ?
H14A C14 H14C 109.5 . . ?
H14B C14 H14C 109.5 . . ?
C12 C15 H15A 108.9 . . ?
C12 C15 H15B 108.9 . . ?
H15A C15 H15B 107.7 . . ?
C16 C15 C12 113.5(2) . . ?
C16 C15 H15A 108.9 . . ?
C16 C15 H15B 108.9 . . ?
C15 C16 H16A 109.5 . . ?
C15 C16 H16B 109.5 . . ?
C15 C16 H16C 109.5 . . ?
H16A C16 H16B 109.5 . . ?
H16A C16 H16C 109.5 . . ?
H16B C16 H16C 109.5 . . ?
C11 C17 H17 106.6 . . ?
C11 C17 C18 112.0(2) . . ?
C11 C17 C20 112.2(2) . . ?
C18 C17 H17 106.6 . . ?
C18 C17 C20 112.3(2) . . ?
C20 C17 H17 106.6 . . ?
C17 C18 H18A 108.6 . . ?
C17 C18 H18B 108.6 . . ?
H18A C18 H18B 107.6 . . ?
C19 C18 C17 114.5(2) . . ?
C19 C18 H18A 108.6 . . ?
C19 C18 H18B 108.6 . . ?
C18 C19 H19A 109.5 . . ?
C18 C19 H19B 109.5 . . ?
C18 C19 H19C 109.5 . . ?
H19A C19 H19B 109.5 . . ?
H19A C19 H19C 109.5 . . ?
H19B C19 H19C 109.5 . . ?
C17 C20 H20A 108.2 . . ?
C17 C20 H20B 108.2 . . ?
H20A C20 H20B 107.3 . . ?
C21 C20 C17 116.6(2) . . ?
C21 C20 H20A 108.2 . . ?
C21 C20 H20B 108.2 . . ?
C20 C21 H21A 109.5 . . ?
C20 C21 H21B 109.5 . . ?
C20 C21 H21C 109.5 . . ?
H21A C21 H21B 109.5 . . ?
H21A C21 H21C 109.5 . . ?
H21B C21 H21C 109.5 . . ?
C23 C22 N2 121.0(2) . . ?
C27 C22 N2 118.4(2) . . ?
C27 C22 C23 120.6(2) . . ?
C22 C23 C28 121.9(2) . . ?
C24 C23 C22 118.0(2) . . ?
C24 C23 C28 120.1(2) . . ?
C23 C24 H24 118.8 . . ?
C25 C24 C23 122.4(3) . . ?
C25 C24 H24 118.8 . . ?
C24 C25 H25 120.3 . . ?
C24 C25 C26 119.4(3) . . ?
C26 C25 H25 120.3 . . ?
C25 C26 H26 119.3 . . ?
C25 C26 C27 121.5(3) . . ?
C27 C26 H26 119.3 . . ?
C22 C27 C33 121.8(2) . . ?
C26 C27 C22 118.2(2) . . ?
C26 C27 C33 120.0(2) . . ?
C23 C28 H28 106.2 . . ?
C23 C28 C29 112.1(2) . . ?
C23 C28 C31 113.2(2) . . ?
C29 C28 H28 106.2 . . ?
C31 C28 H28 106.2 . . ?
C31 C28 C29 112.4(2) . . ?
C28 C29 H29A 108.7 . . ?
C28 C29 H29B 108.7 . . ?
H29A C29 H29B 107.6 . . ?
C30 C29 C28 114.3(3) . . ?
C30 C29 H29A 108.7 . . ?
C30 C29 H29B 108.7 . . ?
C29 C30 H30A 109.5 . . ?
C29 C30 H30B 109.5 . . ?
C29 C30 H30C 109.5 . . ?
H30A C30 H30B 109.5 . . ?
H30A C30 H30C 109.5 . . ?
H30B C30 H30C 109.5 . . ?
C28 C31 H31A 108.3 . . ?
C28 C31 H31B 108.3 . . ?
H31A C31 H31B 107.4 . . ?
C32 C31 C28 116.1(2) . . ?
C32 C31 H31A 108.3 . . ?
C32 C31 H31B 108.3 . . ?
C31 C32 H32A 109.5 . . ?
C31 C32 H32B 109.5 . . ?
C31 C32 H32C 109.5 . . ?
H32A C32 H32B 109.5 . . ?
H32A C32 H32C 109.5 . . ?
H32B C32 H32C 109.5 . . ?
C27 C33 H33 106.7 . . ?
C27 C33 C34 112.6(2) . . ?
C27 C33 C36 114.3(2) . . ?
C34 C33 H33 106.7 . . ?
C36 C33 H33 106.7 . . ?
C36 C33 C34 109.4(2) . . ?
C33 C34 H34A 108.5 . . ?
C33 C34 H34B 108.5 . . ?
H34A C34 H34B 107.5 . . ?
C35 C34 C33 115.0(3) . . ?
C35 C34 H34A 108.5 . . ?
C35 C34 H34B 108.5 . . ?
C34 C35 H35A 109.5 . . ?
C34 C35 H35B 109.5 . . ?
C34 C35 H35C 109.5 . . ?
H35A C35 H35B 109.5 . . ?
H35A C35 H35C 109.5 . . ?
H35B C35 H35C 109.5 . . ?
C33 C36 H36A 108.1 . . ?
C33 C36 H36B 108.1 . . ?
H36A C36 H36B 107.3 . . ?
C37 C36 C33 116.7(2) . . ?
C37 C36 H36A 108.1 . . ?
C37 C36 H36B 108.1 . . ?
C36 C37 H37A 109.5 . . ?
C36 C37 H37B 109.5 . . ?
C36 C37 H37C 109.5 . . ?
H37A C37 H37B 109.5 . . ?
H37A C37 H37C 109.5 . . ?
H37B C37 H37C 109.5 . . ?
Sm1 C38 Sm1 111.42(10) . 2_666 ?
Sm1 C38 H38 121.1 . . ?
Sm1 C38 H38 127.5 2_666 . ?
C39 C38 Sm1 72.22(14) . 2_666 ?
C39 C38 Sm1 76.31(15) . . ?
C39 C38 H38 118.5 . . ?
C39 C38 C40 122.9(2) . 2_666 ?
C40 C38 Sm1 75.11(14) 2_666 . ?
C40 C38 Sm1 73.99(14) 2_666 2_666 ?
C40 C38 H38 118.5 2_666 . ?
Sm1 C39 Sm1 110.24(9) 2_666 . ?
C38 C39 Sm1 70.86(14) . . ?
C38 C39 Sm1 74.92(15) . 2_666 ?
C38 C39 C40 119.9(2) . . ?
C38 C39 C41 120.1(3) . . ?
C40 C39 Sm1 74.41(14) . 2_666 ?
C40 C39 Sm1 73.30(14) . . ?
C40 C39 C41 120.0(3) . . ?
C41 C39 Sm1 124.45(18) . 2_666 ?
C41 C39 Sm1 125.29(18) . . ?
Sm1 C40 Sm1 109.30(10) 2_666 . ?
Sm1 C40 H40 123.6 . . ?
Sm1 C40 H40 127.1 2_666 . ?
C38 C40 Sm1 71.29(14) 2_666 2_666 ?
C38 C40 Sm1 72.87(14) 2_666 . ?
C38 C40 C39 117.0(2) 2_666 . ?
C38 C40 H40 121.5 2_666 . ?
C39 C40 Sm1 73.54(14) . . ?
C39 C40 Sm1 71.96(15) . 2_666 ?
C39 C40 H40 121.5 . . ?
C39 C41 H41A 109.5 . . ?
C39 C41 H41B 109.5 . . ?
C39 C41 H41C 109.5 . . ?
H41A C41 H41B 109.5 . . ?
H41A C41 H41C 109.5 . . ?
H41B C41 H41C 109.5 . . ?
O1 C42 H42A 111.1 . . ?
O1 C42 H42B 111.1 . . ?
O1 C42 H42C 109.7 . . ?
O1 C42 H42D 109.7 . . ?
O1 C42 C43 103.3(3) . . ?
O1 C42 C43A 109.8(5) . . ?
H42A C42 H42B 109.1 . . ?
H42C C42 H42D 108.2 . . ?
C43 C42 H42A 111.1 . . ?
C43 C42 H42B 111.1 . . ?
C43A C42 H42C 109.7 . . ?
C43A C42 H42D 109.7 . . ?
C42 C43 H43A 110.3 . . ?
C42 C43 H43B 110.3 . . ?
H43A C43 H43B 108.6 . . ?
C44 C43 C42 106.9(4) . . ?
C44 C43 H43A 110.3 . . ?
C44 C43 H43B 110.3 . . ?
C42 C43A H43C 111.3 . . ?
C42 C43A H43D 111.3 . . ?
C42 C43A C44 102.2(7) . . ?
H43C C43A H43D 109.2 . . ?
C44 C43A H43C 111.3 . . ?
C44 C43A H43D 111.3 . . ?
C43 C44 H44A 110.4 . . ?
C43 C44 H44B 110.4 . . ?
C43 C44 C45 106.6(4) . . ?
C43A C44 H44C 110.4 . . ?
C43A C44 H44D 110.4 . . ?
H44A C44 H44B 108.6 . . ?
H44C C44 H44D 108.6 . . ?
C45 C44 C43A 106.4(4) . . ?
C45 C44 H44A 110.4 . . ?
C45 C44 H44B 110.4 . . ?
C45 C44 H44C 110.4 . . ?
C45 C44 H44D 110.4 . . ?
O1 C45 C44 106.8(3) . . ?
O1 C45 H45A 110.4 . . ?
O1 C45 H45B 110.4 . . ?
C44 C45 H45A 110.4 . . ?
C44 C45 H45B 110.4 . . ?
H45A C45 H45B 108.6 . . ?

loop_
_geom_torsion_atom_site_label_1
_geom_torsion_atom_site_label_2
_geom_torsion_atom_site_label_3
_geom_torsion_atom_site_label_4
_geom_torsion
_geom_torsion_site_symmetry_1
_geom_torsion_site_symmetry_2
_geom_torsion_site_symmetry_3
_geom_torsion_site_symmetry_4
_geom_torsion_publ_flag
Sm1 O1 C42 C43 165.6(4) . . . . ?
Sm1 O1 C42 C43A -163.9(7) . . . . ?
Sm1 O1 C45 C44 179.3(2) . . . . ?
Sm1 N1 C2 C1 166.44(18) . . . . ?
Sm1 N1 C2 C3 -13.8(3) . . . . ?
Sm1 N1 C6 C7 84.9(2) . . . . ?
Sm1 N1 C6 C11 -92.5(2) . . . . ?
Sm1 N2 C4 C3 21.3(3) . . . . ?
Sm1 N2 C4 C5 -161.17(18) . . . . ?
Sm1 N2 C22 C23 85.0(2) . . . . ?
Sm1 N2 C22 C27 -94.5(2) . . . . ?
Sm1 C38 C39 Sm1 -118.22(7) 2_666 . . . ?
Sm1 C38 C39 Sm1 118.22(7) . . . 2_666 ?
Sm1 C38 C39 C40 56.6(2) . . . . ?
Sm1 C38 C39 C40 -61.6(2) 2_666 . . . ?
Sm1 C38 C39 C41 121.4(2) 2_666 . . . ?
Sm1 C38 C39 C41 -120.4(2) . . . . ?
Sm1 C39 C40 Sm1 -117.31(8) 2_666 . . . ?
Sm1 C39 C40 Sm1 117.31(8) . . . 2_666 ?
Sm1 C39 C40 C38 -57.00(19) 2_666 . . 2_666 ?
Sm1 C39 C40 C38 60.31(19) . . . 2_666 ?
O1 C42 C43 C44 26.0(7) . . . . ?
O1 C42 C43A C44 -22.8(10) . . . . ?
N1 C2 C3 C4 -15.0(4) . . . . ?
N1 C6 C7 C8 -178.4(2) . . . . ?
N1 C6 C7 C12 4.1(3) . . . . ?
N1 C6 C11 C10 179.5(2) . . . . ?
N1 C6 C11 C17 -2.7(3) . . . . ?
N2 C22 C23 C24 178.6(2) . . . . ?
N2 C22 C23 C28 0.9(4) . . . . ?
N2 C22 C27 C26 -177.3(2) . . . . ?
N2 C22 C27 C33 1.9(3) . . . . ?
C1 C2 C3 C4 164.8(3) . . . . ?
C2 N1 C6 C7 -103.9(3) . . . . ?
C2 N1 C6 C11 78.7(3) . . . . ?
C2 C3 C4 N2 10.4(5) . . . . ?
C2 C3 C4 C5 -167.3(3) . . . . ?
C4 N2 C22 C23 -86.5(3) . . . . ?
C4 N2 C22 C27 94.0(3) . . . . ?
C6 N1 C2 C1 -3.5(3) . . . . ?
C6 N1 C2 C3 176.3(2) . . . . ?
C6 C7 C8 C9 -0.4(4) . . . . ?
C6 C7 C12 C13 79.8(3) . . . . ?
C6 C7 C12 C15 -153.5(2) . . . . ?
C6 C11 C17 C18 -128.1(2) . . . . ?
C6 C11 C17 C20 104.5(3) . . . . ?
C7 C6 C11 C10 2.1(4) . . . . ?
C7 C6 C11 C17 179.9(2) . . . . ?
C7 C8 C9 C10 0.5(4) . . . . ?
C7 C12 C13 C14 58.4(3) . . . . ?
C7 C12 C15 C16 163.1(2) . . . . ?
C8 C7 C12 C13 -97.7(3) . . . . ?
C8 C7 C12 C15 29.0(3) . . . . ?
C8 C9 C10 C11 0.7(4) . . . . ?
C9 C10 C11 C6 -2.0(4) . . . . ?
C9 C10 C11 C17 -179.8(2) . . . . ?
C10 C11 C17 C18 49.7(3) . . . . ?
C10 C11 C17 C20 -77.7(3) . . . . ?
C11 C6 C7 C8 -0.9(4) . . . . ?
C11 C6 C7 C12 -178.5(2) . . . . ?
C11 C17 C18 C19 168.2(2) . . . . ?
C11 C17 C20 C21 69.0(3) . . . . ?
C12 C7 C8 C9 177.2(2) . . . . ?
C13 C12 C15 C16 -70.7(3) . . . . ?
C15 C12 C13 C14 -69.3(3) . . . . ?
C18 C17 C20 C21 -58.2(3) . . . . ?
C20 C17 C18 C19 -64.4(3) . . . . ?
C22 N2 C4 C3 -167.8(2) . . . . ?
C22 N2 C4 C5 9.7(3) . . . . ?
C22 C23 C24 C25 -0.1(4) . . . . ?
C22 C23 C28 C29 135.0(3) . . . . ?
C22 C23 C28 C31 -96.6(3) . . . . ?
C22 C27 C33 C34 -78.7(3) . . . . ?
C22 C27 C33 C36 155.6(2) . . . . ?
C23 C22 C27 C26 3.3(4) . . . . ?
C23 C22 C27 C33 -177.5(2) . . . . ?
C23 C24 C25 C26 0.8(5) . . . . ?
C23 C28 C29 C30 -172.4(3) . . . . ?
C23 C28 C31 C32 -69.9(3) . . . . ?
C24 C23 C28 C29 -42.7(3) . . . . ?
C24 C23 C28 C31 85.7(3) . . . . ?
C24 C25 C26 C27 0.7(5) . . . . ?
C25 C26 C27 C22 -2.6(4) . . . . ?
C25 C26 C27 C33 178.1(3) . . . . ?
C26 C27 C33 C34 100.5(3) . . . . ?
C26 C27 C33 C36 -25.2(4) . . . . ?
C27 C22 C23 C24 -1.9(4) . . . . ?
C27 C22 C23 C28 -179.7(2) . . . . ?
C27 C33 C34 C35 -57.9(3) . . . . ?
C27 C33 C36 C37 -57.3(3) . . . . ?
C28 C23 C24 C25 177.6(3) . . . . ?
C29 C28 C31 C32 58.3(4) . . . . ?
C31 C28 C29 C30 58.7(4) . . . . ?
C34 C33 C36 C37 175.3(2) . . . . ?
C36 C33 C34 C35 70.4(3) . . . . ?
C38 C39 C40 Sm1 61.9(2) . . . 2_666 ?
C38 C39 C40 Sm1 -55.4(2) . . . . ?
C38 C39 C40 C38 4.9(4) . . . 2_666 ?
C40 C38 C39 Sm1 -61.8(2) 2_666 . . . ?
C40 C38 C39 Sm1 56.4(2) 2_666 . . 2_666 ?
C40 C38 C39 C40 -5.2(4) 2_666 . . . ?
C40 C38 C39 C41 177.8(2) 2_666 . . . ?
C41 C39 C40 Sm1 -121.1(2) . . . 2_666 ?
C41 C39 C40 Sm1 121.6(2) . . . . ?
C41 C39 C40 C38 -178.1(2) . . . 2_666 ?
C42 O1 C45 C44 0.0(3) . . . . ?
C42 C43 C44 C45 -26.4(8) . . . . ?
C42 C43A C44 C45 22.3(9) . . . . ?
C43 C44 C45 O1 16.9(6) . . . . ?
C43A C44 C45 O1 -13.9(7) . . . . ?
C45 O1 C42 C43 -15.1(5) . . . . ?
C45 O1 C42 C43A 15.4(7) . . . . ?

_shelx_res_file                  
;
TITL 3_a.res in P-1
    3.res
    created by SHELXL-2018/3 at 20:05:33 on 03-Jan-2024
REM Old TITL 2 in P1
REM SHELXT solution in P-1: R1 0.072, Rweak 0.008, Alpha 0.028
REM <I/s> 0.000 for 0 systematic absences, Orientation as input
REM Formula found by SHELXT: C44 N3 O Sm
CELL 0.71073 12.7862 13.2072 15.4523 64.913 70.485 61.214
ZERR 1 0.0007 0.0006 0.0006 0.004 0.004 0.005
LATT 1
SFAC C H N O Sm
UNIT 90 140 4 2 2
EADP C38 C40
DELU 0.001 0.002 C39 C40

L.S. 4 0 0
PLAN  13
TEMP -93.15
CONF
list 4
MORE -1
BOND $H
fmap 2 53
acta
OMIT 1 1 0
OMIT 1 1 2
REM <olex2.extras>
REM <HklSrc "%.\\3.hkl">
REM </olex2.extras>

WGHT    0.041600    0.370000
FVAR       0.39619   0.67948
SM1   5    0.493684    0.578747    0.350205    11.00000    0.02203    0.02167 =
         0.01687   -0.00311   -0.00282   -0.00809
O1    4    0.382906    0.517962    0.280115    11.00000    0.04150    0.04640 =
         0.03504   -0.01240   -0.00903   -0.02317
N1    3    0.406949    0.797081    0.243581    11.00000    0.02286    0.02212 =
         0.02081   -0.00693   -0.00301   -0.00711
N2    3    0.647994    0.587617    0.195524    11.00000    0.02077    0.02159 =
         0.02001   -0.00465   -0.00293   -0.00559
C1    1    0.347619    0.966234    0.091401    11.00000    0.03312    0.02619 =
         0.02526    0.00055   -0.00547   -0.00654
AFIX 137
H1A   2    0.284846    0.963186    0.070771    11.00000   -1.50000
H1B   2    0.398177    1.000262    0.034331    11.00000   -1.50000
H1C   2    0.309530    1.017788    0.133160    11.00000   -1.50000
AFIX   0
C2    1    0.425980    0.837666    0.147391    11.00000    0.02324    0.02244 =
         0.02368   -0.00385   -0.00415   -0.00949
C3    1    0.517298    0.769922    0.087776    11.00000    0.02875    0.03039 =
         0.01549   -0.00263   -0.00626   -0.01111
AFIX  43
H3    2    0.506375    0.803627    0.021982    11.00000   -1.20000
AFIX   0
C4    1    0.621593    0.661748    0.107429    11.00000    0.02389    0.02920 =
         0.01891   -0.00767   -0.00201   -0.01105
C5    1    0.709870    0.635122    0.017243    11.00000    0.03163    0.03746 =
         0.01917   -0.00728   -0.00164   -0.00701
AFIX 137
H5A   2    0.791518    0.616249    0.023752    11.00000   -1.50000
H5B   2    0.685624    0.706658   -0.039824    11.00000   -1.50000
H5C   2    0.709240    0.565337    0.009801    11.00000   -1.50000
AFIX   0
C6    1    0.314646    0.879093    0.295295    11.00000    0.02916    0.01866 =
         0.02221   -0.00399   -0.00379   -0.00577
C7    1    0.350382    0.929570    0.339089    11.00000    0.03330    0.02299 =
         0.02605   -0.00713   -0.00310   -0.01071
C8    1    0.259938    1.006794    0.391352    11.00000    0.04179    0.02759 =
         0.03455   -0.01390   -0.00443   -0.01265
AFIX  43
H8    2    0.282380    1.041169    0.421624    11.00000   -1.20000
AFIX   0
C9    1    0.139869    1.033764    0.399715    11.00000    0.03681    0.03121 =
         0.03887   -0.01913    0.00023   -0.00505
AFIX  43
H9    2    0.080272    1.086861    0.435043    11.00000   -1.20000
AFIX   0
C10   1    0.105361    0.984120    0.357058    11.00000    0.02891    0.02994 =
         0.03597   -0.01420   -0.00250   -0.00434
AFIX  43
H10   2    0.021837    1.004222    0.362800    11.00000   -1.20000
AFIX   0
C11   1    0.190934    0.904801    0.305542    11.00000    0.02614    0.02197 =
         0.02637   -0.00586   -0.00484   -0.00548
C12   1    0.482289    0.905564    0.326928    11.00000    0.03393    0.02692 =
         0.03206   -0.01072   -0.00463   -0.01274
AFIX  13
H12   2    0.530777    0.819744    0.326040    11.00000   -1.20000
AFIX   0
C13   1    0.521643    0.988119    0.228346    11.00000    0.04520    0.04912 =
         0.03384   -0.01201   -0.00022   -0.02899
AFIX  23
H13A  2    0.607802    0.970337    0.222647    11.00000   -1.20000
H13B  2    0.514941    0.967734    0.176244    11.00000   -1.20000
AFIX   0
C14   1    0.448067    1.123645    0.212790    11.00000    0.07403    0.04793 =
         0.05608   -0.00020   -0.01093   -0.03695
AFIX 137
H14A  2    0.476027    1.170142    0.147885    11.00000   -1.50000
H14B  2    0.458355    1.145962    0.261433    11.00000   -1.50000
H14C  2    0.362390    1.142197    0.219025    11.00000   -1.50000
AFIX   0
C15   1    0.512918    0.914389    0.411022    11.00000    0.04581    0.03644 =
         0.04035   -0.01413   -0.00886   -0.01862
AFIX  23
H15A  2    0.481718    1.001387    0.404926    11.00000   -1.20000
H15B  2    0.470916    0.874720    0.472891    11.00000   -1.20000
AFIX   0
C16   1    0.647408    0.855671    0.414513    11.00000    0.04843    0.05778 =
         0.05748   -0.02024   -0.01647   -0.02145
AFIX 137
H16A  2    0.689245    0.897348    0.355006    11.00000   -1.50000
H16B  2    0.679230    0.769535    0.420247    11.00000   -1.50000
H16C  2    0.660589    0.862217    0.470541    11.00000   -1.50000
AFIX   0
C17   1    0.149479    0.852098    0.259208    11.00000    0.02325    0.02943 =
         0.03207   -0.01239   -0.00418   -0.00555
AFIX  13
H17   2    0.220788    0.816242    0.213071    11.00000   -1.20000
AFIX   0
C18   1    0.049537    0.951463    0.198557    11.00000    0.03130    0.03484 =
         0.03567   -0.00999   -0.00672   -0.00602
AFIX  23
H18A  2   -0.025522    0.982354    0.243049    11.00000   -1.20000
H18B  2    0.074035    1.020274    0.157254    11.00000   -1.20000
AFIX   0
C19   1    0.022276    0.909739    0.134853    11.00000    0.06050    0.06250 =
         0.04652   -0.00990   -0.02719   -0.02048
AFIX 137
H19A  2    0.095606    0.880121    0.089681    11.00000   -1.50000
H19B  2   -0.041133    0.978128    0.098289    11.00000   -1.50000
H19C  2   -0.005383    0.843820    0.175136    11.00000   -1.50000
AFIX   0
C20   1    0.113076    0.746487    0.334103    11.00000    0.03774    0.03386 =
         0.03508   -0.01066   -0.00704   -0.01540
AFIX  23
H20A  2    0.102842    0.705791    0.298310    11.00000   -1.20000
H20B  2    0.180978    0.686054    0.370169    11.00000   -1.20000
AFIX   0
C21   1   -0.001537    0.780697    0.407447    11.00000    0.04620    0.05334 =
         0.04740   -0.01959    0.00467   -0.02652
AFIX 137
H21A  2   -0.070319    0.839271    0.373207    11.00000   -1.50000
H21B  2    0.008336    0.817422    0.446002    11.00000   -1.50000
H21C  2   -0.016321    0.707395    0.450289    11.00000   -1.50000
AFIX   0
C22   1    0.769258    0.495553    0.200147    11.00000    0.02184    0.02704 =
         0.01716   -0.00417   -0.00085   -0.00786
C23   1    0.800569    0.381989    0.191624    11.00000    0.02625    0.02896 =
         0.02613   -0.00861   -0.00124   -0.00754
C24   1    0.920471    0.297908    0.194651    11.00000    0.03334    0.02958 =
         0.04073   -0.01249   -0.00587   -0.00390
AFIX  43
H24   2    0.942714    0.220860    0.189118    11.00000   -1.20000
AFIX   0
C25   1    1.006444    0.322323    0.205223    11.00000    0.02638    0.04142 =
         0.04742   -0.01473   -0.01020   -0.00013
AFIX  43
H25   2    1.087479    0.263519    0.206232    11.00000   -1.20000
AFIX   0
C26   1    0.974871    0.433594    0.214502    11.00000    0.02568    0.04542 =
         0.04802   -0.01524   -0.01063   -0.00950
AFIX  43
H26   2    1.035266    0.450893    0.221193    11.00000   -1.20000
AFIX   0
C27   1    0.855942    0.521274    0.214255    11.00000    0.02431    0.03157 =
         0.02889   -0.00749   -0.00517   -0.00770
C28   1    0.709353    0.351549    0.175792    11.00000    0.02861    0.03234 =
         0.03930   -0.01640   -0.00180   -0.00751
AFIX  13
H28   2    0.642499    0.431293    0.150468    11.00000   -1.20000
AFIX   0
C29   1    0.762321    0.289594    0.096462    11.00000    0.04130    0.05013 =
         0.04301   -0.02581    0.00232   -0.01663
AFIX  23
H29A  2    0.799018    0.339468    0.037993    11.00000   -1.20000
H29B  2    0.827665    0.208940    0.119608    11.00000   -1.20000
AFIX   0
C30   1    0.671370    0.272336    0.068661    11.00000    0.06756    0.09982 =
         0.06551   -0.05108    0.00493   -0.04326
AFIX 137
H30A  2    0.707709    0.246460    0.010811    11.00000   -1.50000
H30B  2    0.600408    0.349413    0.054955    11.00000   -1.50000
H30C  2    0.646716    0.209889    0.122098    11.00000   -1.50000
AFIX   0
C31   1    0.651215    0.280234    0.269277    11.00000    0.03195    0.04355 =
         0.04326   -0.02085    0.00116   -0.01250
AFIX  23
H31A  2    0.618999    0.324710    0.316626    11.00000   -1.20000
H31B  2    0.581585    0.279265    0.255370    11.00000   -1.20000
AFIX   0
C32   1    0.732534    0.150382    0.316166    11.00000    0.04543    0.04695 =
         0.05118   -0.01137    0.00604   -0.01362
AFIX 137
H32A  2    0.763207    0.104096    0.271087    11.00000   -1.50000
H32B  2    0.686552    0.113104    0.375238    11.00000   -1.50000
H32C  2    0.800625    0.149662    0.332609    11.00000   -1.50000
AFIX   0
C33   1    0.823324    0.642327    0.227866    11.00000    0.02511    0.03948 =
         0.03868   -0.01401   -0.00402   -0.01460
AFIX  13
H33   2    0.740851    0.663883    0.267889    11.00000   -1.20000
AFIX   0
C34   1    0.814542    0.747910    0.131467    11.00000    0.04048    0.03802 =
         0.04701   -0.01101   -0.00844   -0.01780
AFIX  23
H34A  2    0.747259    0.762407    0.103653    11.00000   -1.20000
H34B  2    0.793951    0.822691    0.145221    11.00000   -1.20000
AFIX   0
C35   1    0.928199    0.727436    0.056293    11.00000    0.05661    0.06453 =
         0.04197   -0.01067    0.00008   -0.03380
AFIX 137
H35A  2    0.915365    0.799532   -0.001676    11.00000   -1.50000
H35B  2    0.947133    0.656288    0.039178    11.00000   -1.50000
H35C  2    0.995633    0.713243    0.082741    11.00000   -1.50000
AFIX   0
C36   1    0.907697    0.636056    0.282952    11.00000    0.03293    0.05413 =
         0.04473   -0.02103   -0.00103   -0.02433
AFIX  23
H36A  2    0.989384    0.618238    0.243266    11.00000   -1.20000
H36B  2    0.878821    0.717667    0.288556    11.00000   -1.20000
AFIX   0
C37   1    0.919364    0.543424    0.383479    11.00000    0.05003    0.07301 =
         0.04391   -0.01795   -0.00899   -0.03419
AFIX 137
H37A  2    0.942917    0.462539    0.380194    11.00000   -1.50000
H37B  2    0.841579    0.565964    0.426482    11.00000   -1.50000
H37C  2    0.981135    0.541905    0.408727    11.00000   -1.50000
AFIX   0
C38   1    0.481454    0.615665    0.501541    11.00000    0.04042    0.03129 =
         0.01709   -0.00199   -0.00578   -0.01585
AFIX  43
H38   2    0.468636    0.693483    0.499924    11.00000   -1.20000
AFIX   0
C39   1    0.376983    0.588260    0.522048    11.00000    0.03101    0.03248 =
         0.02981   -0.00925   -0.00298   -0.00726
C40   1    0.393177    0.471909    0.516938    11.00000    0.04042    0.03129 =
         0.01709   -0.00199   -0.00578   -0.01585
AFIX  43
H40   2    0.325868    0.454482    0.525188    11.00000   -1.20000
AFIX   0
C41   1    0.251142    0.680841    0.543806    11.00000    0.03488    0.04750 =
         0.03377   -0.01252   -0.00673   -0.00098
AFIX 137
H41A  2    0.250844    0.762885    0.513400    11.00000   -1.50000
H41B  2    0.226933    0.664051    0.614040    11.00000   -1.50000
H41C  2    0.194145    0.675549    0.518071    11.00000   -1.50000
AFIX   0
C42   1    0.364857    0.562513    0.181227    11.00000    0.04363    0.04807 =
         0.04036   -0.01923   -0.01517   -0.01208
PART 1
AFIX  23
H42A  2    0.440691    0.562236    0.135533    21.00000   -1.20000
H42B  2    0.301306    0.646192    0.165458    21.00000   -1.20000
AFIX  23
PART 2
H42C  2    0.441282    0.524430    0.141007   -21.00000   -1.20000
H42D  2    0.341075    0.651849    0.155307   -21.00000   -1.20000
AFIX   0
PART 1
C43   1    0.325371    0.471875    0.177865    21.00000    0.05976    0.05900 =
         0.05567   -0.02572   -0.02144   -0.01742
AFIX  23
H43A  2    0.266400    0.513705    0.132888    21.00000   -1.20000
H43B  2    0.396089    0.406269    0.155367    21.00000   -1.20000
AFIX   0
PART 2
C43A  1    0.271006    0.533728    0.176667   -21.00000    0.03070    0.03799 =
         0.04247   -0.02012   -0.01279   -0.00839
AFIX  23
H43C  2    0.290673    0.510173    0.118451   -21.00000   -1.20000
H43D  2    0.191442    0.603411    0.176587   -21.00000   -1.20000
AFIX   0
PART 0
C44   1    0.272450    0.423397    0.271866    11.00000    0.06327    0.05296 =
         0.08566   -0.02160   -0.03116   -0.02447
PART 1
AFIX  23
H44A  2    0.288906    0.337411    0.284690    21.00000   -1.20000
H44B  2    0.183777    0.470377    0.280848    21.00000   -1.20000
AFIX  23
PART 2
H44C  2    0.189183    0.428252    0.301340   -21.00000   -1.20000
H44D  2    0.321141    0.345345    0.257720   -21.00000   -1.20000
AFIX   0
PART 0
C45   1    0.326767    0.431699    0.337963    11.00000    0.03798    0.04981 =
         0.04768   -0.01558   -0.00302   -0.02397
AFIX  23
H45A  2    0.263738    0.460347    0.390441    11.00000   -1.20000
H45B  2    0.387975    0.350934    0.367459    11.00000   -1.20000
AFIX   0
HKLF 4


REM  3_a.res in P-1
REM wR2 = 0.0775, GooF = S = 1.082, Restrained GooF = 1.083 for all data
REM R1 = 0.0304 for 9022 Fo > 4sig(Fo) and 0.0381 for all 10253 data
REM 457 parameters refined using 1 restraints

END

WGHT      0.0416      0.3700

REM Highest difference peak  1.059,  deepest hole -0.748,  1-sigma level  0.097
Q1    1   0.5121  0.5742  0.3959  11.00000  0.05    1.06
Q2    1   0.4815  0.7406  0.0499  11.00000  0.05    0.93
Q3    1   0.4773  0.5780  0.2971  11.00000  0.05    0.85
Q4    1   0.3911  0.4971  0.5169  11.00000  0.05    0.84
Q5    1   0.5629  0.5473  0.3278  11.00000  0.05    0.80
Q6    1   0.3672  0.4621  0.5222  11.00000  0.05    0.68
Q7    1   0.2990  0.7369  0.6033  11.00000  0.05    0.67
Q8    1   0.4377  0.4188  0.5156  11.00000  0.05    0.64
Q9    1   0.5187  0.6374  0.3360  11.00000  0.05    0.64
Q10   1   0.5259  0.8052  0.0451  11.00000  0.05    0.58
Q11   1   0.7266  0.2383  0.3011  11.00000  0.05    0.54
Q12   1   0.4710  0.5204  0.3579  11.00000  0.05    0.54
Q13   1   0.5164  0.4902  0.3929  11.00000  0.05    0.51
;
_shelx_res_checksum              58934
_olex2_submission_special_instructions 'No special instructions were received'
####################################################################### 
# 
# This file contains crystal structure data downloaded from the 
# Cambridge Structural Database (CSD) hosted by the Cambridge 
# Crystallographic Data Centre (CCDC).
# 
# Full information about CCDC data access policies and citation 
# guidelines are available at http://www.ccdc.cam.ac.uk/access/V1 
# 
# Audit and citation data items may have been added by the CCDC. 
# Please retain this information to preserve the provenance of 
# this file and to allow appropriate attribution of the data. 
# 
#######################################################################

data_3_CCDC1
_database_code_depnum_ccdc_archive 'CCDC 2345763'
loop_
_audit_author_name
_audit_author_address
'Yi Wang'
;Peking University
China
;
_audit_update_record             
;
2024-04-04 deposited with the CCDC.	2024-05-13 downloaded from the CCDC.
;
_audit_creation_date             2024-02-04
_audit_creation_method           
;
Olex2 1.5
(compiled 2023.03.06 svn.rbb2c1857 for OlexSys, GUI svn.r6748)
;
_shelx_SHELXL_version_number     2018/3
_chemical_name_common            ?
_chemical_name_systematic        ?
_chemical_formula_moiety         'C53 H67 N2 Sm'
_chemical_formula_sum            'C53 H67 N2 Sm'
_chemical_formula_weight         882.43
_chemical_melting_point          ?
loop_
_atom_type_symbol
_atom_type_description
_atom_type_scat_dispersion_real
_atom_type_scat_dispersion_imag
_atom_type_scat_source
C C 0.0033 0.0016 'International Tables Vol C Tables 4.2.6.8 and 6.1.1.4'
H H 0.0000 0.0000 'International Tables Vol C Tables 4.2.6.8 and 6.1.1.4'
N N 0.0061 0.0033 'International Tables Vol C Tables 4.2.6.8 and 6.1.1.4'
Sm Sm -0.1638 3.4418 'International Tables Vol C Tables 4.2.6.8 and 6.1.1.4'

_shelx_space_group_comment       
;
The symmetry employed for this shelxl refinement is uniquely defined
by the following loop, which should always be used as a source of
symmetry information in preference to the above space-group names.
They are only intended as comments.
;
_space_group_crystal_system      triclinic
_space_group_IT_number           2
_space_group_name_H-M_alt        'P -1'
_space_group_name_Hall           '-P 1'
loop_
_space_group_symop_operation_xyz
'x, y, z'
'-x, -y, -z'

_cell_length_a                   10.8737(4)
_cell_length_b                   11.7593(5)
_cell_length_c                   18.5401(8)
_cell_angle_alpha                98.600(4)
_cell_angle_beta                 93.568(3)
_cell_angle_gamma                92.844(3)
_cell_volume                     2335.30(17)
_cell_formula_units_Z            2
_cell_measurement_reflns_used    19909
_cell_measurement_temperature    180.00(10)
_cell_measurement_theta_max      29.8240
_cell_measurement_theta_min      1.7500
_shelx_estimated_absorpt_T_max   ?
_shelx_estimated_absorpt_T_min   ?
_exptl_absorpt_coefficient_mu    1.292
_exptl_absorpt_correction_T_max  1.00000
_exptl_absorpt_correction_T_min  0.43735
_exptl_absorpt_correction_type   multi-scan
_exptl_absorpt_process_details   
;
CrysAlisPro 1.171.42.93a (Rigaku Oxford Diffraction, 2023)
Empirical absorption correction using spherical harmonics,
implemented in SCALE3 ABSPACK scaling algorithm.
;
_exptl_absorpt_special_details   ?
_exptl_crystal_colour            'orange red'
_exptl_crystal_density_diffrn    1.255
_exptl_crystal_density_meas      ?
_exptl_crystal_density_method    ?
_exptl_crystal_description       block
_exptl_crystal_F_000             922
_exptl_crystal_size_max          0.62
_exptl_crystal_size_mid          0.36
_exptl_crystal_size_min          0.29
_exptl_transmission_factor_max   ?
_exptl_transmission_factor_min   ?
_diffrn_reflns_av_R_equivalents  0.0675
_diffrn_reflns_av_unetI/netI     0.0597
_diffrn_reflns_Laue_measured_fraction_full 1.000
_diffrn_reflns_Laue_measured_fraction_max 0.839
_diffrn_reflns_limit_h_max       15
_diffrn_reflns_limit_h_min       -14
_diffrn_reflns_limit_k_max       15
_diffrn_reflns_limit_k_min       -15
_diffrn_reflns_limit_l_max       25
_diffrn_reflns_limit_l_min       -24
_diffrn_reflns_number            31410
_diffrn_reflns_point_group_measured_fraction_full 1.000
_diffrn_reflns_point_group_measured_fraction_max 0.839
_diffrn_reflns_theta_full        25.242
_diffrn_reflns_theta_max         30.716
_diffrn_reflns_theta_min         1.755
_diffrn_ambient_temperature      180.00
_diffrn_detector_area_resol_mean 10.0000
_diffrn_measured_fraction_theta_full 1.000
_diffrn_measured_fraction_theta_max 0.839
_diffrn_measurement_device_type  'XtaLAB Synergy R, DW system, HyPix'
_diffrn_measurement_method       'phi and omega scans'
_diffrn_radiation_monochromator  mirror
_diffrn_radiation_type           MoK\a
_diffrn_radiation_wavelength     0.71073
_diffrn_source                   'Rotating-anode X-ray tube'
_reflns_Friedel_coverage         0.000
_reflns_Friedel_fraction_full    .
_reflns_Friedel_fraction_max     .
_reflns_number_gt                10567
_reflns_number_total             12197
_reflns_special_details          
;
 Reflections were merged by SHELXL according to the crystal
 class for the calculation of statistics and refinement.
 
 _reflns_Friedel_fraction is defined as the number of unique
 Friedel pairs measured divided by the number that would be
 possible theoretically, ignoring centric projections and
 systematic absences.
;
_reflns_threshold_expression     'I > 2\s(I)'
_computing_cell_refinement       ?
_computing_data_collection       ?
_computing_data_reduction        ?
_computing_molecular_graphics    'Olex2 1.5 (Dolomanov et al., 2009)'
_computing_publication_material  'Olex2 1.5 (Dolomanov et al., 2009)'
_computing_structure_refinement  'SHELXL 2018/3 (Sheldrick, 2015)'
_computing_structure_solution    'SHELXT 2018/2 (Sheldrick, 2018)'
_refine_diff_density_max         1.393
_refine_diff_density_min         -1.321
_refine_diff_density_rms         0.114
_refine_ls_extinction_coef       .
_refine_ls_extinction_method     none
_refine_ls_goodness_of_fit_ref   1.125
_refine_ls_hydrogen_treatment    mixed
_refine_ls_matrix_type           full
_refine_ls_number_parameters     558
_refine_ls_number_reflns         12197
_refine_ls_number_restraints     72
_refine_ls_R_factor_all          0.0486
_refine_ls_R_factor_gt           0.0412
_refine_ls_restrained_S_all      1.126
_refine_ls_shift/su_max          0.001
_refine_ls_shift/su_mean         0.000
_refine_ls_structure_factor_coef Fsqd
_refine_ls_weighting_details     
'w=1/[\s^2^(Fo^2^)+(0.0482P)^2^] where P=(Fo^2^+2Fc^2^)/3'
_refine_ls_weighting_scheme      calc
_refine_ls_wR_factor_gt          0.1036
_refine_ls_wR_factor_ref         0.1071
_refine_special_details          ?
_olex2_refinement_description    
;
1. Uiso/Uaniso restraints and constraints
C01G \\sim C01K \\sim C13 \\sim C14 \\sim C15 \\sim C16 \\sim C54 \\sim C55:
within 2A with sigma of 0.01 and sigma for terminal atoms of 0.02 within 2A
2. Others
 Sof(C01G)=Sof(H01A)=Sof(H01B)=Sof(C01K)=Sof(H01C)=Sof(H01D)=Sof(H01E)=
 Sof(H12A)=Sof(C54)=Sof(H54A)=Sof(H54B)=Sof(H54C)=Sof(C55)=Sof(H55A)=Sof(H55B)=
 1-FVAR(1)
 Sof(H12)=Sof(C13)=Sof(H13A)=Sof(H13B)=Sof(C14)=Sof(H14A)=Sof(H14B)=Sof(H14C)=
 Sof(C15)=Sof(H15A)=Sof(H15B)=Sof(C16)=Sof(H16A)=Sof(H16B)=Sof(H16C)=FVAR(1)
3.a Ternary CH refined with riding coordinates:
 C12(H12A), C12(H12), C17(H17), C28(H28), C33(H33)
3.b Secondary CH2 refined with riding coordinates:
 C01G(H01A,H01B), C13(H13A,H13B), C15(H15A,H15B), C18(H18A,H18B), C20(H20A,
 H20B), C29(H29A,H29B), C31(H31A,H31B), C34(H34A,H34B), C36(H36A,H36B),
 C55(H55A,H55B)
3.c Aromatic/amide H refined with riding coordinates:
 C8(H8), C9(H9), C10(H10), C24(H24), C25(H25), C26(H26), C39(H39), C40(H40),
 C41(H41), C42(H42), C43(H43), C49(H49), C50(H50), C51(H51), C52(H52), C53(H53)
3.d Idealised Me refined as rotating group:
 C1(H1A,H1B,H1C), C01K(H01C,H01D,H01E), C5(H5A,H5B,H5C), C14(H14A,H14B,H14C),
 C16(H16A,H16B,H16C), C19(H19A,H19B,H19C), C21(H21A,H21B,H21C), C30(H30A,H30B,
 H30C), C32(H32A,H32B,H32C), C35(H35A,H35B,H35C), C37(H37A,H37B,H37C), C54(H54A,
 H54B,H54C)
;
_atom_sites_solution_hydrogens   mixed
_atom_sites_solution_primary     dual
_atom_sites_solution_secondary   ?
loop_
_atom_site_label
_atom_site_type_symbol
_atom_site_fract_x
_atom_site_fract_y
_atom_site_fract_z
_atom_site_U_iso_or_equiv
_atom_site_adp_type
_atom_site_occupancy
_atom_site_site_symmetry_order
_atom_site_calc_flag
_atom_site_refinement_flags_posn
_atom_site_refinement_flags_adp
_atom_site_refinement_flags_occupancy
_atom_site_disorder_assembly
_atom_site_disorder_group
Sm1 Sm 0.58333(2) 0.20855(2) 0.26945(2) 0.03383(6) Uani 1 1 d . . . . .
N1 N 0.6805(2) 0.25194(18) 0.16401(11) 0.0301(4) Uani 1 1 d . . . . .
N2 N 0.4867(2) 0.38412(19) 0.26297(11) 0.0334(5) Uani 1 1 d . . . . .
C1 C 0.5784(3) 0.1862(3) 0.03955(14) 0.0460(7) Uani 1 1 d . . . . .
H1A H 0.660726 0.159704 0.029894 0.069 Uiso 1 1 calc R U . . .
H1B H 0.556927 0.242220 0.007368 0.069 Uiso 1 1 calc R U . . .
H1C H 0.517799 0.120282 0.030255 0.069 Uiso 1 1 calc R U . . .
C01G C 0.9105(12) 0.0392(9) 0.2446(6) 0.061(2) Uani 0.464(5) 1 d . U P A 2
H01A H 0.990709 0.028725 0.222695 0.073 Uiso 0.464(5) 1 calc R U P A 2
H01B H 0.917280 0.113839 0.277735 0.073 Uiso 0.464(5) 1 calc R U P A 2
C01K C 0.8867(9) -0.0551(8) 0.2885(4) 0.071(3) Uani 0.464(5) 1 d . U P A 2
H01C H 0.921915 -0.125561 0.265491 0.107 Uiso 0.464(5) 1 calc R U P A 2
H01D H 0.797485 -0.069194 0.290555 0.107 Uiso 0.464(5) 1 calc R U P A 2
H01E H 0.925000 -0.032573 0.338135 0.107 Uiso 0.464(5) 1 calc R U P A 2
C2 C 0.5783(3) 0.2428(2) 0.11915(13) 0.0324(6) Uani 1 1 d . . . . .
C3 C 0.4616(3) 0.2779(2) 0.14020(14) 0.0343(6) Uani 1 1 d . . . . .
C4 C 0.4223(3) 0.3566(2) 0.19857(14) 0.0358(6) Uani 1 1 d . . . . .
C5 C 0.2968(3) 0.4038(3) 0.18537(17) 0.0560(9) Uani 1 1 d . . . . .
H5A H 0.239616 0.342165 0.159164 0.084 Uiso 1 1 calc R U . . .
H5B H 0.304779 0.466213 0.156040 0.084 Uiso 1 1 calc R U . . .
H5C H 0.264916 0.433550 0.232380 0.084 Uiso 1 1 calc R U . . .
C6 C 0.7972(3) 0.2340(3) 0.13227(14) 0.0352(6) Uani 1 1 d . . . . .
C7 C 0.8602(3) 0.1350(3) 0.14085(17) 0.0470(7) Uani 1 1 d . . . . .
C8 C 0.9707(3) 0.1192(3) 0.1072(2) 0.0602(10) Uani 1 1 d . . . . .
H8 H 1.014069 0.052329 0.112211 0.072 Uiso 1 1 calc R U . . .
C9 C 1.0184(3) 0.1983(4) 0.0668(2) 0.0642(10) Uani 1 1 d . . . . .
H9 H 1.092171 0.184297 0.042904 0.077 Uiso 1 1 calc R U . . .
C10 C 0.9593(3) 0.2970(3) 0.06131(18) 0.0543(8) Uani 1 1 d . . . . .
H10 H 0.994123 0.352085 0.034609 0.065 Uiso 1 1 calc R U . . .
C11 C 0.8486(3) 0.3187(3) 0.09412(15) 0.0403(6) Uani 1 1 d . . . . .
C12 C 0.8119(4) 0.0438(3) 0.1845(2) 0.0606(10) Uani 1 1 d . . . . .
H12A H 0.729893 0.061278 0.203713 0.073 Uiso 0.464(5) 1 calc R U P A 2
H12 H 0.770872 0.091686 0.224195 0.073 Uiso 0.536(5) 1 calc R U P A 1
C13 C 0.7039(7) -0.0349(5) 0.1460(4) 0.0585(17) Uani 0.536(5) 1 d . U P A 1
H13A H 0.637090 0.011868 0.130024 0.070 Uiso 0.536(5) 1 calc R U P A 1
H13B H 0.670569 -0.084097 0.180046 0.070 Uiso 0.536(5) 1 calc R U P A 1
C14 C 0.7507(13) -0.1107(12) 0.0792(8) 0.074(3) Uani 0.536(5) 1 d . U P A 1
H14A H 0.771480 -0.062550 0.042359 0.111 Uiso 0.536(5) 1 calc R U P A 1
H14B H 0.686091 -0.169554 0.058245 0.111 Uiso 0.536(5) 1 calc R U P A 1
H14C H 0.824343 -0.148273 0.094505 0.111 Uiso 0.536(5) 1 calc R U P A 1
C15 C 0.9024(11) -0.0188(9) 0.2279(5) 0.071(2) Uani 0.536(5) 1 d . U P A 1
H15A H 0.854103 -0.072902 0.252946 0.086 Uiso 0.536(5) 1 calc R U P A 1
H15B H 0.951632 -0.065745 0.192838 0.086 Uiso 0.536(5) 1 calc R U P A 1
C16 C 0.9872(11) 0.0504(10) 0.2822(5) 0.109(3) Uani 0.536(5) 1 d . U P A 1
H16A H 1.045617 0.095211 0.257729 0.163 Uiso 0.536(5) 1 calc R U P A 1
H16B H 1.032435 0.000080 0.310570 0.163 Uiso 0.536(5) 1 calc R U P A 1
H16C H 0.940908 0.102966 0.314931 0.163 Uiso 0.536(5) 1 calc R U P A 1
C17 C 0.7929(3) 0.4335(3) 0.09147(16) 0.0461(7) Uani 1 1 d . . . . .
H17 H 0.719260 0.435897 0.121305 0.055 Uiso 1 1 calc R U . . .
C18 C 0.8853(5) 0.5363(4) 0.1263(3) 0.0945(16) Uani 1 1 d . . . . .
H18A H 0.943969 0.550211 0.089328 0.113 Uiso 1 1 calc R U . . .
H18B H 0.837853 0.606010 0.135972 0.113 Uiso 1 1 calc R U . . .
C19 C 0.9549(6) 0.5249(5) 0.1916(3) 0.116(2) Uani 1 1 d . . . . .
H19A H 1.025661 0.478860 0.179888 0.173 Uiso 1 1 calc R U . . .
H19B H 0.902779 0.486576 0.223163 0.173 Uiso 1 1 calc R U . . .
H19C H 0.984289 0.601421 0.217098 0.173 Uiso 1 1 calc R U . . .
C20 C 0.7490(5) 0.4528(3) 0.0140(2) 0.0874(16) Uani 1 1 d . . . . .
H20A H 0.821685 0.457409 -0.015215 0.105 Uiso 1 1 calc R U . . .
H20B H 0.695035 0.385415 -0.009377 0.105 Uiso 1 1 calc R U . . .
C21 C 0.6801(8) 0.5593(5) 0.0123(3) 0.166(4) Uani 1 1 d . . . . .
H21A H 0.632462 0.553895 -0.034827 0.249 Uiso 1 1 calc R U . . .
H21B H 0.738778 0.626629 0.018802 0.249 Uiso 1 1 calc R U . . .
H21C H 0.623921 0.567173 0.051861 0.249 Uiso 1 1 calc R U . . .
C22 C 0.4470(3) 0.4768(3) 0.31503(14) 0.0413(7) Uani 1 1 d . . . . .
C23 C 0.5026(3) 0.5872(3) 0.31685(17) 0.0474(8) Uani 1 1 d . . . . .
C24 C 0.4619(4) 0.6780(3) 0.36610(18) 0.0632(10) Uani 1 1 d . . . . .
H24 H 0.497097 0.753892 0.367476 0.076 Uiso 1 1 calc R U . . .
C25 C 0.3719(4) 0.6585(4) 0.41215(19) 0.0745(12) Uani 1 1 d . . . . .
H25 H 0.342230 0.721084 0.443442 0.089 Uiso 1 1 calc R U . . .
C26 C 0.3250(4) 0.5486(4) 0.4129(2) 0.0728(12) Uani 1 1 d . . . . .
H26 H 0.267426 0.535891 0.447814 0.087 Uiso 1 1 calc R U . . .
C27 C 0.3585(4) 0.4543(3) 0.36454(18) 0.0533(8) Uani 1 1 d . . . . .
C28 C 0.6109(4) 0.6109(3) 0.27281(19) 0.0560(9) Uani 1 1 d . . . . .
H28 H 0.623562 0.538027 0.239426 0.067 Uiso 1 1 calc R U . . .
C29 C 0.7270(4) 0.6383(4) 0.3252(3) 0.0819(13) Uani 1 1 d . . . . .
H29A H 0.715258 0.708124 0.360632 0.098 Uiso 1 1 calc R U . . .
H29B H 0.798156 0.655297 0.296954 0.098 Uiso 1 1 calc R U . . .
C30 C 0.7564(4) 0.5379(5) 0.3677(2) 0.0913(15) Uani 1 1 d . . . . .
H30A H 0.759105 0.466603 0.333005 0.137 Uiso 1 1 calc R U . . .
H30B H 0.692118 0.528488 0.401431 0.137 Uiso 1 1 calc R U . . .
H30C H 0.836558 0.555098 0.395369 0.137 Uiso 1 1 calc R U . . .
C31 C 0.5892(5) 0.7051(3) 0.2246(2) 0.0743(13) Uani 1 1 d . . . . .
H31A H 0.575375 0.777859 0.256699 0.089 Uiso 1 1 calc R U . . .
H31B H 0.665026 0.717974 0.199296 0.089 Uiso 1 1 calc R U . . .
C32 C 0.4828(5) 0.6782(4) 0.1687(2) 0.0856(15) Uani 1 1 d . . . . .
H32A H 0.495141 0.606042 0.136713 0.128 Uiso 1 1 calc R U . . .
H32B H 0.477163 0.740829 0.139432 0.128 Uiso 1 1 calc R U . . .
H32C H 0.406316 0.670100 0.193249 0.128 Uiso 1 1 calc R U . . .
C33 C 0.3080(4) 0.3344(4) 0.3707(2) 0.0634(10) Uani 1 1 d . . . . .
H33 H 0.320042 0.283922 0.323528 0.076 Uiso 1 1 calc R U . . .
C34 C 0.3874(4) 0.2903(3) 0.4314(2) 0.0696(11) Uani 1 1 d . . . . .
H34A H 0.473343 0.287078 0.416846 0.083 Uiso 1 1 calc R U . . .
H34B H 0.387995 0.347153 0.476622 0.083 Uiso 1 1 calc R U . . .
C35 C 0.3458(5) 0.1722(4) 0.4491(3) 0.0910(15) Uani 1 1 d . . . . .
H35A H 0.337395 0.116117 0.404100 0.137 Uiso 1 1 calc R U . . .
H35B H 0.266067 0.176965 0.470993 0.137 Uiso 1 1 calc R U . . .
H35C H 0.407215 0.147713 0.483702 0.137 Uiso 1 1 calc R U . . .
C36 C 0.1701(4) 0.3263(5) 0.3833(3) 0.0872(14) Uani 1 1 d . . . . .
H36A H 0.144330 0.244380 0.383436 0.105 Uiso 1 1 calc R U . . .
H36B H 0.158187 0.368670 0.432401 0.105 Uiso 1 1 calc R U . . .
C37 C 0.0859(5) 0.3723(6) 0.3283(3) 0.124(2) Uani 1 1 d . . . . .
H37A H 0.087561 0.324126 0.280433 0.185 Uiso 1 1 calc R U . . .
H37B H 0.113958 0.451584 0.324632 0.185 Uiso 1 1 calc R U . . .
H37C H 0.001523 0.371053 0.343961 0.185 Uiso 1 1 calc R U . . .
C38 C 0.3429(3) -0.0443(3) 0.22065(16) 0.0441(7) Uani 1 1 d . . . . .
C39 C 0.3011(3) -0.0416(3) 0.14843(18) 0.0504(8) Uani 1 1 d . . . . .
H39 H 0.338238 0.012566 0.121968 0.060 Uiso 1 1 calc R U . . .
C40 C 0.2054(3) -0.1175(3) 0.1148(2) 0.0618(10) Uani 1 1 d . . . . .
H40 H 0.178699 -0.115959 0.065211 0.074 Uiso 1 1 calc R U . . .
C41 C 0.1488(4) -0.1950(4) 0.1529(2) 0.0713(11) Uani 1 1 d . . . . .
H41 H 0.083901 -0.247233 0.129523 0.086 Uiso 1 1 calc R U . . .
C42 C 0.1870(4) -0.1966(4) 0.2256(2) 0.0724(11) Uani 1 1 d . . . . .
H42 H 0.146494 -0.248189 0.252518 0.087 Uiso 1 1 calc R U . . .
C43 C 0.2845(3) -0.1225(3) 0.2590(2) 0.0564(9) Uani 1 1 d . . . . .
H43 H 0.311605 -0.125034 0.308398 0.068 Uiso 1 1 calc R U . . .
C44 C 0.4465(3) 0.0337(2) 0.25516(15) 0.0398(6) Uani 1 1 d . . . . .
C45 C 0.5222(3) 0.0291(2) 0.31297(15) 0.0414(6) Uani 1 1 d . . . . .
C46 C 0.6149(3) 0.0759(2) 0.35787(14) 0.0399(6) Uani 1 1 d . . . . .
C47 C 0.6990(3) 0.1592(3) 0.37974(14) 0.0398(6) Uani 1 1 d . . . . .
C48 C 0.7910(3) 0.1722(3) 0.44285(15) 0.0457(7) Uani 1 1 d . . . . .
C49 C 0.8068(4) 0.0868(4) 0.48554(19) 0.0754(13) Uani 1 1 d . . . . .
H49 H 0.758112 0.016329 0.474367 0.091 Uiso 1 1 calc R U . . .
C50 C 0.8939(5) 0.1037(5) 0.5449(2) 0.1076(19) Uani 1 1 d . . . . .
H50 H 0.904943 0.043851 0.573503 0.129 Uiso 1 1 calc R U . . .
C51 C 0.9637(5) 0.2047(6) 0.5627(2) 0.1003(18) Uani 1 1 d . . . . .
H51 H 1.022442 0.215329 0.603623 0.120 Uiso 1 1 calc R U . . .
C52 C 0.9487(4) 0.2908(5) 0.5214(2) 0.0877(16) Uani 1 1 d . . . . .
H52 H 0.997083 0.361312 0.533796 0.105 Uiso 1 1 calc R U . . .
C53 C 0.8629(3) 0.2756(4) 0.46128(17) 0.0618(10) Uani 1 1 d . . . . .
H53 H 0.853119 0.335709 0.432739 0.074 Uiso 1 1 calc R U . . .
C54 C 0.7149(14) -0.0885(13) 0.0653(10) 0.067(3) Uani 0.464(5) 1 d . U P A 2
H54A H 0.745071 -0.041123 0.030081 0.101 Uiso 0.464(5) 1 calc R U P A 2
H54B H 0.637498 -0.059751 0.083013 0.101 Uiso 0.464(5) 1 calc R U P A 2
H54C H 0.700464 -0.168618 0.041365 0.101 Uiso 0.464(5) 1 calc R U P A 2
C55 C 0.8066(8) -0.0825(7) 0.1267(5) 0.058(2) Uani 0.464(5) 1 d . U P A 2
H55A H 0.888867 -0.093516 0.107582 0.070 Uiso 0.464(5) 1 calc R U P A 2
H55B H 0.787649 -0.146390 0.154239 0.070 Uiso 0.464(5) 1 calc R U P A 2
H3 H 0.401(3) 0.253(3) 0.1032(16) 0.040(8) Uiso 1 1 d . . . . .

loop_
_atom_site_aniso_label
_atom_site_aniso_U_11
_atom_site_aniso_U_22
_atom_site_aniso_U_33
_atom_site_aniso_U_23
_atom_site_aniso_U_13
_atom_site_aniso_U_12
Sm1 0.04288(10) 0.03139(9) 0.02925(8) 0.01104(5) 0.00364(6) 0.00170(6)
N1 0.0327(12) 0.0297(11) 0.0287(10) 0.0069(8) 0.0020(8) 0.0027(9)
N2 0.0363(12) 0.0354(12) 0.0307(10) 0.0086(9) 0.0091(9) 0.0047(10)
C1 0.0506(19) 0.0521(18) 0.0319(14) -0.0025(12) -0.0011(12) 0.0034(15)
C01G 0.073(5) 0.066(6) 0.044(5) 0.008(4) -0.002(4) 0.011(6)
C01K 0.094(6) 0.079(6) 0.048(4) 0.030(4) 0.009(4) 0.028(5)
C2 0.0403(15) 0.0277(12) 0.0295(12) 0.0072(9) 0.0016(10) -0.0016(11)
C3 0.0309(14) 0.0409(15) 0.0311(13) 0.0085(11) -0.0019(11) -0.0028(12)
C4 0.0329(14) 0.0413(15) 0.0369(13) 0.0153(11) 0.0066(11) 0.0033(12)
C5 0.048(2) 0.078(3) 0.0450(17) 0.0129(16) 0.0000(14) 0.0260(18)
C6 0.0347(15) 0.0386(15) 0.0320(13) 0.0044(11) 0.0027(11) 0.0015(12)
C7 0.0422(18) 0.0478(18) 0.0512(18) 0.0070(14) -0.0012(14) 0.0107(15)
C8 0.045(2) 0.062(2) 0.072(2) -0.0010(18) 0.0032(17) 0.0210(18)
C9 0.0420(19) 0.081(3) 0.068(2) 0.000(2) 0.0209(16) 0.0102(19)
C10 0.0450(19) 0.063(2) 0.0550(19) 0.0058(16) 0.0207(15) -0.0039(17)
C11 0.0384(16) 0.0448(16) 0.0372(14) 0.0043(12) 0.0076(11) -0.0022(13)
C12 0.078(3) 0.048(2) 0.062(2) 0.0206(16) 0.0053(18) 0.0226(19)
C13 0.064(4) 0.044(3) 0.078(4) 0.030(3) 0.031(3) 0.016(3)
C14 0.081(9) 0.051(6) 0.088(8) 0.005(5) 0.006(6) 0.015(5)
C15 0.088(5) 0.083(6) 0.052(5) 0.025(4) 0.010(4) 0.047(6)
C16 0.116(7) 0.140(8) 0.071(5) 0.012(5) -0.010(5) 0.064(6)
C17 0.0543(19) 0.0400(16) 0.0467(16) 0.0104(12) 0.0197(14) -0.0021(14)
C18 0.107(4) 0.050(3) 0.118(4) -0.007(2) 0.005(3) -0.009(3)
C19 0.143(6) 0.079(4) 0.107(4) -0.017(3) -0.034(4) -0.015(4)
C20 0.162(5) 0.053(2) 0.058(2) 0.0253(18) 0.033(3) 0.032(3)
C21 0.343(11) 0.116(5) 0.066(3) 0.045(3) 0.056(4) 0.138(6)
C22 0.0507(18) 0.0408(16) 0.0348(14) 0.0075(11) 0.0103(12) 0.0113(14)
C23 0.061(2) 0.0390(16) 0.0442(16) 0.0063(13) 0.0140(14) 0.0138(15)
C24 0.086(3) 0.047(2) 0.058(2) 0.0008(16) 0.0212(19) 0.0159(19)
C25 0.108(4) 0.066(3) 0.055(2) 0.0040(18) 0.035(2) 0.039(3)
C26 0.092(3) 0.078(3) 0.057(2) 0.0164(19) 0.041(2) 0.029(3)
C27 0.063(2) 0.058(2) 0.0440(17) 0.0151(15) 0.0219(15) 0.0156(18)
C28 0.067(2) 0.0315(16) 0.070(2) 0.0021(14) 0.0248(18) 0.0016(16)
C29 0.073(3) 0.054(2) 0.113(4) -0.008(2) 0.017(3) -0.004(2)
C30 0.062(3) 0.113(4) 0.093(3) 0.002(3) -0.012(2) 0.007(3)
C31 0.104(4) 0.0317(17) 0.096(3) 0.0155(18) 0.056(3) 0.014(2)
C32 0.133(5) 0.072(3) 0.061(2) 0.026(2) 0.030(3) 0.029(3)
C33 0.068(3) 0.072(3) 0.058(2) 0.0200(18) 0.0355(18) 0.009(2)
C34 0.091(3) 0.064(2) 0.062(2) 0.0248(18) 0.031(2) 0.014(2)
C35 0.114(4) 0.080(3) 0.093(3) 0.041(3) 0.045(3) 0.009(3)
C36 0.072(3) 0.108(4) 0.094(3) 0.039(3) 0.042(3) 0.012(3)
C37 0.067(3) 0.184(7) 0.139(5) 0.069(5) 0.043(3) 0.019(4)
C38 0.0463(18) 0.0342(15) 0.0515(17) 0.0044(12) 0.0065(13) 0.0031(13)
C39 0.051(2) 0.0485(19) 0.0501(18) 0.0006(14) 0.0033(14) 0.0069(16)
C40 0.046(2) 0.067(2) 0.064(2) -0.0132(18) -0.0028(16) 0.0072(18)
C41 0.047(2) 0.064(3) 0.093(3) -0.016(2) 0.002(2) -0.0069(19)
C42 0.062(3) 0.058(2) 0.094(3) 0.007(2) 0.013(2) -0.018(2)
C43 0.053(2) 0.051(2) 0.065(2) 0.0105(16) 0.0107(17) -0.0049(17)
C44 0.0457(17) 0.0341(14) 0.0414(15) 0.0089(11) 0.0093(12) 0.0032(13)
C45 0.0504(18) 0.0362(15) 0.0422(15) 0.0175(12) 0.0086(13) 0.0055(13)
C46 0.0505(18) 0.0387(15) 0.0350(14) 0.0179(11) 0.0070(12) 0.0056(13)
C47 0.0464(17) 0.0439(16) 0.0325(14) 0.0127(11) 0.0077(12) 0.0082(14)
C48 0.0433(17) 0.065(2) 0.0302(14) 0.0076(13) 0.0074(12) 0.0115(16)
C49 0.098(3) 0.070(3) 0.058(2) 0.0210(19) -0.023(2) 0.010(2)
C50 0.132(5) 0.117(4) 0.075(3) 0.035(3) -0.045(3) 0.018(4)
C51 0.075(3) 0.163(6) 0.057(3) 0.007(3) -0.024(2) 0.014(4)
C52 0.061(3) 0.142(5) 0.054(2) 0.007(3) 0.0002(19) -0.030(3)
C53 0.050(2) 0.095(3) 0.0399(17) 0.0147(17) 0.0062(14) -0.013(2)
C54 0.069(8) 0.049(6) 0.081(7) 0.005(5) -0.005(6) 0.010(5)
C55 0.064(5) 0.038(4) 0.077(5) 0.018(3) 0.014(4) 0.005(3)

_geom_special_details            
;
 All esds (except the esd in the dihedral angle between two l.s. planes)
 are estimated using the full covariance matrix.  The cell esds are taken
 into account individually in the estimation of esds in distances, angles
 and torsion angles; correlations between esds in cell parameters are only
 used when they are defined by crystal symmetry.  An approximate (isotropic)
 treatment of cell esds is used for estimating esds involving l.s. planes.
;
loop_
_geom_bond_atom_site_label_1
_geom_bond_atom_site_label_2
_geom_bond_distance
_geom_bond_site_symmetry_2
_geom_bond_publ_flag
Sm1 N1 2.388(2) . ?
Sm1 N2 2.378(2) . ?
Sm1 C2 2.872(2) . ?
Sm1 C3 2.908(3) . ?
Sm1 C4 2.920(3) . ?
Sm1 C44 2.449(3) . ?
Sm1 C45 2.446(3) . ?
Sm1 C46 2.447(3) . ?
Sm1 C47 2.492(3) . ?
N1 C2 1.337(3) . ?
N1 C6 1.443(4) . ?
N2 C4 1.334(3) . ?
N2 C22 1.446(3) . ?
C1 H1A 0.9800 . ?
C1 H1B 0.9800 . ?
C1 H1C 0.9800 . ?
C1 C2 1.526(3) . ?
C01G H01A 0.9900 . ?
C01G H01B 0.9900 . ?
C01G C01K 1.492(14) . ?
C01G C12 1.508(11) . ?
C01K H01C 0.9800 . ?
C01K H01D 0.9800 . ?
C01K H01E 0.9800 . ?
C2 C3 1.413(4) . ?
C3 C4 1.418(4) . ?
C3 H3 0.93(3) . ?
C4 C5 1.518(4) . ?
C5 H5A 0.9800 . ?
C5 H5B 0.9800 . ?
C5 H5C 0.9800 . ?
C6 C7 1.404(4) . ?
C6 C11 1.418(4) . ?
C7 C8 1.396(5) . ?
C7 C12 1.528(5) . ?
C8 H8 0.9500 . ?
C8 C9 1.380(5) . ?
C9 H9 0.9500 . ?
C9 C10 1.369(5) . ?
C10 H10 0.9500 . ?
C10 C11 1.400(4) . ?
C11 C17 1.513(4) . ?
C12 H12A 1.0000 . ?
C12 H12 1.0000 . ?
C12 C13 1.528(8) . ?
C12 C15 1.521(9) . ?
C12 C55 1.693(9) . ?
C13 H13A 0.9900 . ?
C13 H13B 0.9900 . ?
C13 C14 1.544(17) . ?
C14 H14A 0.9800 . ?
C14 H14B 0.9800 . ?
C14 H14C 0.9800 . ?
C15 H15A 0.9900 . ?
C15 H15B 0.9900 . ?
C15 C16 1.445(15) . ?
C16 H16A 0.9800 . ?
C16 H16B 0.9800 . ?
C16 H16C 0.9800 . ?
C17 H17 1.0000 . ?
C17 C18 1.566(5) . ?
C17 C20 1.537(5) . ?
C18 H18A 0.9900 . ?
C18 H18B 0.9900 . ?
C18 C19 1.415(6) . ?
C19 H19A 0.9800 . ?
C19 H19B 0.9800 . ?
C19 H19C 0.9800 . ?
C20 H20A 0.9900 . ?
C20 H20B 0.9900 . ?
C20 C21 1.494(6) . ?
C21 H21A 0.9800 . ?
C21 H21B 0.9800 . ?
C21 H21C 0.9800 . ?
C22 C23 1.399(4) . ?
C22 C27 1.413(4) . ?
C23 C24 1.405(4) . ?
C23 C28 1.511(5) . ?
C24 H24 0.9500 . ?
C24 C25 1.370(5) . ?
C25 H25 0.9500 . ?
C25 C26 1.368(6) . ?
C26 H26 0.9500 . ?
C26 C27 1.397(5) . ?
C27 C33 1.509(5) . ?
C28 H28 1.0000 . ?
C28 C29 1.535(5) . ?
C28 C31 1.541(5) . ?
C29 H29A 0.9900 . ?
C29 H29B 0.9900 . ?
C29 C30 1.549(6) . ?
C30 H30A 0.9800 . ?
C30 H30B 0.9800 . ?
C30 H30C 0.9800 . ?
C31 H31A 0.9900 . ?
C31 H31B 0.9900 . ?
C31 C32 1.494(6) . ?
C32 H32A 0.9800 . ?
C32 H32B 0.9800 . ?
C32 H32C 0.9800 . ?
C33 H33 1.0000 . ?
C33 C34 1.543(6) . ?
C33 C36 1.533(6) . ?
C34 H34A 0.9900 . ?
C34 H34B 0.9900 . ?
C34 C35 1.528(6) . ?
C35 H35A 0.9800 . ?
C35 H35B 0.9800 . ?
C35 H35C 0.9800 . ?
C36 H36A 0.9900 . ?
C36 H36B 0.9900 . ?
C36 C37 1.506(7) . ?
C37 H37A 0.9800 . ?
C37 H37B 0.9800 . ?
C37 H37C 0.9800 . ?
C38 C39 1.393(4) . ?
C38 C43 1.395(5) . ?
C38 C44 1.467(4) . ?
C39 H39 0.9500 . ?
C39 C40 1.389(5) . ?
C40 H40 0.9500 . ?
C40 C41 1.378(6) . ?
C41 H41 0.9500 . ?
C41 C42 1.388(6) . ?
C42 H42 0.9500 . ?
C42 C43 1.390(5) . ?
C43 H43 0.9500 . ?
C44 C45 1.319(4) . ?
C45 C46 1.310(4) . ?
C46 C47 1.306(4) . ?
C47 C48 1.476(4) . ?
C48 C49 1.378(5) . ?
C48 C53 1.398(5) . ?
C49 H49 0.9500 . ?
C49 C50 1.391(5) . ?
C50 H50 0.9500 . ?
C50 C51 1.363(7) . ?
C51 H51 0.9500 . ?
C51 C52 1.367(7) . ?
C52 H52 0.9500 . ?
C52 C53 1.393(5) . ?
C53 H53 0.9500 . ?
C54 H54A 0.9800 . ?
C54 H54B 0.9800 . ?
C54 H54C 0.9800 . ?
C54 C55 1.457(16) . ?
C55 H55A 0.9900 . ?
C55 H55B 0.9900 . ?

loop_
_geom_angle_atom_site_label_1
_geom_angle_atom_site_label_2
_geom_angle_atom_site_label_3
_geom_angle
_geom_angle_site_symmetry_1
_geom_angle_site_symmetry_3
_geom_angle_publ_flag
N1 Sm1 C2 27.52(7) . . ?
N1 Sm1 C3 53.70(8) . . ?
N1 Sm1 C4 72.97(7) . . ?
N1 Sm1 C44 117.53(8) . . ?
N1 Sm1 C45 133.79(9) . . ?
N1 Sm1 C46 136.13(9) . . ?
N1 Sm1 C47 123.37(9) . . ?
N2 Sm1 N1 84.05(7) . . ?
N2 Sm1 C2 73.54(7) . . ?
N2 Sm1 C3 53.35(7) . . ?
N2 Sm1 C4 26.74(7) . . ?
N2 Sm1 C44 116.41(9) . . ?
N2 Sm1 C45 133.94(9) . . ?
N2 Sm1 C46 137.94(9) . . ?
N2 Sm1 C47 125.30(8) . . ?
C2 Sm1 C3 28.29(8) . . ?
C2 Sm1 C4 53.44(8) . . ?
C3 Sm1 C4 28.16(7) . . ?
C44 Sm1 C2 98.86(8) . . ?
C44 Sm1 C3 90.77(9) . . ?
C44 Sm1 C4 99.37(9) . . ?
C44 Sm1 C47 92.98(10) . . ?
C45 Sm1 C2 125.64(8) . . ?
C45 Sm1 C3 122.03(9) . . ?
C45 Sm1 C4 126.89(9) . . ?
C45 Sm1 C44 31.27(9) . . ?
C45 Sm1 C46 31.06(9) . . ?
C45 Sm1 C47 61.71(10) . . ?
C46 Sm1 C2 147.24(9) . . ?
C46 Sm1 C3 153.07(9) . . ?
C46 Sm1 C4 149.63(9) . . ?
C46 Sm1 C44 62.32(10) . . ?
C46 Sm1 C47 30.66(10) . . ?
C47 Sm1 C2 149.53(9) . . ?
C47 Sm1 C3 176.13(9) . . ?
C47 Sm1 C4 151.29(9) . . ?
C2 N1 Sm1 96.85(17) . . ?
C2 N1 C6 118.3(2) . . ?
C6 N1 Sm1 137.47(17) . . ?
C4 N2 Sm1 99.93(17) . . ?
C4 N2 C22 118.5(2) . . ?
C22 N2 Sm1 135.95(17) . . ?
H1A C1 H1B 109.5 . . ?
H1A C1 H1C 109.5 . . ?
H1B C1 H1C 109.5 . . ?
C2 C1 H1A 109.5 . . ?
C2 C1 H1B 109.5 . . ?
C2 C1 H1C 109.5 . . ?
H01A C01G H01B 107.7 . . ?
C01K C01G H01A 108.8 . . ?
C01K C01G H01B 108.8 . . ?
C01K C01G C12 113.7(9) . . ?
C12 C01G H01A 108.8 . . ?
C12 C01G H01B 108.8 . . ?
C01G C01K H01C 109.5 . . ?
C01G C01K H01D 109.5 . . ?
C01G C01K H01E 109.5 . . ?
H01C C01K H01D 109.5 . . ?
H01C C01K H01E 109.5 . . ?
H01D C01K H01E 109.5 . . ?
N1 C2 Sm1 55.63(13) . . ?
N1 C2 C1 121.1(3) . . ?
N1 C2 C3 124.7(2) . . ?
C1 C2 Sm1 146.39(19) . . ?
C3 C2 Sm1 77.25(15) . . ?
C3 C2 C1 114.1(2) . . ?
Sm1 C3 H3 142(2) . . ?
C2 C3 Sm1 74.46(14) . . ?
C2 C3 C4 133.9(2) . . ?
C2 C3 H3 111.1(19) . . ?
C4 C3 Sm1 76.41(15) . . ?
C4 C3 H3 114.0(19) . . ?
N2 C4 Sm1 53.33(13) . . ?
N2 C4 C3 123.1(2) . . ?
N2 C4 C5 121.0(2) . . ?
C3 C4 Sm1 75.43(16) . . ?
C3 C4 C5 115.8(2) . . ?
C5 C4 Sm1 151.0(2) . . ?
C4 C5 H5A 109.5 . . ?
C4 C5 H5B 109.5 . . ?
C4 C5 H5C 109.5 . . ?
H5A C5 H5B 109.5 . . ?
H5A C5 H5C 109.5 . . ?
H5B C5 H5C 109.5 . . ?
C7 C6 N1 120.1(3) . . ?
C7 C6 C11 120.6(3) . . ?
C11 C6 N1 119.3(3) . . ?
C6 C7 C12 122.7(3) . . ?
C8 C7 C6 118.2(3) . . ?
C8 C7 C12 119.0(3) . . ?
C7 C8 H8 119.2 . . ?
C9 C8 C7 121.6(3) . . ?
C9 C8 H8 119.2 . . ?
C8 C9 H9 120.1 . . ?
C10 C9 C8 119.9(3) . . ?
C10 C9 H9 120.1 . . ?
C9 C10 H10 119.3 . . ?
C9 C10 C11 121.5(3) . . ?
C11 C10 H10 119.3 . . ?
C6 C11 C17 122.7(3) . . ?
C10 C11 C6 118.1(3) . . ?
C10 C11 C17 119.1(3) . . ?
C01G C12 C7 105.6(5) . . ?
C01G C12 H12A 112.5 . . ?
C01G C12 C55 107.8(5) . . ?
C7 C12 H12A 112.5 . . ?
C7 C12 H12 101.9 . . ?
C7 C12 C55 105.5(4) . . ?
C13 C12 C7 114.8(3) . . ?
C13 C12 H12 101.9 . . ?
C15 C12 C7 119.8(6) . . ?
C15 C12 H12 101.9 . . ?
C15 C12 C13 113.0(6) . . ?
C55 C12 H12A 112.5 . . ?
C12 C13 H13A 110.0 . . ?
C12 C13 H13B 110.0 . . ?
C12 C13 C14 108.5(7) . . ?
H13A C13 H13B 108.4 . . ?
C14 C13 H13A 110.0 . . ?
C14 C13 H13B 110.0 . . ?
C13 C14 H14A 109.5 . . ?
C13 C14 H14B 109.5 . . ?
C13 C14 H14C 109.5 . . ?
H14A C14 H14B 109.5 . . ?
H14A C14 H14C 109.5 . . ?
H14B C14 H14C 109.5 . . ?
C12 C15 H15A 107.9 . . ?
C12 C15 H15B 107.9 . . ?
H15A C15 H15B 107.2 . . ?
C16 C15 C12 117.5(8) . . ?
C16 C15 H15A 107.9 . . ?
C16 C15 H15B 107.9 . . ?
C15 C16 H16A 109.5 . . ?
C15 C16 H16B 109.5 . . ?
C15 C16 H16C 109.5 . . ?
H16A C16 H16B 109.5 . . ?
H16A C16 H16C 109.5 . . ?
H16B C16 H16C 109.5 . . ?
C11 C17 H17 107.6 . . ?
C11 C17 C18 111.4(3) . . ?
C11 C17 C20 113.9(3) . . ?
C18 C17 H17 107.6 . . ?
C20 C17 H17 107.6 . . ?
C20 C17 C18 108.6(3) . . ?
C17 C18 H18A 107.9 . . ?
C17 C18 H18B 107.9 . . ?
H18A C18 H18B 107.2 . . ?
C19 C18 C17 117.7(4) . . ?
C19 C18 H18A 107.9 . . ?
C19 C18 H18B 107.9 . . ?
C18 C19 H19A 109.5 . . ?
C18 C19 H19B 109.5 . . ?
C18 C19 H19C 109.5 . . ?
H19A C19 H19B 109.5 . . ?
H19A C19 H19C 109.5 . . ?
H19B C19 H19C 109.5 . . ?
C17 C20 H20A 108.8 . . ?
C17 C20 H20B 108.8 . . ?
H20A C20 H20B 107.7 . . ?
C21 C20 C17 113.8(3) . . ?
C21 C20 H20A 108.8 . . ?
C21 C20 H20B 108.8 . . ?
C20 C21 H21A 109.5 . . ?
C20 C21 H21B 109.5 . . ?
C20 C21 H21C 109.5 . . ?
H21A C21 H21B 109.5 . . ?
H21A C21 H21C 109.5 . . ?
H21B C21 H21C 109.5 . . ?
C23 C22 N2 118.1(3) . . ?
C23 C22 C27 121.5(3) . . ?
C27 C22 N2 120.3(3) . . ?
C22 C23 C24 118.2(3) . . ?
C22 C23 C28 122.8(3) . . ?
C24 C23 C28 118.8(3) . . ?
C23 C24 H24 119.6 . . ?
C25 C24 C23 120.9(4) . . ?
C25 C24 H24 119.6 . . ?
C24 C25 H25 120.1 . . ?
C26 C25 C24 119.8(3) . . ?
C26 C25 H25 120.1 . . ?
C25 C26 H26 118.7 . . ?
C25 C26 C27 122.6(4) . . ?
C27 C26 H26 118.7 . . ?
C22 C27 C33 123.2(3) . . ?
C26 C27 C22 116.7(3) . . ?
C26 C27 C33 120.0(3) . . ?
C23 C28 H28 107.4 . . ?
C23 C28 C29 108.5(3) . . ?
C23 C28 C31 113.4(3) . . ?
C29 C28 H28 107.4 . . ?
C29 C28 C31 112.5(3) . . ?
C31 C28 H28 107.4 . . ?
C28 C29 H29A 109.1 . . ?
C28 C29 H29B 109.1 . . ?
C28 C29 C30 112.5(3) . . ?
H29A C29 H29B 107.8 . . ?
C30 C29 H29A 109.1 . . ?
C30 C29 H29B 109.1 . . ?
C29 C30 H30A 109.5 . . ?
C29 C30 H30B 109.5 . . ?
C29 C30 H30C 109.5 . . ?
H30A C30 H30B 109.5 . . ?
H30A C30 H30C 109.5 . . ?
H30B C30 H30C 109.5 . . ?
C28 C31 H31A 108.6 . . ?
C28 C31 H31B 108.6 . . ?
H31A C31 H31B 107.6 . . ?
C32 C31 C28 114.6(3) . . ?
C32 C31 H31A 108.6 . . ?
C32 C31 H31B 108.6 . . ?
C31 C32 H32A 109.5 . . ?
C31 C32 H32B 109.5 . . ?
C31 C32 H32C 109.5 . . ?
H32A C32 H32B 109.5 . . ?
H32A C32 H32C 109.5 . . ?
H32B C32 H32C 109.5 . . ?
C27 C33 H33 107.5 . . ?
C27 C33 C34 107.8(3) . . ?
C27 C33 C36 114.1(4) . . ?
C34 C33 H33 107.5 . . ?
C36 C33 H33 107.5 . . ?
C36 C33 C34 112.1(3) . . ?
C33 C34 H34A 108.4 . . ?
C33 C34 H34B 108.4 . . ?
H34A C34 H34B 107.4 . . ?
C35 C34 C33 115.7(4) . . ?
C35 C34 H34A 108.4 . . ?
C35 C34 H34B 108.4 . . ?
C34 C35 H35A 109.5 . . ?
C34 C35 H35B 109.5 . . ?
C34 C35 H35C 109.5 . . ?
H35A C35 H35B 109.5 . . ?
H35A C35 H35C 109.5 . . ?
H35B C35 H35C 109.5 . . ?
C33 C36 H36A 108.3 . . ?
C33 C36 H36B 108.3 . . ?
H36A C36 H36B 107.4 . . ?
C37 C36 C33 115.7(4) . . ?
C37 C36 H36A 108.3 . . ?
C37 C36 H36B 108.3 . . ?
C36 C37 H37A 109.5 . . ?
C36 C37 H37B 109.5 . . ?
C36 C37 H37C 109.5 . . ?
H37A C37 H37B 109.5 . . ?
H37A C37 H37C 109.5 . . ?
H37B C37 H37C 109.5 . . ?
C39 C38 C43 118.7(3) . . ?
C39 C38 C44 120.2(3) . . ?
C43 C38 C44 121.1(3) . . ?
C38 C39 H39 119.8 . . ?
C40 C39 C38 120.5(4) . . ?
C40 C39 H39 119.8 . . ?
C39 C40 H40 119.8 . . ?
C41 C40 C39 120.5(4) . . ?
C41 C40 H40 119.8 . . ?
C40 C41 H41 120.1 . . ?
C40 C41 C42 119.8(4) . . ?
C42 C41 H41 120.1 . . ?
C41 C42 H42 120.0 . . ?
C41 C42 C43 119.9(4) . . ?
C43 C42 H42 120.0 . . ?
C38 C43 H43 119.7 . . ?
C42 C43 C38 120.6(4) . . ?
C42 C43 H43 119.7 . . ?
C38 C44 Sm1 154.3(2) . . ?
C45 C44 Sm1 74.25(18) . . ?
C45 C44 C38 131.4(3) . . ?
C44 C45 Sm1 74.48(17) . . ?
C46 C45 Sm1 74.51(17) . . ?
C46 C45 C44 149.0(3) . . ?
C45 C46 Sm1 74.43(16) . . ?
C47 C46 Sm1 76.56(17) . . ?
C47 C46 C45 151.0(3) . . ?
C46 C47 Sm1 72.78(16) . . ?
C46 C47 C48 128.9(3) . . ?
C48 C47 Sm1 158.3(2) . . ?
C49 C48 C47 122.4(3) . . ?
C49 C48 C53 118.6(3) . . ?
C53 C48 C47 119.0(3) . . ?
C48 C49 H49 119.9 . . ?
C48 C49 C50 120.2(4) . . ?
C50 C49 H49 119.9 . . ?
C49 C50 H50 119.5 . . ?
C51 C50 C49 121.0(5) . . ?
C51 C50 H50 119.5 . . ?
C50 C51 H51 120.2 . . ?
C50 C51 C52 119.7(4) . . ?
C52 C51 H51 120.2 . . ?
C51 C52 H52 119.8 . . ?
C51 C52 C53 120.4(5) . . ?
C53 C52 H52 119.8 . . ?
C48 C53 H53 119.9 . . ?
C52 C53 C48 120.1(4) . . ?
C52 C53 H53 119.9 . . ?
H54A C54 H54B 109.5 . . ?
H54A C54 H54C 109.5 . . ?
H54B C54 H54C 109.5 . . ?
C55 C54 H54A 109.5 . . ?
C55 C54 H54B 109.5 . . ?
C55 C54 H54C 109.5 . . ?
C12 C55 H55A 108.9 . . ?
C12 C55 H55B 108.9 . . ?
C54 C55 C12 113.2(8) . . ?
C54 C55 H55A 108.9 . . ?
C54 C55 H55B 108.9 . . ?
H55A C55 H55B 107.7 . . ?

loop_
_geom_torsion_atom_site_label_1
_geom_torsion_atom_site_label_2
_geom_torsion_atom_site_label_3
_geom_torsion_atom_site_label_4
_geom_torsion
_geom_torsion_site_symmetry_1
_geom_torsion_site_symmetry_2
_geom_torsion_site_symmetry_3
_geom_torsion_site_symmetry_4
_geom_torsion_publ_flag
Sm1 N1 C2 C1 -140.0(2) . . . . ?
Sm1 N1 C2 C3 36.9(3) . . . . ?
Sm1 N1 C6 C7 32.3(4) . . . . ?
Sm1 N1 C6 C11 -146.0(2) . . . . ?
Sm1 N2 C4 C3 -30.7(3) . . . . ?
Sm1 N2 C4 C5 145.6(3) . . . . ?
Sm1 N2 C22 C23 117.4(3) . . . . ?
Sm1 N2 C22 C27 -59.8(4) . . . . ?
Sm1 C2 C3 C4 52.7(3) . . . . ?
Sm1 C3 C4 N2 25.0(2) . . . . ?
Sm1 C3 C4 C5 -151.5(3) . . . . ?
Sm1 C44 C45 C46 -0.1(6) . . . . ?
Sm1 C45 C46 C47 1.2(6) . . . . ?
Sm1 C46 C47 C48 179.5(3) . . . . ?
Sm1 C47 C48 C49 -175.2(5) . . . . ?
Sm1 C47 C48 C53 6.4(8) . . . . ?
N1 C2 C3 Sm1 -30.5(2) . . . . ?
N1 C2 C3 C4 22.1(5) . . . . ?
N1 C6 C7 C8 177.9(3) . . . . ?
N1 C6 C7 C12 -1.3(4) . . . . ?
N1 C6 C11 C10 -177.4(2) . . . . ?
N1 C6 C11 C17 6.3(4) . . . . ?
N2 C22 C23 C24 178.4(3) . . . . ?
N2 C22 C23 C28 -6.7(5) . . . . ?
N2 C22 C27 C26 -179.9(3) . . . . ?
N2 C22 C27 C33 4.9(5) . . . . ?
C1 C2 C3 Sm1 146.5(2) . . . . ?
C1 C2 C3 C4 -160.8(3) . . . . ?
C01G C12 C55 C54 -179.4(11) . . . . ?
C01K C01G C12 C7 -173.4(7) . . . . ?
C01K C01G C12 C55 -61.0(10) . . . . ?
C2 N1 C6 C7 -109.6(3) . . . . ?
C2 N1 C6 C11 72.0(3) . . . . ?
C2 C3 C4 Sm1 -52.0(3) . . . . ?
C2 C3 C4 N2 -27.0(5) . . . . ?
C2 C3 C4 C5 156.5(3) . . . . ?
C4 N2 C22 C23 -95.1(3) . . . . ?
C4 N2 C22 C27 87.7(3) . . . . ?
C6 N1 C2 Sm1 155.2(3) . . . . ?
C6 N1 C2 C1 15.2(4) . . . . ?
C6 N1 C2 C3 -167.9(3) . . . . ?
C6 C7 C8 C9 0.4(5) . . . . ?
C6 C7 C12 C01G -120.4(5) . . . . ?
C6 C7 C12 C13 75.0(5) . . . . ?
C6 C7 C12 C15 -145.4(5) . . . . ?
C6 C7 C12 C55 125.5(4) . . . . ?
C6 C11 C17 C18 118.9(3) . . . . ?
C6 C11 C17 C20 -117.8(4) . . . . ?
C7 C6 C11 C10 4.2(4) . . . . ?
C7 C6 C11 C17 -172.1(3) . . . . ?
C7 C8 C9 C10 2.4(6) . . . . ?
C7 C12 C13 C14 67.4(7) . . . . ?
C7 C12 C15 C16 56.8(10) . . . . ?
C7 C12 C55 C54 -66.9(10) . . . . ?
C8 C7 C12 C01G 60.4(6) . . . . ?
C8 C7 C12 C13 -104.1(4) . . . . ?
C8 C7 C12 C15 35.4(6) . . . . ?
C8 C7 C12 C55 -53.7(5) . . . . ?
C8 C9 C10 C11 -1.9(5) . . . . ?
C9 C10 C11 C6 -1.4(5) . . . . ?
C9 C10 C11 C17 175.0(3) . . . . ?
C10 C11 C17 C18 -57.3(4) . . . . ?
C10 C11 C17 C20 66.0(4) . . . . ?
C11 C6 C7 C8 -3.7(4) . . . . ?
C11 C6 C7 C12 177.1(3) . . . . ?
C11 C17 C18 C19 -41.9(6) . . . . ?
C11 C17 C20 C21 172.8(5) . . . . ?
C12 C7 C8 C9 179.7(3) . . . . ?
C13 C12 C15 C16 -163.0(8) . . . . ?
C15 C12 C13 C14 -74.9(8) . . . . ?
C18 C17 C20 C21 -62.4(6) . . . . ?
C20 C17 C18 C19 -168.1(5) . . . . ?
C22 N2 C4 Sm1 -157.7(3) . . . . ?
C22 N2 C4 C3 171.6(3) . . . . ?
C22 N2 C4 C5 -12.1(4) . . . . ?
C22 C23 C24 C25 1.4(6) . . . . ?
C22 C23 C28 C29 -107.8(4) . . . . ?
C22 C23 C28 C31 126.3(3) . . . . ?
C22 C27 C33 C34 93.2(4) . . . . ?
C22 C27 C33 C36 -141.6(4) . . . . ?
C23 C22 C27 C26 3.0(5) . . . . ?
C23 C22 C27 C33 -172.2(3) . . . . ?
C23 C24 C25 C26 3.2(7) . . . . ?
C23 C28 C29 C30 59.8(4) . . . . ?
C23 C28 C31 C32 -60.8(4) . . . . ?
C24 C23 C28 C29 67.1(4) . . . . ?
C24 C23 C28 C31 -58.8(5) . . . . ?
C24 C25 C26 C27 -4.8(7) . . . . ?
C25 C26 C27 C22 1.7(6) . . . . ?
C25 C26 C27 C33 177.1(4) . . . . ?
C26 C27 C33 C34 -81.8(4) . . . . ?
C26 C27 C33 C36 43.4(5) . . . . ?
C27 C22 C23 C24 -4.5(5) . . . . ?
C27 C22 C23 C28 170.5(3) . . . . ?
C27 C33 C34 C35 176.5(3) . . . . ?
C27 C33 C36 C37 54.6(6) . . . . ?
C28 C23 C24 C25 -173.8(4) . . . . ?
C29 C28 C31 C32 175.5(4) . . . . ?
C31 C28 C29 C30 -173.9(3) . . . . ?
C34 C33 C36 C37 177.5(5) . . . . ?
C36 C33 C34 C35 50.1(5) . . . . ?
C38 C39 C40 C41 1.3(6) . . . . ?
C38 C44 C45 Sm1 -178.3(3) . . . . ?
C38 C44 C45 C46 -178.4(5) . . . . ?
C39 C38 C43 C42 0.4(5) . . . . ?
C39 C38 C44 Sm1 23.8(7) . . . . ?
C39 C38 C44 C45 -160.0(3) . . . . ?
C39 C40 C41 C42 0.6(6) . . . . ?
C40 C41 C42 C43 -2.0(6) . . . . ?
C41 C42 C43 C38 1.5(6) . . . . ?
C43 C38 C39 C40 -1.8(5) . . . . ?
C43 C38 C44 Sm1 -156.3(4) . . . . ?
C43 C38 C44 C45 19.9(5) . . . . ?
C44 C38 C39 C40 178.1(3) . . . . ?
C44 C38 C43 C42 -179.5(3) . . . . ?
C44 C45 C46 Sm1 0.1(6) . . . . ?
C44 C45 C46 C47 1.3(11) . . . . ?
C45 C46 C47 Sm1 -1.2(6) . . . . ?
C45 C46 C47 C48 178.3(5) . . . . ?
C46 C47 C48 C49 6.1(6) . . . . ?
C46 C47 C48 C53 -172.3(3) . . . . ?
C47 C48 C49 C50 -179.3(4) . . . . ?
C47 C48 C53 C52 178.8(3) . . . . ?
C48 C49 C50 C51 1.0(8) . . . . ?
C49 C48 C53 C52 0.3(6) . . . . ?
C49 C50 C51 C52 -0.4(9) . . . . ?
C50 C51 C52 C53 -0.1(8) . . . . ?
C51 C52 C53 C48 0.2(7) . . . . ?
C53 C48 C49 C50 -0.9(6) . . . . ?

_shelx_res_file                  
;
TITL 3_a.res in P-1
    3.res
    created by SHELXL-2018/3 at 20:15:28 on 30-Jan-2024
REM Old TITL 2 in P1
REM SHELXT solution in P-1: R1 0.102, Rweak 0.009, Alpha 0.042
REM <I/s> 0.000 for 0 systematic absences, Orientation as input
REM Formula found by SHELXT: C52 N3 O2 Sm
CELL 0.71073 10.8737 11.7593 18.5401 98.6 93.568 92.844
ZERR 2 0.0004 0.0005 0.0008 0.004 0.003 0.003
LATT 1
SFAC C H N Sm
UNIT 106 134 4 2
SIMU 0.01 0.02 2 C01G C01K C13 > C16 C54 C55

L.S. 4 0 29
PLAN  16
TEMP -93.15
CONF
list 4
MORE -1
BOND $H
fmap 2
acta
REM <olex2.extras>
REM <HklSrc "%.\\3.hkl">
REM </olex2.extras>

WGHT    0.048200
FVAR       0.35921   0.53605
SM1   4    0.583330    0.208553    0.269449    11.00000    0.04288    0.03139 =
         0.02925    0.01104    0.00364    0.00170
N1    3    0.680539    0.251936    0.164011    11.00000    0.03270    0.02967 =
         0.02870    0.00693    0.00196    0.00269
N2    3    0.486724    0.384123    0.262968    11.00000    0.03628    0.03536 =
         0.03068    0.00864    0.00910    0.00471
C1    1    0.578447    0.186187    0.039549    11.00000    0.05060    0.05212 =
         0.03193   -0.00247   -0.00112    0.00345
AFIX 137
H1A   2    0.660726    0.159704    0.029894    11.00000   -1.50000
H1B   2    0.556927    0.242220    0.007368    11.00000   -1.50000
H1C   2    0.517799    0.120282    0.030255    11.00000   -1.50000
AFIX   0
PART 2
C01G  1    0.910528    0.039181    0.244607   -21.00000    0.07319    0.06581 =
         0.04404    0.00754   -0.00225    0.01147
AFIX  23
H01A  2    0.990709    0.028725    0.222695   -21.00000   -1.20000
H01B  2    0.917280    0.113839    0.277735   -21.00000   -1.20000
AFIX   0
C01K  1    0.886687   -0.055125    0.288458   -21.00000    0.09437    0.07920 =
         0.04842    0.02958    0.00898    0.02835
AFIX 137
H01C  2    0.921915   -0.125561    0.265491   -21.00000   -1.50000
H01D  2    0.797485   -0.069194    0.290555   -21.00000   -1.50000
H01E  2    0.925000   -0.032573    0.338135   -21.00000   -1.50000
AFIX   0
PART 0
C2    1    0.578270    0.242779    0.119146    11.00000    0.04029    0.02769 =
         0.02949    0.00722    0.00160   -0.00160
C3    1    0.461643    0.277864    0.140195    11.00000    0.03091    0.04086 =
         0.03114    0.00852   -0.00193   -0.00284
C4    1    0.422275    0.356634    0.198570    11.00000    0.03288    0.04126 =
         0.03688    0.01532    0.00662    0.00330
C5    1    0.296778    0.403821    0.185369    11.00000    0.04774    0.07822 =
         0.04504    0.01295   -0.00002    0.02605
AFIX 137
H5A   2    0.239616    0.342165    0.159164    11.00000   -1.50000
H5B   2    0.304779    0.466213    0.156040    11.00000   -1.50000
H5C   2    0.264916    0.433550    0.232380    11.00000   -1.50000
AFIX   0
C6    1    0.797173    0.233998    0.132265    11.00000    0.03472    0.03858 =
         0.03201    0.00441    0.00268    0.00153
C7    1    0.860175    0.134985    0.140846    11.00000    0.04219    0.04777 =
         0.05119    0.00698   -0.00123    0.01067
C8    1    0.970673    0.119180    0.107198    11.00000    0.04477    0.06238 =
         0.07177   -0.00102    0.00324    0.02099
AFIX  43
H8    2    1.014069    0.052329    0.112211    11.00000   -1.20000
AFIX   0
C9    1    1.018415    0.198316    0.066819    11.00000    0.04205    0.08135 =
         0.06830   -0.00043    0.02091    0.01020
AFIX  43
H9    2    1.092171    0.184297    0.042904    11.00000   -1.20000
AFIX   0
C10   1    0.959265    0.297041    0.061308    11.00000    0.04496    0.06346 =
         0.05505    0.00582    0.02073   -0.00390
AFIX  43
H10   2    0.994123    0.352085    0.034609    11.00000   -1.20000
AFIX   0
C11   1    0.848578    0.318729    0.094120    11.00000    0.03836    0.04479 =
         0.03719    0.00426    0.00763   -0.00224
C12   1    0.811872    0.043831    0.184458    11.00000    0.07751    0.04827 =
         0.06169    0.02055    0.00533    0.02257
PART 2
AFIX  13
H12A  2    0.729893    0.061278    0.203713   -21.00000   -1.20000
AFIX  13
PART 1
H12   2    0.770872    0.091686    0.224195    21.00000   -1.20000
AFIX   0
C13   1    0.703894   -0.034912    0.146038    21.00000    0.06404    0.04391 =
         0.07849    0.02956    0.03135    0.01650
AFIX  23
H13A  2    0.637090    0.011868    0.130024    21.00000   -1.20000
H13B  2    0.670569   -0.084097    0.180046    21.00000   -1.20000
AFIX   0
C14   1    0.750729   -0.110748    0.079181    21.00000    0.08114    0.05116 =
         0.08817    0.00482    0.00631    0.01516
AFIX 137
H14A  2    0.771480   -0.062550    0.042359    21.00000   -1.50000
H14B  2    0.686091   -0.169554    0.058245    21.00000   -1.50000
H14C  2    0.824343   -0.148273    0.094505    21.00000   -1.50000
AFIX   0
C15   1    0.902380   -0.018829    0.227943    21.00000    0.08847    0.08297 =
         0.05196    0.02467    0.01048    0.04673
AFIX  23
H15A  2    0.854103   -0.072902    0.252946    21.00000   -1.20000
H15B  2    0.951632   -0.065745    0.192838    21.00000   -1.20000
AFIX   0
C16   1    0.987158    0.050431    0.282156    21.00000    0.11628    0.14049 =
         0.07149    0.01176   -0.00952    0.06378
AFIX 137
H16A  2    1.045617    0.095211    0.257729    21.00000   -1.50000
H16B  2    1.032435    0.000080    0.310570    21.00000   -1.50000
H16C  2    0.940908    0.102966    0.314931    21.00000   -1.50000
AFIX   0
PART 0
C17   1    0.792865    0.433532    0.091472    11.00000    0.05428    0.04002 =
         0.04669    0.01035    0.01972   -0.00211
AFIX  13
H17   2    0.719260    0.435897    0.121305    11.00000   -1.20000
AFIX   0
C18   1    0.885299    0.536293    0.126258    11.00000    0.10705    0.05032 =
         0.11841   -0.00677    0.00503   -0.00929
AFIX  23
H18A  2    0.943969    0.550211    0.089328    11.00000   -1.20000
H18B  2    0.837853    0.606010    0.135972    11.00000   -1.20000
AFIX   0
C19   1    0.954856    0.524912    0.191629    11.00000    0.14331    0.07892 =
         0.10728   -0.01665   -0.03383   -0.01460
AFIX 137
H19A  2    1.025661    0.478860    0.179888    11.00000   -1.50000
H19B  2    0.902779    0.486576    0.223163    11.00000   -1.50000
H19C  2    0.984289    0.601421    0.217098    11.00000   -1.50000
AFIX   0
C20   1    0.748971    0.452829    0.014038    11.00000    0.16216    0.05311 =
         0.05778    0.02533    0.03291    0.03232
AFIX  23
H20A  2    0.821685    0.457409   -0.015215    11.00000   -1.20000
H20B  2    0.695035    0.385415   -0.009377    11.00000   -1.20000
AFIX   0
C21   1    0.680114    0.559282    0.012321    11.00000    0.34275    0.11560 =
         0.06612    0.04487    0.05555    0.13804
AFIX 137
H21A  2    0.632462    0.553895   -0.034827    11.00000   -1.50000
H21B  2    0.738778    0.626629    0.018802    11.00000   -1.50000
H21C  2    0.623921    0.567173    0.051861    11.00000   -1.50000
AFIX   0
C22   1    0.447030    0.476826    0.315027    11.00000    0.05066    0.04077 =
         0.03482    0.00752    0.01029    0.01133
C23   1    0.502637    0.587216    0.316852    11.00000    0.06145    0.03898 =
         0.04416    0.00630    0.01400    0.01382
C24   1    0.461851    0.677976    0.366096    11.00000    0.08619    0.04682 =
         0.05777    0.00078    0.02124    0.01588
AFIX  43
H24   2    0.497097    0.753892    0.367476    11.00000   -1.20000
AFIX   0
C25   1    0.371931    0.658453    0.412147    11.00000    0.10783    0.06576 =
         0.05535    0.00400    0.03522    0.03889
AFIX  43
H25   2    0.342230    0.721084    0.443442    11.00000   -1.20000
AFIX   0
C26   1    0.325039    0.548564    0.412947    11.00000    0.09238    0.07830 =
         0.05651    0.01641    0.04127    0.02863
AFIX  43
H26   2    0.267426    0.535891    0.447814    11.00000   -1.20000
AFIX   0
C27   1    0.358500    0.454269    0.364542    11.00000    0.06321    0.05828 =
         0.04402    0.01509    0.02195    0.01562
C28   1    0.610877    0.610890    0.272809    11.00000    0.06723    0.03148 =
         0.06989    0.00213    0.02482    0.00160
AFIX  13
H28   2    0.623562    0.538027    0.239426    11.00000   -1.20000
AFIX   0
C29   1    0.726992    0.638334    0.325241    11.00000    0.07266    0.05412 =
         0.11318   -0.00795    0.01678   -0.00417
AFIX  23
H29A  2    0.715258    0.708124    0.360632    11.00000   -1.20000
H29B  2    0.798156    0.655297    0.296954    11.00000   -1.20000
AFIX   0
C30   1    0.756393    0.537909    0.367656    11.00000    0.06218    0.11302 =
         0.09257    0.00235   -0.01181    0.00748
AFIX 137
H30A  2    0.759105    0.466603    0.333005    11.00000   -1.50000
H30B  2    0.692118    0.528488    0.401431    11.00000   -1.50000
H30C  2    0.836558    0.555098    0.395369    11.00000   -1.50000
AFIX   0
C31   1    0.589233    0.705088    0.224641    11.00000    0.10441    0.03170 =
         0.09570    0.01548    0.05627    0.01384
AFIX  23
H31A  2    0.575375    0.777859    0.256699    11.00000   -1.20000
H31B  2    0.665026    0.717974    0.199296    11.00000   -1.20000
AFIX   0
C32   1    0.482814    0.678203    0.168699    11.00000    0.13347    0.07236 =
         0.06112    0.02564    0.03050    0.02884
AFIX 137
H32A  2    0.495141    0.606042    0.136713    11.00000   -1.50000
H32B  2    0.477163    0.740829    0.139432    11.00000   -1.50000
H32C  2    0.406316    0.670100    0.193249    11.00000   -1.50000
AFIX   0
C33   1    0.308045    0.334441    0.370655    11.00000    0.06837    0.07174 =
         0.05756    0.02004    0.03551    0.00900
AFIX  13
H33   2    0.320042    0.283922    0.323528    11.00000   -1.20000
AFIX   0
C34   1    0.387389    0.290305    0.431438    11.00000    0.09128    0.06401 =
         0.06234    0.02479    0.03138    0.01421
AFIX  23
H34A  2    0.473343    0.287078    0.416846    11.00000   -1.20000
H34B  2    0.387995    0.347153    0.476622    11.00000   -1.20000
AFIX   0
C35   1    0.345787    0.172187    0.449145    11.00000    0.11408    0.07967 =
         0.09285    0.04055    0.04491    0.00903
AFIX 137
H35A  2    0.337395    0.116117    0.404100    11.00000   -1.50000
H35B  2    0.266067    0.176965    0.470993    11.00000   -1.50000
H35C  2    0.407215    0.147713    0.483702    11.00000   -1.50000
AFIX   0
C36   1    0.170050    0.326283    0.383268    11.00000    0.07189    0.10834 =
         0.09371    0.03898    0.04195    0.01197
AFIX  23
H36A  2    0.144330    0.244380    0.383436    11.00000   -1.20000
H36B  2    0.158187    0.368670    0.432401    11.00000   -1.20000
AFIX   0
C37   1    0.085932    0.372275    0.328274    11.00000    0.06745    0.18377 =
         0.13868    0.06925    0.04291    0.01902
AFIX 137
H37A  2    0.087561    0.324126    0.280433    11.00000   -1.50000
H37B  2    0.113958    0.451584    0.324632    11.00000   -1.50000
H37C  2    0.001523    0.371053    0.343961    11.00000   -1.50000
AFIX   0
C38   1    0.342918   -0.044332    0.220645    11.00000    0.04627    0.03420 =
         0.05149    0.00441    0.00651    0.00312
C39   1    0.301057   -0.041605    0.148429    11.00000    0.05071    0.04852 =
         0.05011    0.00058    0.00330    0.00692
AFIX  43
H39   2    0.338238    0.012566    0.121968    11.00000   -1.20000
AFIX   0
C40   1    0.205364   -0.117490    0.114816    11.00000    0.04628    0.06735 =
         0.06417   -0.01324   -0.00280    0.00721
AFIX  43
H40   2    0.178699   -0.115959    0.065211    11.00000   -1.20000
AFIX   0
C41   1    0.148801   -0.195016    0.152924    11.00000    0.04716    0.06395 =
         0.09289   -0.01587    0.00171   -0.00688
AFIX  43
H41   2    0.083901   -0.247233    0.129523    11.00000   -1.20000
AFIX   0
C42   1    0.186975   -0.196553    0.225620    11.00000    0.06188    0.05809 =
         0.09441    0.00668    0.01284   -0.01771
AFIX  43
H42   2    0.146494   -0.248189    0.252518    11.00000   -1.20000
AFIX   0
C43   1    0.284476   -0.122462    0.258992    11.00000    0.05340    0.05118 =
         0.06522    0.01046    0.01067   -0.00488
AFIX  43
H43   2    0.311605   -0.125034    0.308398    11.00000   -1.20000
AFIX   0
C44   1    0.446530    0.033670    0.255161    11.00000    0.04573    0.03413 =
         0.04141    0.00891    0.00929    0.00324
C45   1    0.522165    0.029098    0.312966    11.00000    0.05035    0.03618 =
         0.04222    0.01754    0.00859    0.00555
C46   1    0.614913    0.075878    0.357868    11.00000    0.05045    0.03872 =
         0.03499    0.01794    0.00704    0.00556
C47   1    0.699011    0.159168    0.379739    11.00000    0.04638    0.04394 =
         0.03247    0.01275    0.00774    0.00824
C48   1    0.791029    0.172159    0.442852    11.00000    0.04333    0.06523 =
         0.03017    0.00760    0.00742    0.01151
C49   1    0.806840    0.086838    0.485540    11.00000    0.09816    0.07037 =
         0.05811    0.02100   -0.02346    0.01041
AFIX  43
H49   2    0.758112    0.016329    0.474367    11.00000   -1.20000
AFIX   0
C50   1    0.893907    0.103683    0.544908    11.00000    0.13212    0.11650 =
         0.07500    0.03539   -0.04510    0.01811
AFIX  43
H50   2    0.904943    0.043851    0.573503    11.00000   -1.20000
AFIX   0
C51   1    0.963685    0.204745    0.562715    11.00000    0.07535    0.16289 =
         0.05673    0.00701   -0.02413    0.01382
AFIX  43
H51   2    1.022442    0.215329    0.603623    11.00000   -1.20000
AFIX   0
C52   1    0.948679    0.290772    0.521409    11.00000    0.06067    0.14240 =
         0.05357    0.00711    0.00015   -0.02995
AFIX  43
H52   2    0.997083    0.361312    0.533796    11.00000   -1.20000
AFIX   0
C53   1    0.862867    0.275637    0.461281    11.00000    0.05045    0.09512 =
         0.03994    0.01468    0.00623   -0.01300
AFIX  43
H53   2    0.853119    0.335709    0.432739    11.00000   -1.20000
AFIX   0
PART 2
C54   1    0.714897   -0.088495    0.065255   -21.00000    0.06885    0.04932 =
         0.08064    0.00498   -0.00524    0.01011
AFIX 137
H54A  2    0.745071   -0.041123    0.030081   -21.00000   -1.50000
H54B  2    0.637498   -0.059751    0.083013   -21.00000   -1.50000
H54C  2    0.700464   -0.168618    0.041365   -21.00000   -1.50000
AFIX   0
C55   1    0.806552   -0.082539    0.126658   -21.00000    0.06359    0.03838 =
         0.07747    0.01797    0.01448    0.00497
AFIX  23
H55A  2    0.888867   -0.093516    0.107582   -21.00000   -1.20000
H55B  2    0.787649   -0.146390    0.154239   -21.00000   -1.20000
AFIX   0
PART 0
H3    2    0.400720    0.253460    0.103160    11.00000    0.03992
HKLF 4


REM  3_a.res in P-1
REM wR2 = 0.1071, GooF = S = 1.125, Restrained GooF = 1.126 for all data
REM R1 = 0.0412 for 10567 Fo > 4sig(Fo) and 0.0486 for all 12197 data
REM 558 parameters refined using 72 restraints

END

WGHT      0.0482      0.0000

REM Highest difference peak  1.393,  deepest hole -1.321,  1-sigma level  0.114
Q1    1   0.8427  0.5009  0.1627  11.00000  0.05    1.39
Q2    1   0.5536  0.1713  0.3000  11.00000  0.05    1.17
Q3    1   0.6037  0.2464  0.2370  11.00000  0.05    0.93
Q4    1   0.5507  0.2209  0.3287  11.00000  0.05    0.85
Q5    1   0.5923  0.2645  0.2987  11.00000  0.05    0.85
Q6    1   0.6125  0.1915  0.2098  11.00000  0.05    0.78
Q7    1   0.8344  0.4730  0.0275  11.00000  0.05    0.75
Q8    1   0.6687  0.1959  0.2803  11.00000  0.05    0.72
Q9    1   0.6337  0.1535  0.2654  11.00000  0.05    0.66
Q10   1   0.9977  0.5430  0.1459  11.00000  0.05    0.61
Q11   1   0.6672  0.1974  0.3403  11.00000  0.05    0.44
Q12   1   0.2927  0.4084  0.1594  11.00000  0.05    0.43
Q13   1   0.4789  0.2052  0.2615  11.00000  0.05    0.42
Q14   1   0.7919  0.4249 -0.0344  11.00000  0.05    0.41
Q15   1   0.9202  0.4753  0.0306  11.00000  0.05    0.37
Q16   1   0.6767  0.5996  0.2904  11.00000  0.05    0.37
;
_shelx_res_checksum              55067
_olex2_submission_special_instructions 'No special instructions were received'
####################################################################### 
# 
# This file contains crystal structure data downloaded from the 
# Cambridge Structural Database (CSD) hosted by the Cambridge 
# Crystallographic Data Centre (CCDC).
# 
# Full information about CCDC data access policies and citation 
# guidelines are available at http://www.ccdc.cam.ac.uk/access/V1 
# 
# Audit and citation data items may have been added by the CCDC. 
# Please retain this information to preserve the provenance of 
# this file and to allow appropriate attribution of the data. 
# 
#######################################################################

data_3_CCDC2
_database_code_depnum_ccdc_archive 'CCDC 2345765'
loop_
_audit_author_name
_audit_author_address
'Yi Wang'
;Peking University
China
;
_audit_update_record             
;
2024-04-04 deposited with the CCDC.	2024-05-13 downloaded from the CCDC.
;
_audit_creation_date             2023-12-25
_audit_creation_method           
;
Olex2 1.5
(compiled 2023.03.06 svn.rbb2c1857 for OlexSys, GUI svn.r6748)
;
_shelx_SHELXL_version_number     2018/3
_chemical_name_common            ?
_chemical_name_systematic        ?
_chemical_formula_moiety         'C41 H65 I2 N2 O Y'
_chemical_formula_sum            'C41 H65 I2 N2 O Y'
_chemical_formula_weight         944.66
_chemical_melting_point          ?
loop_
_atom_type_symbol
_atom_type_description
_atom_type_scat_dispersion_real
_atom_type_scat_dispersion_imag
_atom_type_scat_source
C C 0.0033 0.0016 'International Tables Vol C Tables 4.2.6.8 and 6.1.1.4'
H H 0.0000 0.0000 'International Tables Vol C Tables 4.2.6.8 and 6.1.1.4'
I I -0.4742 1.8119 'International Tables Vol C Tables 4.2.6.8 and 6.1.1.4'
N N 0.0061 0.0033 'International Tables Vol C Tables 4.2.6.8 and 6.1.1.4'
O O 0.0106 0.0060 'International Tables Vol C Tables 4.2.6.8 and 6.1.1.4'
Y Y -2.7962 3.5667 'International Tables Vol C Tables 4.2.6.8 and 6.1.1.4'

_shelx_space_group_comment       
;
The symmetry employed for this shelxl refinement is uniquely defined
by the following loop, which should always be used as a source of
symmetry information in preference to the above space-group names.
They are only intended as comments.
;
_space_group_crystal_system      monoclinic
_space_group_IT_number           14
_space_group_name_H-M_alt        'P 1 21/n 1'
_space_group_name_Hall           '-P 2yn'
loop_
_space_group_symop_operation_xyz
'x, y, z'
'-x+1/2, y+1/2, -z+1/2'
'-x, -y, -z'
'x-1/2, -y-1/2, z-1/2'

_cell_length_a                   12.5793(4)
_cell_length_b                   21.9106(6)
_cell_length_c                   15.8022(4)
_cell_angle_alpha                90
_cell_angle_beta                 99.436(3)
_cell_angle_gamma                90
_cell_volume                     4296.5(2)
_cell_formula_units_Z            4
_cell_measurement_reflns_used    7825
_cell_measurement_temperature    179.99(10)
_cell_measurement_theta_max      29.3980
_cell_measurement_theta_min      2.4950
_shelx_estimated_absorpt_T_max   ?
_shelx_estimated_absorpt_T_min   ?
_exptl_absorpt_coefficient_mu    2.825
_exptl_absorpt_correction_T_max  1.00000
_exptl_absorpt_correction_T_min  0.43607
_exptl_absorpt_correction_type   multi-scan
_exptl_absorpt_process_details   
;
CrysAlisPro 1.171.41.22a (Rigaku Oxford Diffraction, 2019)
Empirical absorption correction using spherical harmonics,
 implemented in SCALE3 ABSPACK scaling algorithm.
;
_exptl_absorpt_special_details   ?
_exptl_crystal_colour            colorless
_exptl_crystal_density_diffrn    1.460
_exptl_crystal_density_meas      ?
_exptl_crystal_density_method    ?
_exptl_crystal_description       block
_exptl_crystal_F_000             1912
_exptl_crystal_size_max          0.44
_exptl_crystal_size_mid          0.26
_exptl_crystal_size_min          0.2
_exptl_transmission_factor_max   ?
_exptl_transmission_factor_min   ?
_diffrn_reflns_av_R_equivalents  0.0443
_diffrn_reflns_av_unetI/netI     0.0712
_diffrn_reflns_Laue_measured_fraction_full 0.993
_diffrn_reflns_Laue_measured_fraction_max 0.886
_diffrn_reflns_limit_h_max       16
_diffrn_reflns_limit_h_min       -17
_diffrn_reflns_limit_k_max       26
_diffrn_reflns_limit_k_min       -30
_diffrn_reflns_limit_l_max       13
_diffrn_reflns_limit_l_min       -21
_diffrn_reflns_number            24757
_diffrn_reflns_point_group_measured_fraction_full 0.993
_diffrn_reflns_point_group_measured_fraction_max 0.886
_diffrn_reflns_theta_full        25.242
_diffrn_reflns_theta_max         29.492
_diffrn_reflns_theta_min         2.480
_diffrn_ambient_temperature      180.00
_diffrn_detector_area_resol_mean 5.8140
_diffrn_measured_fraction_theta_full 0.993
_diffrn_measured_fraction_theta_max 0.886
_diffrn_measurement_device_type  'XtaLAB AFC12 (RINC): Kappa single'
_diffrn_measurement_method       'phi and omega scans'
_diffrn_radiation_type           MoK\a
_diffrn_radiation_wavelength     0.71073
_diffrn_source                   ?
_reflns_Friedel_coverage         0.000
_reflns_Friedel_fraction_full    .
_reflns_Friedel_fraction_max     .
_reflns_number_gt                7074
_reflns_number_total             10611
_reflns_special_details          
;
 Reflections were merged by SHELXL according to the crystal
 class for the calculation of statistics and refinement.
 
 _reflns_Friedel_fraction is defined as the number of unique
 Friedel pairs measured divided by the number that would be
 possible theoretically, ignoring centric projections and
 systematic absences.
;
_reflns_threshold_expression     'I > 2\s(I)'
_computing_cell_refinement       ?
_computing_data_collection       ?
_computing_data_reduction        ?
_computing_molecular_graphics    'Olex2 1.5 (Dolomanov et al., 2009)'
_computing_publication_material  'Olex2 1.5 (Dolomanov et al., 2009)'
_computing_structure_refinement  'SHELXL 2018/3 (Sheldrick, 2015)'
_computing_structure_solution    'SHELXT 2018/2 (Sheldrick, 2018)'
_refine_diff_density_max         1.722
_refine_diff_density_min         -1.216
_refine_diff_density_rms         0.146
_refine_ls_extinction_coef       .
_refine_ls_extinction_method     none
_refine_ls_goodness_of_fit_ref   1.077
_refine_ls_hydrogen_treatment    constr
_refine_ls_matrix_type           full
_refine_ls_number_parameters     434
_refine_ls_number_reflns         10611
_refine_ls_number_restraints     55
_refine_ls_R_factor_all          0.1008
_refine_ls_R_factor_gt           0.0662
_refine_ls_restrained_S_all      1.082
_refine_ls_shift/su_max          0.001
_refine_ls_shift/su_mean         0.000
_refine_ls_structure_factor_coef Fsqd
_refine_ls_weighting_details     
'w=1/[\s^2^(Fo^2^)+(0.0951P)^2^+8.4916P] where P=(Fo^2^+2Fc^2^)/3'
_refine_ls_weighting_scheme      calc
_refine_ls_wR_factor_gt          0.1789
_refine_ls_wR_factor_ref         0.1970
_refine_special_details          ?
_olex2_refinement_description    
;
1. Restrained distances
 C15-C12
 1.5 with sigma of 0.02
 C39-C38 \\sim C38-C39A
 with sigma of 0.02
 C39A-C40A \\sim C40-C39
 with sigma of 0.02
 C41-C40A \\sim C40-C41
 with sigma of 0.02
2. Rigid bond restraints
 C7, C12
 with sigma for 1-2 distances of 0.001 and sigma for 1-3 distances of 0.002
 C17, C11
 with sigma for 1-2 distances of 0.01 and sigma for 1-3 distances of 0.02
 C33, C34
 with sigma for 1-2 distances of 0.01 and sigma for 1-3 distances of 0.02
3. Uiso/Uaniso restraints and constraints
C17 \\sim C18 \\sim C19 \\sim C20 \\sim C21: within 2A with sigma of 0.001 and
sigma for terminal atoms of 0.002 within 2A
C12 \\sim C13 \\sim C14 \\sim C15 \\sim C16: within 2A with sigma of 0.001 and
sigma for terminal atoms of 0.002 within 2A
Uanis(C39A) = Uanis(C39)
Uanis(C40A) = Uanis(C40)
Uanis(C34) = Uanis(C36)
4. Others
 Sof(H38C)=Sof(H38D)=Sof(C39A)=Sof(H39C)=Sof(H39D)=Sof(C40A)=Sof(H40C)=
 Sof(H40D)=Sof(H41C)=Sof(H41D)=1-FVAR(1)
 Sof(H38A)=Sof(H38B)=Sof(C39)=Sof(H39A)=Sof(H39B)=Sof(C40)=Sof(H40A)=Sof(H40B)=
 Sof(H41A)=Sof(H41B)=FVAR(1)
5.a Ternary CH refined with riding coordinates:
 C12(H12), C17(H17), C28(H28), C33(H33)
5.b Secondary CH2 refined with riding coordinates:
 C13(H13A,H13B), C15(H15A,H15B), C18(H18A,H18B), C20(H20A,H20B), C29(H29A,
 H29B), C31(H31A,H31B), C34(H34A,H34B), C36(H36A,H36B), C38(H38A,H38B),
 C38(H38C,H38D), C39(H39A,H39B), C39A(H39C,H39D), C40(H40A,H40B), C40A(H40C,
 H40D), C41(H41A,H41B), C41(H41C,H41D)
5.c Me refined with riding coordinates:
 C19(H19A,H19B,H19C)
5.d Aromatic/amide H refined with riding coordinates:
 C3(H3), C8(H8), C9(H9), C10(H10), C24(H24), C25(H25), C26(H26)
5.e Idealised Me refined as rotating group:
 C1(H1A,H1B,H1C), C5(H5A,H5B,H5C), C14(H14A,H14B,H14C), C16(H16A,H16B,H16C),
 C21(H21A,H21B,H21C), C30(H30A,H30B,H30C), C32(H32A,H32B,H32C), C35(H35A,H35B,
 H35C), C37(H37A,H37B,H37C)
;
_atom_sites_solution_hydrogens   geom
_atom_sites_solution_primary     ?
_atom_sites_solution_secondary   ?
loop_
_atom_site_label
_atom_site_type_symbol
_atom_site_fract_x
_atom_site_fract_y
_atom_site_fract_z
_atom_site_U_iso_or_equiv
_atom_site_adp_type
_atom_site_occupancy
_atom_site_site_symmetry_order
_atom_site_calc_flag
_atom_site_refinement_flags_posn
_atom_site_refinement_flags_adp
_atom_site_refinement_flags_occupancy
_atom_site_disorder_assembly
_atom_site_disorder_group
I1 I 0.78604(4) 0.74337(2) 0.39610(3) 0.05179(16) Uani 1 1 d . . . . .
I2 I 0.85114(4) 0.69950(2) 0.74004(3) 0.04876(16) Uani 1 1 d . . . . .
Y1 Y 0.74921(4) 0.75038(2) 0.57379(3) 0.02838(14) Uani 1 1 d . . . . .
O1 O 0.8999(3) 0.8165(2) 0.6050(3) 0.0434(10) Uani 1 1 d . . . . .
N1 N 0.6172(4) 0.6786(2) 0.5662(3) 0.0340(11) Uani 1 1 d . . . . .
N2 N 0.6188(4) 0.8223(2) 0.5698(3) 0.0277(9) Uani 1 1 d . . . . .
C1 C 0.4676(6) 0.6423(3) 0.4565(5) 0.0535(18) Uani 1 1 d . . . . .
H1A H 0.455100 0.651123 0.394857 0.080 Uiso 1 1 calc R U . . .
H1B H 0.398305 0.639510 0.476931 0.080 Uiso 1 1 calc R U . . .
H1C H 0.506112 0.603397 0.466879 0.080 Uiso 1 1 calc R U . . .
C2 C 0.5343(5) 0.6927(3) 0.5038(4) 0.0325(12) Uani 1 1 d . . . . .
C3 C 0.5013(5) 0.7522(2) 0.4798(4) 0.0320(12) Uani 1 1 d . . . . .
H3 H 0.449143 0.753521 0.428986 0.038 Uiso 1 1 calc R U . . .
C4 C 0.5284(5) 0.8098(3) 0.5141(3) 0.0301(12) Uani 1 1 d . . . . .
C5 C 0.4482(5) 0.8589(3) 0.4842(4) 0.0375(13) Uani 1 1 d . . . . .
H5A H 0.463508 0.894790 0.521197 0.056 Uiso 1 1 calc R U . . .
H5B H 0.375437 0.843997 0.487054 0.056 Uiso 1 1 calc R U . . .
H5C H 0.453305 0.869963 0.424960 0.056 Uiso 1 1 calc R U . . .
C6 C 0.6178(5) 0.6174(3) 0.5983(4) 0.0369(14) Uani 1 1 d . . . . .
C7 C 0.5482(8) 0.6034(4) 0.6555(7) 0.078(2) Uani 1 1 d . U . . .
C8 C 0.5437(7) 0.5428(3) 0.6824(7) 0.072(3) Uani 1 1 d . . . . .
H8 H 0.496134 0.532518 0.721032 0.086 Uiso 1 1 calc R U . . .
C9 C 0.6039(7) 0.4987(3) 0.6557(5) 0.057(2) Uani 1 1 d . . . . .
H9 H 0.597430 0.457889 0.674300 0.069 Uiso 1 1 calc R U . . .
C10 C 0.6733(7) 0.5123(3) 0.6026(4) 0.0523(19) Uani 1 1 d . . . . .
H10 H 0.716132 0.480631 0.584710 0.063 Uiso 1 1 calc R U . . .
C11 C 0.6852(6) 0.5729(3) 0.5721(4) 0.0485(16) Uani 1 1 d . U . . .
C12 C 0.4659(11) 0.6495(6) 0.6750(9) 0.118(2) Uani 1 1 d D U . . .
H12 H 0.465789 0.683334 0.632536 0.142 Uiso 1 1 calc R U . . .
C13 C 0.3422(11) 0.6276(6) 0.6688(9) 0.120(2) Uani 1 1 d . U . . .
H13A H 0.321483 0.602461 0.616708 0.144 Uiso 1 1 calc R U . . .
H13B H 0.334712 0.602293 0.719357 0.144 Uiso 1 1 calc R U . . .
C14 C 0.2723(12) 0.6796(6) 0.6655(9) 0.124(2) Uani 1 1 d . U . . .
H14A H 0.239190 0.687282 0.605912 0.186 Uiso 1 1 calc R U . . .
H14B H 0.314119 0.715403 0.688311 0.186 Uiso 1 1 calc R U . . .
H14C H 0.215853 0.671543 0.700047 0.186 Uiso 1 1 calc R U . . .
C15 C 0.5214(11) 0.6712(6) 0.7526(8) 0.118(2) Uani 1 1 d D U . . .
H15A H 0.483818 0.709078 0.764892 0.142 Uiso 1 1 calc R U . . .
H15B H 0.593094 0.683956 0.740879 0.142 Uiso 1 1 calc R U . . .
C16 C 0.5409(11) 0.6384(5) 0.8309(8) 0.115(2) Uani 1 1 d . U . . .
H16A H 0.492982 0.602895 0.827163 0.172 Uiso 1 1 calc R U . . .
H16B H 0.527199 0.664930 0.877841 0.172 Uiso 1 1 calc R U . . .
H16C H 0.616069 0.624669 0.841801 0.172 Uiso 1 1 calc R U . . .
C17 C 0.7805(14) 0.5880(6) 0.5199(8) 0.134(2) Uani 1 1 d . U . . .
H17 H 0.782379 0.631693 0.501869 0.161 Uiso 1 1 calc R U . . .
C18 C 0.7387(14) 0.5349(6) 0.4296(7) 0.136(2) Uani 1 1 d . U . . .
H18A H 0.781423 0.497128 0.442683 0.163 Uiso 1 1 calc R U . . .
H18B H 0.662653 0.523968 0.430951 0.163 Uiso 1 1 calc R U . . .
C19 C 0.7440(14) 0.5476(7) 0.3603(8) 0.142(3) Uani 1 1 d . U . . .
H19A H 0.718186 0.513392 0.322498 0.213 Uiso 1 1 calc R U . . .
H19B H 0.699404 0.583623 0.343624 0.213 Uiso 1 1 calc R U . . .
H19C H 0.819101 0.556574 0.355448 0.213 Uiso 1 1 calc R U . . .
C20 C 0.8948(13) 0.5638(6) 0.5745(8) 0.134(2) Uani 1 1 d . U . . .
H20A H 0.897163 0.572381 0.636246 0.160 Uiso 1 1 calc R U . . .
H20B H 0.901153 0.519123 0.567160 0.160 Uiso 1 1 calc R U . . .
C21 C 0.9854(13) 0.5951(6) 0.5434(8) 0.135(2) Uani 1 1 d . U . . .
H21A H 0.989650 0.581386 0.485026 0.203 Uiso 1 1 calc R U . . .
H21B H 1.052975 0.585362 0.581341 0.203 Uiso 1 1 calc R U . . .
H21C H 0.973523 0.639317 0.543284 0.203 Uiso 1 1 calc R U . . .
C22 C 0.6387(4) 0.8833(2) 0.6023(3) 0.0264(11) Uani 1 1 d . . . . .
C23 C 0.6692(4) 0.9300(3) 0.5484(3) 0.0314(12) Uani 1 1 d . . . . .
C24 C 0.6859(5) 0.9883(3) 0.5832(4) 0.0358(13) Uani 1 1 d . . . . .
H24 H 0.703772 1.020537 0.547818 0.043 Uiso 1 1 calc R U . . .
C25 C 0.6773(5) 1.0007(3) 0.6671(4) 0.0389(14) Uani 1 1 d . . . . .
H25 H 0.689802 1.040769 0.689428 0.047 Uiso 1 1 calc R U . . .
C26 C 0.6506(5) 0.9546(3) 0.7180(4) 0.0373(13) Uani 1 1 d . . . . .
H26 H 0.645785 0.963336 0.776106 0.045 Uiso 1 1 calc R U . . .
C27 C 0.6301(5) 0.8950(3) 0.6877(4) 0.0335(12) Uani 1 1 d . . . . .
C28 C 0.6790(5) 0.9197(3) 0.4544(4) 0.0352(13) Uani 1 1 d . . . . .
H28 H 0.648315 0.878343 0.438892 0.042 Uiso 1 1 calc R U . . .
C29 C 0.7988(5) 0.9176(3) 0.4409(4) 0.0445(15) Uani 1 1 d . . . . .
H29A H 0.838063 0.889157 0.483750 0.053 Uiso 1 1 calc R U . . .
H29B H 0.801144 0.900196 0.383466 0.053 Uiso 1 1 calc R U . . .
C30 C 0.8587(7) 0.9777(4) 0.4478(7) 0.075(3) Uani 1 1 d . . . . .
H30A H 0.817268 1.007795 0.410136 0.112 Uiso 1 1 calc R U . . .
H30B H 0.929410 0.971970 0.430585 0.112 Uiso 1 1 calc R U . . .
H30C H 0.868291 0.992204 0.507257 0.112 Uiso 1 1 calc R U . . .
C31 C 0.6123(6) 0.9644(3) 0.3949(4) 0.0440(15) Uani 1 1 d . . . . .
H31A H 0.645882 1.005306 0.402880 0.053 Uiso 1 1 calc R U . . .
H31B H 0.539478 0.967180 0.410664 0.053 Uiso 1 1 calc R U . . .
C32 C 0.6017(7) 0.9466(4) 0.3011(4) 0.059(2) Uani 1 1 d . . . . .
H32A H 0.557104 0.976742 0.265817 0.089 Uiso 1 1 calc R U . . .
H32B H 0.567827 0.906293 0.292586 0.089 Uiso 1 1 calc R U . . .
H32C H 0.673343 0.945204 0.284458 0.089 Uiso 1 1 calc R U . . .
C33 C 0.5999(5) 0.8467(3) 0.7486(4) 0.0380(13) Uani 1 1 d . U . . .
H33 H 0.598719 0.805525 0.721127 0.046 Uiso 1 1 calc R U . . .
C34 C 0.4861(7) 0.8620(4) 0.7711(5) 0.0672(16) Uani 1 1 d . U . . .
H34A H 0.469636 0.830979 0.812641 0.081 Uiso 1 1 calc R U . . .
H34B H 0.491533 0.901809 0.801001 0.081 Uiso 1 1 calc R U . . .
C35 C 0.3975(8) 0.8649(5) 0.7044(7) 0.095(3) Uani 1 1 d . . . . .
H35A H 0.402403 0.831803 0.663512 0.143 Uiso 1 1 calc R U . . .
H35B H 0.397601 0.904263 0.675039 0.143 Uiso 1 1 calc R U . . .
H35C H 0.330690 0.860628 0.728231 0.143 Uiso 1 1 calc R U . . .
C36 C 0.6799(7) 0.8470(4) 0.8324(5) 0.0672(16) Uani 1 1 d . . . . .
H36A H 0.753680 0.843471 0.818712 0.081 Uiso 1 1 calc R U . . .
H36B H 0.674879 0.886846 0.861023 0.081 Uiso 1 1 calc R U . . .
C37 C 0.6637(7) 0.7966(4) 0.8951(5) 0.062(2) Uani 1 1 d . . . . .
H37A H 0.662900 0.756988 0.866359 0.093 Uiso 1 1 calc R U . . .
H37B H 0.594955 0.802860 0.915492 0.093 Uiso 1 1 calc R U . . .
H37C H 0.722694 0.797596 0.944029 0.093 Uiso 1 1 calc R U . . .
C38 C 1.0023(6) 0.7989(4) 0.5822(6) 0.067(2) Uani 1 1 d D . . . .
H38A H 0.999825 0.801203 0.519314 0.081 Uiso 0.57(3) 1 calc R U P A 1
H38B H 1.021297 0.756673 0.601373 0.081 Uiso 0.57(3) 1 calc R U P A 1
H38C H 1.005837 0.809395 0.521769 0.081 Uiso 0.43(3) 1 calc R U P A 2
H38D H 1.015122 0.754543 0.590639 0.081 Uiso 0.43(3) 1 calc R U P A 2
C39 C 1.082(3) 0.843(4) 0.627(7) 0.151(19) Uani 0.57(3) 1 d D . P A 1
H39A H 1.149912 0.821775 0.649218 0.181 Uiso 0.57(3) 1 calc R U P A 1
H39B H 1.096621 0.875119 0.586523 0.181 Uiso 0.57(3) 1 calc R U P A 1
C39A C 1.081(4) 0.835(6) 0.642(10) 0.151(19) Uani 0.43(3) 1 d D . P A 2
H39C H 1.106918 0.811397 0.694807 0.181 Uiso 0.43(3) 1 calc R U P A 2
H39D H 1.143663 0.846320 0.614704 0.181 Uiso 0.43(3) 1 calc R U P A 2
C40 C 1.0359(13) 0.8700(18) 0.698(2) 0.098(8) Uani 0.57(3) 1 d D . P A 1
H40A H 1.054950 0.913807 0.704247 0.117 Uiso 0.57(3) 1 calc R U P A 1
H40B H 1.062732 0.848753 0.752287 0.117 Uiso 0.57(3) 1 calc R U P A 1
C40A C 1.022(2) 0.889(2) 0.661(2) 0.098(8) Uani 0.43(3) 1 d D . P A 2
H40C H 1.012831 0.918881 0.613329 0.117 Uiso 0.43(3) 1 calc R U P A 2
H40D H 1.057556 0.909779 0.714340 0.117 Uiso 0.43(3) 1 calc R U P A 2
C41 C 0.9161(6) 0.8621(4) 0.6732(5) 0.060(2) Uani 1 1 d D . . . .
H41A H 0.884375 0.848022 0.723096 0.072 Uiso 0.57(3) 1 calc R U P A 1
H41B H 0.881822 0.901204 0.652637 0.072 Uiso 0.57(3) 1 calc R U P A 1
H41C H 0.920498 0.842998 0.730433 0.072 Uiso 0.43(3) 1 calc R U P A 2
H41D H 0.857906 0.892978 0.665474 0.072 Uiso 0.43(3) 1 calc R U P A 2

loop_
_atom_site_aniso_label
_atom_site_aniso_U_11
_atom_site_aniso_U_22
_atom_site_aniso_U_33
_atom_site_aniso_U_23
_atom_site_aniso_U_13
_atom_site_aniso_U_12
I1 0.0693(4) 0.0519(3) 0.0392(3) 0.00157(19) 0.0239(2) 0.0052(2)
I2 0.0531(3) 0.0531(3) 0.0348(2) 0.00845(18) -0.00835(18) 0.0016(2)
Y1 0.0263(3) 0.0306(3) 0.0279(3) 0.0009(2) 0.0036(2) 0.0017(2)
O1 0.030(2) 0.049(2) 0.049(2) 0.004(2) 0.0018(19) -0.0103(19)
N1 0.034(3) 0.029(2) 0.036(3) -0.001(2) -0.001(2) -0.002(2)
N2 0.026(2) 0.028(2) 0.028(2) 0.0006(18) -0.0012(18) 0.0063(19)
C1 0.049(4) 0.038(3) 0.064(4) -0.009(3) -0.016(3) -0.003(3)
C2 0.025(3) 0.035(3) 0.035(3) -0.004(2) -0.002(2) 0.001(2)
C3 0.028(3) 0.037(3) 0.027(3) -0.002(2) -0.006(2) -0.001(2)
C4 0.028(3) 0.037(3) 0.025(3) 0.000(2) 0.001(2) 0.000(2)
C5 0.036(3) 0.036(3) 0.036(3) 0.002(3) -0.005(2) 0.006(3)
C6 0.039(4) 0.025(3) 0.041(3) -0.003(2) -0.011(3) -0.004(2)
C7 0.076(6) 0.051(4) 0.110(7) 0.031(5) 0.018(5) -0.026(3)
C8 0.054(5) 0.043(4) 0.122(7) 0.026(5) 0.026(5) 0.000(4)
C9 0.060(5) 0.031(3) 0.071(5) 0.009(3) -0.019(4) -0.008(3)
C10 0.076(6) 0.035(3) 0.040(4) 0.002(3) -0.009(3) 0.011(3)
C11 0.070(5) 0.034(3) 0.035(3) -0.002(3) -0.012(3) 0.002(3)
C12 0.150(5) 0.089(4) 0.133(4) -0.001(3) 0.076(4) -0.010(3)
C13 0.151(5) 0.090(4) 0.135(4) -0.001(3) 0.074(4) -0.009(3)
C14 0.154(6) 0.096(4) 0.138(5) -0.003(4) 0.071(5) -0.008(4)
C15 0.151(5) 0.089(4) 0.133(4) 0.000(3) 0.076(4) -0.011(3)
C16 0.152(6) 0.085(4) 0.127(5) -0.001(4) 0.082(5) -0.014(4)
C17 0.202(7) 0.115(4) 0.098(4) 0.031(3) 0.065(4) 0.028(4)
C18 0.204(7) 0.118(4) 0.100(4) 0.032(3) 0.063(4) 0.027(4)
C19 0.208(7) 0.122(5) 0.106(4) 0.032(4) 0.057(5) 0.024(5)
C20 0.201(7) 0.115(4) 0.098(4) 0.031(3) 0.065(4) 0.028(4)
C21 0.201(7) 0.116(5) 0.102(4) 0.031(4) 0.064(4) 0.028(5)
C22 0.020(3) 0.027(3) 0.031(3) 0.000(2) 0.000(2) 0.002(2)
C23 0.025(3) 0.035(3) 0.033(3) 0.001(2) 0.001(2) 0.003(2)
C24 0.030(3) 0.030(3) 0.047(3) 0.002(3) 0.004(3) -0.001(2)
C25 0.036(3) 0.032(3) 0.047(3) -0.009(3) 0.004(3) 0.000(3)
C26 0.037(3) 0.038(3) 0.036(3) -0.009(3) 0.000(2) 0.001(3)
C27 0.026(3) 0.039(3) 0.034(3) -0.002(2) -0.003(2) -0.002(2)
C28 0.038(3) 0.034(3) 0.034(3) 0.003(2) 0.009(2) 0.002(3)
C29 0.038(4) 0.047(4) 0.049(4) 0.001(3) 0.010(3) 0.001(3)
C30 0.056(5) 0.059(5) 0.116(7) -0.009(5) 0.034(5) -0.014(4)
C31 0.045(4) 0.045(4) 0.041(3) 0.008(3) 0.005(3) 0.006(3)
C32 0.069(5) 0.068(5) 0.038(4) 0.007(3) 0.002(3) 0.007(4)
C33 0.045(4) 0.038(3) 0.029(3) 0.003(3) 0.003(2) -0.005(3)
C34 0.067(4) 0.075(4) 0.057(3) 0.012(3) 0.002(3) -0.015(3)
C35 0.051(6) 0.117(8) 0.117(8) 0.047(7) 0.012(6) 0.005(6)
C36 0.067(4) 0.075(4) 0.057(3) 0.012(3) 0.002(3) -0.015(3)
C37 0.077(6) 0.066(5) 0.036(4) 0.008(3) -0.011(4) -0.010(4)
C38 0.040(4) 0.077(6) 0.086(6) -0.010(5) 0.013(4) -0.004(4)
C39 0.043(6) 0.24(3) 0.17(3) -0.09(3) 0.016(9) -0.044(10)
C39A 0.043(6) 0.24(3) 0.17(3) -0.09(3) 0.016(9) -0.044(10)
C40 0.071(9) 0.14(2) 0.068(16) -0.029(15) -0.029(9) -0.024(12)
C40A 0.071(9) 0.14(2) 0.068(16) -0.029(15) -0.029(9) -0.024(12)
C41 0.049(5) 0.060(5) 0.065(5) -0.008(4) -0.006(4) -0.015(4)

_geom_special_details            
;
 All esds (except the esd in the dihedral angle between two l.s. planes)
 are estimated using the full covariance matrix.  The cell esds are taken
 into account individually in the estimation of esds in distances, angles
 and torsion angles; correlations between esds in cell parameters are only
 used when they are defined by crystal symmetry.  An approximate (isotropic)
 treatment of cell esds is used for estimating esds involving l.s. planes.
;
loop_
_geom_bond_atom_site_label_1
_geom_bond_atom_site_label_2
_geom_bond_distance
_geom_bond_site_symmetry_2
_geom_bond_publ_flag
I1 Y1 2.9238(7) . ?
I2 Y1 2.9469(7) . ?
Y1 O1 2.373(4) . ?
Y1 N1 2.275(5) . ?
Y1 N2 2.268(4) . ?
Y1 C2 3.025(6) . ?
O1 C38 1.446(9) . ?
O1 C41 1.459(8) . ?
N1 C2 1.348(7) . ?
N1 C6 1.435(7) . ?
N2 C4 1.347(7) . ?
N2 C22 1.440(7) . ?
C1 H1A 0.9800 . ?
C1 H1B 0.9800 . ?
C1 H1C 0.9800 . ?
C1 C2 1.509(8) . ?
C2 C3 1.402(8) . ?
C3 H3 0.9500 . ?
C3 C4 1.394(7) . ?
C4 C5 1.497(8) . ?
C5 H5A 0.9800 . ?
C5 H5B 0.9800 . ?
C5 H5C 0.9800 . ?
C6 C7 1.391(11) . ?
C6 C11 1.398(9) . ?
C7 C8 1.398(10) . ?
C7 C12 1.514(16) . ?
C8 H8 0.9500 . ?
C8 C9 1.337(11) . ?
C9 H9 0.9500 . ?
C9 C10 1.340(11) . ?
C10 H10 0.9500 . ?
C10 C11 1.428(9) . ?
C11 C17 1.598(15) . ?
C12 H12 1.0000 . ?
C12 C13 1.616(18) . ?
C12 C15 1.391(14) . ?
C13 H13A 0.9900 . ?
C13 H13B 0.9900 . ?
C13 C14 1.434(17) . ?
C14 H14A 0.9800 . ?
C14 H14B 0.9800 . ?
C14 H14C 0.9800 . ?
C15 H15A 0.9900 . ?
C15 H15B 0.9900 . ?
C15 C16 1.418(16) . ?
C16 H16A 0.9800 . ?
C16 H16B 0.9800 . ?
C16 H16C 0.9800 . ?
C17 H17 1.0000 . ?
C17 C18 1.849(19) . ?
C17 C20 1.64(2) . ?
C18 H18A 0.9900 . ?
C18 H18B 0.9900 . ?
C18 C19 1.141(14) . ?
C19 H19A 0.9800 . ?
C19 H19B 0.9800 . ?
C19 H19C 0.9800 . ?
C20 H20A 0.9900 . ?
C20 H20B 0.9900 . ?
C20 C21 1.481(18) . ?
C21 H21A 0.9800 . ?
C21 H21B 0.9800 . ?
C21 H21C 0.9800 . ?
C22 C23 1.424(8) . ?
C22 C27 1.395(8) . ?
C23 C24 1.392(8) . ?
C23 C28 1.529(8) . ?
C24 H24 0.9500 . ?
C24 C25 1.375(9) . ?
C25 H25 0.9500 . ?
C25 C26 1.367(9) . ?
C26 H26 0.9500 . ?
C26 C27 1.400(8) . ?
C27 C33 1.519(8) . ?
C28 H28 1.0000 . ?
C28 C29 1.557(9) . ?
C28 C31 1.512(8) . ?
C29 H29A 0.9900 . ?
C29 H29B 0.9900 . ?
C29 C30 1.512(10) . ?
C30 H30A 0.9800 . ?
C30 H30B 0.9800 . ?
C30 H30C 0.9800 . ?
C31 H31A 0.9900 . ?
C31 H31B 0.9900 . ?
C31 C32 1.516(9) . ?
C32 H32A 0.9800 . ?
C32 H32B 0.9800 . ?
C32 H32C 0.9800 . ?
C33 H33 1.0000 . ?
C33 C34 1.567(11) . ?
C33 C36 1.527(10) . ?
C34 H34A 0.9900 . ?
C34 H34B 0.9900 . ?
C34 C35 1.403(12) . ?
C35 H35A 0.9800 . ?
C35 H35B 0.9800 . ?
C35 H35C 0.9800 . ?
C36 H36A 0.9900 . ?
C36 H36B 0.9900 . ?
C36 C37 1.519(10) . ?
C37 H37A 0.9800 . ?
C37 H37B 0.9800 . ?
C37 H37C 0.9800 . ?
C38 H38A 0.9900 . ?
C38 H38B 0.9900 . ?
C38 H38C 0.9900 . ?
C38 H38D 0.9900 . ?
C38 C39 1.48(2) . ?
C38 C39A 1.48(2) . ?
C39 H39A 0.9900 . ?
C39 H39B 0.9900 . ?
C39 C40 1.47(6) . ?
C39A H39C 0.9900 . ?
C39A H39D 0.9900 . ?
C39A C40A 1.47(6) . ?
C40 H40A 0.9900 . ?
C40 H40B 0.9900 . ?
C40 C41 1.502(16) . ?
C40A H40C 0.9900 . ?
C40A H40D 0.9900 . ?
C40A C41 1.494(19) . ?
C41 H41A 0.9900 . ?
C41 H41B 0.9900 . ?
C41 H41C 0.9900 . ?
C41 H41D 0.9900 . ?

loop_
_geom_angle_atom_site_label_1
_geom_angle_atom_site_label_2
_geom_angle_atom_site_label_3
_geom_angle
_geom_angle_site_symmetry_1
_geom_angle_site_symmetry_3
_geom_angle_publ_flag
I1 Y1 I2 136.22(2) . . ?
I1 Y1 C2 84.26(11) . . ?
I2 Y1 C2 113.56(11) . . ?
O1 Y1 I1 89.11(11) . . ?
O1 Y1 I2 80.20(11) . . ?
O1 Y1 C2 165.23(15) . . ?
N1 Y1 I1 98.17(12) . . ?
N1 Y1 I2 89.59(12) . . ?
N1 Y1 O1 169.79(16) . . ?
N1 Y1 C2 24.65(16) . . ?
N2 Y1 I1 103.74(11) . . ?
N2 Y1 I2 119.64(11) . . ?
N2 Y1 O1 97.55(16) . . ?
N2 Y1 N1 87.72(18) . . ?
N2 Y1 C2 71.40(16) . . ?
C38 O1 Y1 119.9(4) . . ?
C38 O1 C41 110.2(6) . . ?
C41 O1 Y1 125.6(4) . . ?
C2 N1 Y1 110.6(4) . . ?
C2 N1 C6 115.5(5) . . ?
C6 N1 Y1 131.8(4) . . ?
C4 N2 Y1 114.0(3) . . ?
C4 N2 C22 120.1(4) . . ?
C22 N2 Y1 123.5(3) . . ?
H1A C1 H1B 109.5 . . ?
H1A C1 H1C 109.5 . . ?
H1B C1 H1C 109.5 . . ?
C2 C1 H1A 109.5 . . ?
C2 C1 H1B 109.5 . . ?
C2 C1 H1C 109.5 . . ?
N1 C2 Y1 44.7(3) . . ?
N1 C2 C1 119.8(5) . . ?
N1 C2 C3 124.7(5) . . ?
C1 C2 Y1 151.4(4) . . ?
C3 C2 Y1 85.3(3) . . ?
C3 C2 C1 115.5(5) . . ?
C2 C3 H3 113.0 . . ?
C4 C3 C2 133.9(5) . . ?
C4 C3 H3 113.0 . . ?
N2 C4 C3 124.4(5) . . ?
N2 C4 C5 120.9(5) . . ?
C3 C4 C5 114.8(5) . . ?
C4 C5 H5A 109.5 . . ?
C4 C5 H5B 109.5 . . ?
C4 C5 H5C 109.5 . . ?
H5A C5 H5B 109.5 . . ?
H5A C5 H5C 109.5 . . ?
H5B C5 H5C 109.5 . . ?
C7 C6 N1 117.9(6) . . ?
C7 C6 C11 121.1(6) . . ?
C11 C6 N1 121.0(6) . . ?
C6 C7 C8 117.8(9) . . ?
C6 C7 C12 120.7(7) . . ?
C8 C7 C12 120.6(9) . . ?
C7 C8 H8 118.8 . . ?
C9 C8 C7 122.5(8) . . ?
C9 C8 H8 118.8 . . ?
C8 C9 H9 120.1 . . ?
C8 C9 C10 119.9(7) . . ?
C10 C9 H9 120.1 . . ?
C9 C10 H10 118.9 . . ?
C9 C10 C11 122.2(7) . . ?
C11 C10 H10 118.9 . . ?
C6 C11 C10 116.4(7) . . ?
C6 C11 C17 123.5(7) . . ?
C10 C11 C17 119.7(8) . . ?
C7 C12 H12 106.5 . . ?
C7 C12 C13 118.3(10) . . ?
C13 C12 H12 106.5 . . ?
C15 C12 C7 98.4(12) . . ?
C15 C12 H12 106.5 . . ?
C15 C12 C13 119.6(11) . . ?
C12 C13 H13A 109.6 . . ?
C12 C13 H13B 109.6 . . ?
H13A C13 H13B 108.1 . . ?
C14 C13 C12 110.2(11) . . ?
C14 C13 H13A 109.6 . . ?
C14 C13 H13B 109.6 . . ?
C13 C14 H14A 109.5 . . ?
C13 C14 H14B 109.5 . . ?
C13 C14 H14C 109.5 . . ?
H14A C14 H14B 109.5 . . ?
H14A C14 H14C 109.5 . . ?
H14B C14 H14C 109.5 . . ?
C12 C15 H15A 105.9 . . ?
C12 C15 H15B 105.9 . . ?
C12 C15 C16 125.9(12) . . ?
H15A C15 H15B 106.2 . . ?
C16 C15 H15A 105.9 . . ?
C16 C15 H15B 105.9 . . ?
C15 C16 H16A 109.5 . . ?
C15 C16 H16B 109.5 . . ?
C15 C16 H16C 109.5 . . ?
H16A C16 H16B 109.5 . . ?
H16A C16 H16C 109.5 . . ?
H16B C16 H16C 109.5 . . ?
C11 C17 H17 113.6 . . ?
C11 C17 C18 97.3(10) . . ?
C11 C17 C20 109.2(8) . . ?
C18 C17 H17 113.6 . . ?
C20 C17 H17 113.6 . . ?
C20 C17 C18 108.4(10) . . ?
C17 C18 H18A 106.8 . . ?
C17 C18 H18B 106.8 . . ?
H18A C18 H18B 106.6 . . ?
C19 C18 C17 122.2(14) . . ?
C19 C18 H18A 106.8 . . ?
C19 C18 H18B 106.8 . . ?
C18 C19 H19A 109.5 . . ?
C18 C19 H19B 109.5 . . ?
C18 C19 H19C 109.5 . . ?
H19A C19 H19B 109.5 . . ?
H19A C19 H19C 109.5 . . ?
H19B C19 H19C 109.5 . . ?
C17 C20 H20A 109.8 . . ?
C17 C20 H20B 109.8 . . ?
H20A C20 H20B 108.2 . . ?
C21 C20 C17 109.4(10) . . ?
C21 C20 H20A 109.8 . . ?
C21 C20 H20B 109.8 . . ?
C20 C21 H21A 109.5 . . ?
C20 C21 H21B 109.5 . . ?
C20 C21 H21C 109.5 . . ?
H21A C21 H21B 109.5 . . ?
H21A C21 H21C 109.5 . . ?
H21B C21 H21C 109.5 . . ?
C23 C22 N2 120.2(5) . . ?
C27 C22 N2 118.6(5) . . ?
C27 C22 C23 121.2(5) . . ?
C22 C23 C28 123.2(5) . . ?
C24 C23 C22 117.5(5) . . ?
C24 C23 C28 119.2(5) . . ?
C23 C24 H24 119.0 . . ?
C25 C24 C23 122.0(6) . . ?
C25 C24 H24 119.0 . . ?
C24 C25 H25 120.4 . . ?
C26 C25 C24 119.2(5) . . ?
C26 C25 H25 120.4 . . ?
C25 C26 H26 118.7 . . ?
C25 C26 C27 122.5(5) . . ?
C27 C26 H26 118.7 . . ?
C22 C27 C26 117.5(5) . . ?
C22 C27 C33 123.5(5) . . ?
C26 C27 C33 119.0(5) . . ?
C23 C28 H28 106.4 . . ?
C23 C28 C29 111.8(5) . . ?
C29 C28 H28 106.4 . . ?
C31 C28 C23 112.6(5) . . ?
C31 C28 H28 106.4 . . ?
C31 C28 C29 112.7(5) . . ?
C28 C29 H29A 108.2 . . ?
C28 C29 H29B 108.2 . . ?
H29A C29 H29B 107.3 . . ?
C30 C29 C28 116.5(6) . . ?
C30 C29 H29A 108.2 . . ?
C30 C29 H29B 108.2 . . ?
C29 C30 H30A 109.5 . . ?
C29 C30 H30B 109.5 . . ?
C29 C30 H30C 109.5 . . ?
H30A C30 H30B 109.5 . . ?
H30A C30 H30C 109.5 . . ?
H30B C30 H30C 109.5 . . ?
C28 C31 H31A 109.0 . . ?
C28 C31 H31B 109.0 . . ?
C28 C31 C32 113.1(6) . . ?
H31A C31 H31B 107.8 . . ?
C32 C31 H31A 109.0 . . ?
C32 C31 H31B 109.0 . . ?
C31 C32 H32A 109.5 . . ?
C31 C32 H32B 109.5 . . ?
C31 C32 H32C 109.5 . . ?
H32A C32 H32B 109.5 . . ?
H32A C32 H32C 109.5 . . ?
H32B C32 H32C 109.5 . . ?
C27 C33 H33 110.0 . . ?
C27 C33 C34 109.1(5) . . ?
C27 C33 C36 110.4(5) . . ?
C34 C33 H33 110.0 . . ?
C36 C33 H33 110.0 . . ?
C36 C33 C34 107.4(6) . . ?
C33 C34 H34A 107.6 . . ?
C33 C34 H34B 107.6 . . ?
H34A C34 H34B 107.0 . . ?
C35 C34 C33 118.8(8) . . ?
C35 C34 H34A 107.6 . . ?
C35 C34 H34B 107.6 . . ?
C34 C35 H35A 109.5 . . ?
C34 C35 H35B 109.5 . . ?
C34 C35 H35C 109.5 . . ?
H35A C35 H35B 109.5 . . ?
H35A C35 H35C 109.5 . . ?
H35B C35 H35C 109.5 . . ?
C33 C36 H36A 108.5 . . ?
C33 C36 H36B 108.5 . . ?
H36A C36 H36B 107.5 . . ?
C37 C36 C33 115.0(7) . . ?
C37 C36 H36A 108.5 . . ?
C37 C36 H36B 108.5 . . ?
C36 C37 H37A 109.5 . . ?
C36 C37 H37B 109.5 . . ?
C36 C37 H37C 109.5 . . ?
H37A C37 H37B 109.5 . . ?
H37A C37 H37C 109.5 . . ?
H37B C37 H37C 109.5 . . ?
O1 C38 H38A 110.7 . . ?
O1 C38 H38B 110.7 . . ?
O1 C38 H38C 111.1 . . ?
O1 C38 H38D 111.1 . . ?
O1 C38 C39 105.3(18) . . ?
O1 C38 C39A 103(3) . . ?
H38A C38 H38B 108.8 . . ?
H38C C38 H38D 109.1 . . ?
C39 C38 H38A 110.7 . . ?
C39 C38 H38B 110.7 . . ?
C39A C38 H38C 111.1 . . ?
C39A C38 H38D 111.1 . . ?
C38 C39 H39A 110.1 . . ?
C38 C39 H39B 110.1 . . ?
H39A C39 H39B 108.4 . . ?
C40 C39 C38 108(4) . . ?
C40 C39 H39A 110.1 . . ?
C40 C39 H39B 110.1 . . ?
C38 C39A H39C 110.8 . . ?
C38 C39A H39D 110.8 . . ?
H39C C39A H39D 108.8 . . ?
C40A C39A C38 105(5) . . ?
C40A C39A H39C 110.8 . . ?
C40A C39A H39D 110.8 . . ?
C39 C40 H40A 110.8 . . ?
C39 C40 H40B 110.8 . . ?
C39 C40 C41 105(2) . . ?
H40A C40 H40B 108.8 . . ?
C41 C40 H40A 110.8 . . ?
C41 C40 H40B 110.8 . . ?
C39A C40A H40C 111.5 . . ?
C39A C40A H40D 111.5 . . ?
C39A C40A C41 101(5) . . ?
H40C C40A H40D 109.4 . . ?
C41 C40A H40C 111.5 . . ?
C41 C40A H40D 111.5 . . ?
O1 C41 C40 106.4(13) . . ?
O1 C41 C40A 101.6(18) . . ?
O1 C41 H41A 110.4 . . ?
O1 C41 H41B 110.4 . . ?
O1 C41 H41C 111.5 . . ?
O1 C41 H41D 111.5 . . ?
C40 C41 H41A 110.4 . . ?
C40 C41 H41B 110.4 . . ?
C40A C41 H41C 111.5 . . ?
C40A C41 H41D 111.5 . . ?
H41A C41 H41B 108.6 . . ?
H41C C41 H41D 109.3 . . ?

loop_
_geom_torsion_atom_site_label_1
_geom_torsion_atom_site_label_2
_geom_torsion_atom_site_label_3
_geom_torsion_atom_site_label_4
_geom_torsion
_geom_torsion_site_symmetry_1
_geom_torsion_site_symmetry_2
_geom_torsion_site_symmetry_3
_geom_torsion_site_symmetry_4
_geom_torsion_publ_flag
Y1 O1 C38 C39 -168(6) . . . . ?
Y1 O1 C38 C39A -156(8) . . . . ?
Y1 O1 C41 C40 152.6(16) . . . . ?
Y1 O1 C41 C40A -179(2) . . . . ?
Y1 N1 C2 C1 149.3(5) . . . . ?
Y1 N1 C2 C3 -32.6(7) . . . . ?
Y1 N1 C6 C7 120.7(7) . . . . ?
Y1 N1 C6 C11 -60.1(7) . . . . ?
Y1 N2 C4 C3 17.8(7) . . . . ?
Y1 N2 C4 C5 -162.1(4) . . . . ?
Y1 N2 C22 C23 87.9(5) . . . . ?
Y1 N2 C22 C27 -90.5(5) . . . . ?
Y1 C2 C3 C4 -31.7(7) . . . . ?
O1 C38 C39 C40 21(9) . . . . ?
O1 C38 C39A C40A -28(12) . . . . ?
N1 C2 C3 C4 -9.4(11) . . . . ?
N1 C6 C7 C8 175.9(7) . . . . ?
N1 C6 C7 C12 6.8(13) . . . . ?
N1 C6 C11 C10 -175.2(6) . . . . ?
N1 C6 C11 C17 11.6(11) . . . . ?
N2 C22 C23 C24 179.1(5) . . . . ?
N2 C22 C23 C28 2.1(8) . . . . ?
N2 C22 C27 C26 179.6(5) . . . . ?
N2 C22 C27 C33 -0.5(8) . . . . ?
C1 C2 C3 C4 168.8(7) . . . . ?
C2 N1 C6 C7 -77.6(8) . . . . ?
C2 N1 C6 C11 101.6(7) . . . . ?
C2 C3 C4 N2 19.3(11) . . . . ?
C2 C3 C4 C5 -160.7(7) . . . . ?
C4 N2 C22 C23 -73.3(7) . . . . ?
C4 N2 C22 C27 108.3(6) . . . . ?
C6 N1 C2 Y1 -165.5(6) . . . . ?
C6 N1 C2 C1 -16.2(8) . . . . ?
C6 N1 C2 C3 161.9(6) . . . . ?
C6 C7 C8 C9 0.5(15) . . . . ?
C6 C7 C12 C13 130.0(11) . . . . ?
C6 C7 C12 C15 -99.7(11) . . . . ?
C6 C11 C17 C18 -126.1(8) . . . . ?
C6 C11 C17 C20 121.4(10) . . . . ?
C7 C6 C11 C10 4.0(10) . . . . ?
C7 C6 C11 C17 -169.2(9) . . . . ?
C7 C8 C9 C10 1.5(14) . . . . ?
C7 C12 C13 C14 -163.9(11) . . . . ?
C7 C12 C15 C16 -70.1(15) . . . . ?
C8 C7 C12 C13 -38.9(17) . . . . ?
C8 C7 C12 C15 91.5(12) . . . . ?
C8 C9 C10 C11 -0.7(12) . . . . ?
C9 C10 C11 C6 -2.0(10) . . . . ?
C9 C10 C11 C17 171.5(9) . . . . ?
C10 C11 C17 C18 60.9(10) . . . . ?
C10 C11 C17 C20 -51.5(13) . . . . ?
C11 C6 C7 C8 -3.3(12) . . . . ?
C11 C6 C7 C12 -172.4(9) . . . . ?
C11 C17 C18 C19 140.2(17) . . . . ?
C11 C17 C20 C21 -160.8(10) . . . . ?
C12 C7 C8 C9 169.6(10) . . . . ?
C13 C12 C15 C16 59(2) . . . . ?
C15 C12 C13 C14 76.2(17) . . . . ?
C18 C17 C20 C21 94.3(13) . . . . ?
C20 C17 C18 C19 -106.7(18) . . . . ?
C22 N2 C4 C3 -179.3(5) . . . . ?
C22 N2 C4 C5 0.8(8) . . . . ?
C22 C23 C24 C25 2.2(9) . . . . ?
C22 C23 C28 C29 -106.3(6) . . . . ?
C22 C23 C28 C31 125.7(6) . . . . ?
C22 C27 C33 C34 -112.1(7) . . . . ?
C22 C27 C33 C36 130.1(7) . . . . ?
C23 C22 C27 C26 1.2(8) . . . . ?
C23 C22 C27 C33 -178.9(5) . . . . ?
C23 C24 C25 C26 -0.6(9) . . . . ?
C23 C28 C29 C30 -72.8(8) . . . . ?
C23 C28 C31 C32 -167.5(6) . . . . ?
C24 C23 C28 C29 76.7(7) . . . . ?
C24 C23 C28 C31 -51.3(7) . . . . ?
C24 C25 C26 C27 -0.8(10) . . . . ?
C25 C26 C27 C22 0.5(9) . . . . ?
C25 C26 C27 C33 -179.4(6) . . . . ?
C26 C27 C33 C34 67.9(7) . . . . ?
C26 C27 C33 C36 -50.0(8) . . . . ?
C27 C22 C23 C24 -2.5(8) . . . . ?
C27 C22 C23 C28 -179.5(5) . . . . ?
C27 C33 C34 C35 59.9(10) . . . . ?
C27 C33 C36 C37 -174.6(7) . . . . ?
C28 C23 C24 C25 179.4(6) . . . . ?
C29 C28 C31 C32 64.9(8) . . . . ?
C31 C28 C29 C30 55.2(8) . . . . ?
C34 C33 C36 C37 66.5(9) . . . . ?
C36 C33 C34 C35 179.7(8) . . . . ?
C38 O1 C41 C40 -3.7(18) . . . . ?
C38 O1 C41 C40A 24(2) . . . . ?
C38 C39 C40 C41 -23(9) . . . . ?
C38 C39A C40A C41 43(11) . . . . ?
C39 C40 C41 O1 16(6) . . . . ?
C39A C40A C41 O1 -40(7) . . . . ?
C41 O1 C38 C39 -10(6) . . . . ?
C41 O1 C38 C39A 2(8) . . . . ?

_shelx_res_file                  
;
TITL 3_a.res in P2(1)/n
    3.res
    created by SHELXL-2018/3 at 16:19:42 on 22-Dec-2023
REM Old TITL 2 in P2(1)/n
REM SHELXT solution in P2(1)/n: R1 0.162, Rweak 0.009, Alpha 0.063
REM <I/s> 0.337 for 237 systematic absences, Orientation as input
REM Formula found by SHELXT: C38 N3 O2 Y I2
CELL 0.71073 12.5793 21.9106 15.8022 90 99.436 90
ZERR 4 0.0004 0.0006 0.0004 0 0.003 0
LATT 1
SYMM 0.5-X,0.5+Y,0.5-Z
SFAC C H I N O Y
UNIT 164 260 8 8 4 4
SIMU 0.001 0.002 2 C17 > C21
SIMU 0.001 0.002 2 C12 > C16
SADI C39 C38 C38 C39A
SADI C39A C40A C40 C39
SADI C41 C40A C40 C41
EADP C39A C39
EADP C40A C40
EADP C34 C36
DELU 0.001 0.002 C7 C12
DELU 0.01 0.02 C17 C11
DELU 0.01 0.02 C33 C34
DFIX 1.5 C15 C12

L.S. 10 0 0
PLAN  19
TEMP -93.15
CONF
list 4
MORE -1
BOND $H
fmap 2 53
acta
OMIT 1 1 1
OMIT 0 2 1
REM <olex2.extras>
REM <HklSrc "%.\\3.hkl">
REM </olex2.extras>

WGHT    0.095100    8.491600
FVAR       0.23101   0.57322
I1    3    0.786044    0.743374    0.396103    11.00000    0.06931    0.05189 =
         0.03921    0.00157    0.02386    0.00520
I2    3    0.851142    0.699501    0.740040    11.00000    0.05311    0.05313 =
         0.03481    0.00845   -0.00835    0.00161
Y1    6    0.749206    0.750378    0.573789    11.00000    0.02628    0.03063 =
         0.02793    0.00088    0.00361    0.00174
O1    5    0.899921    0.816513    0.604973    11.00000    0.03030    0.04873 =
         0.04944    0.00449    0.00177   -0.01034
N1    4    0.617230    0.678629    0.566177    11.00000    0.03437    0.02917 =
         0.03620   -0.00125   -0.00125   -0.00195
N2    4    0.618798    0.822269    0.569798    11.00000    0.02582    0.02774 =
         0.02771    0.00061   -0.00117    0.00632
C1    1    0.467603    0.642254    0.456476    11.00000    0.04938    0.03843 =
         0.06396   -0.00870   -0.01644   -0.00286
AFIX 137
H1A   2    0.455100    0.651123    0.394857    11.00000   -1.50000
H1B   2    0.398305    0.639510    0.476931    11.00000   -1.50000
H1C   2    0.506112    0.603397    0.466879    11.00000   -1.50000
AFIX   0
C2    1    0.534272    0.692657    0.503846    11.00000    0.02537    0.03484 =
         0.03493   -0.00381   -0.00191    0.00127
C3    1    0.501313    0.752157    0.479752    11.00000    0.02838    0.03682 =
         0.02713   -0.00186   -0.00597   -0.00143
AFIX  43
H3    2    0.449143    0.753521    0.428986    11.00000   -1.20000
AFIX   0
C4    1    0.528439    0.809779    0.514087    11.00000    0.02752    0.03665 =
         0.02492    0.00004    0.00064    0.00002
C5    1    0.448249    0.858870    0.484249    11.00000    0.03625    0.03627 =
         0.03607    0.00250   -0.00544    0.00615
AFIX 137
H5A   2    0.463508    0.894790    0.521197    11.00000   -1.50000
H5B   2    0.375437    0.843997    0.487054    11.00000   -1.50000
H5C   2    0.453305    0.869963    0.424960    11.00000   -1.50000
AFIX   0
C6    1    0.617761    0.617353    0.598340    11.00000    0.03854    0.02533 =
         0.04092   -0.00312   -0.01142   -0.00436
C7    1    0.548177    0.603412    0.655484    11.00000    0.07557    0.05106 =
         0.10966    0.03149    0.01801   -0.02622
C8    1    0.543725    0.542786    0.682356    11.00000    0.05438    0.04266 =
         0.12192    0.02608    0.02595   -0.00020
AFIX  43
H8    2    0.496134    0.532518    0.721032    11.00000   -1.20000
AFIX   0
C9    1    0.603896    0.498748    0.655681    11.00000    0.05986    0.03117 =
         0.07069    0.00902   -0.01903   -0.00764
AFIX  43
H9    2    0.597430    0.457889    0.674300    11.00000   -1.20000
AFIX   0
C10   1    0.673347    0.512338    0.602635    11.00000    0.07608    0.03467 =
         0.03977    0.00179   -0.00939    0.01079
AFIX  43
H10   2    0.716132    0.480631    0.584710    11.00000   -1.20000
AFIX   0
C11   1    0.685194    0.572926    0.572135    11.00000    0.07034    0.03367 =
         0.03480   -0.00249   -0.01153    0.00218
C12   1    0.465916    0.649504    0.675031    11.00000    0.15032    0.08882 =
         0.13343   -0.00077    0.07609   -0.00955
AFIX  13
H12   2    0.465789    0.683334    0.632536    11.00000   -1.20000
AFIX   0
C13   1    0.342221    0.627645    0.668816    11.00000    0.15095    0.09044 =
         0.13478   -0.00090    0.07440   -0.00914
AFIX  23
H13A  2    0.321483    0.602461    0.616708    11.00000   -1.20000
H13B  2    0.334712    0.602293    0.719357    11.00000   -1.20000
AFIX   0
C14   1    0.272315    0.679577    0.665510    11.00000    0.15356    0.09635 =
         0.13767   -0.00309    0.07116   -0.00761
AFIX 137
H14A  2    0.239190    0.687282    0.605912    11.00000   -1.50000
H14B  2    0.314119    0.715403    0.688311    11.00000   -1.50000
H14C  2    0.215853    0.671543    0.700047    11.00000   -1.50000
AFIX   0
C15   1    0.521397    0.671209    0.752560    11.00000    0.15076    0.08859 =
         0.13285   -0.00037    0.07648   -0.01059
AFIX  23
H15A  2    0.483818    0.709078    0.764892    11.00000   -1.20000
H15B  2    0.593094    0.683956    0.740879    11.00000   -1.20000
AFIX   0
C16   1    0.540918    0.638393    0.830886    11.00000    0.15158    0.08506 =
         0.12720   -0.00119    0.08216   -0.01444
AFIX 137
H16A  2    0.492982    0.602895    0.827163    11.00000   -1.50000
H16B  2    0.527199    0.664930    0.877841    11.00000   -1.50000
H16C  2    0.616069    0.624669    0.841801    11.00000   -1.50000
AFIX   0
C17   1    0.780489    0.588004    0.519869    11.00000    0.20204    0.11546 =
         0.09808    0.03148    0.06482    0.02797
AFIX  13
H17   2    0.782379    0.631693    0.501869    11.00000   -1.20000
AFIX   0
C18   1    0.738712    0.534902    0.429576    11.00000    0.20359    0.11753 =
         0.09964    0.03161    0.06322    0.02735
AFIX  23
H18A  2    0.781423    0.497128    0.442683    11.00000   -1.20000
H18B  2    0.662653    0.523968    0.430951    11.00000   -1.20000
AFIX   0
C19   1    0.744039    0.547570    0.360340    11.00000    0.20826    0.12161 =
         0.10649    0.03224    0.05716    0.02354
AFIX  33
H19A  2    0.718186    0.513392    0.322498    11.00000   -1.50000
H19B  2    0.699404    0.583623    0.343624    11.00000   -1.50000
H19C  2    0.819101    0.556574    0.355448    11.00000   -1.50000
AFIX   0
C20   1    0.894845    0.563782    0.574466    11.00000    0.20111    0.11526 =
         0.09843    0.03128    0.06514    0.02771
AFIX  23
H20A  2    0.897163    0.572381    0.636246    11.00000   -1.20000
H20B  2    0.901153    0.519123    0.567160    11.00000   -1.20000
AFIX   0
C21   1    0.985407    0.595111    0.543402    11.00000    0.20087    0.11616 =
         0.10167    0.03137    0.06385    0.02763
AFIX 137
H21A  2    0.989650    0.581386    0.485026    11.00000   -1.50000
H21B  2    1.052975    0.585362    0.581341    11.00000   -1.50000
H21C  2    0.973523    0.639317    0.543284    11.00000   -1.50000
AFIX   0
C22   1    0.638743    0.883302    0.602309    11.00000    0.02012    0.02696 =
         0.03056   -0.00004   -0.00028    0.00215
C23   1    0.669225    0.930049    0.548447    11.00000    0.02477    0.03513 =
         0.03298    0.00124    0.00072    0.00263
C24   1    0.685905    0.988316    0.583187    11.00000    0.02989    0.02982 =
         0.04694    0.00224    0.00380   -0.00099
AFIX  43
H24   2    0.703772    1.020537    0.547818    11.00000   -1.20000
AFIX   0
C25   1    0.677326    1.000682    0.667095    11.00000    0.03626    0.03227 =
         0.04695   -0.00933    0.00354    0.00044
AFIX  43
H25   2    0.689802    1.040769    0.689428    11.00000   -1.20000
AFIX   0
C26   1    0.650631    0.954594    0.717978    11.00000    0.03663    0.03769 =
         0.03580   -0.00885    0.00044    0.00101
AFIX  43
H26   2    0.645785    0.963336    0.776106    11.00000   -1.20000
AFIX   0
C27   1    0.630143    0.894972    0.687717    11.00000    0.02551    0.03885 =
         0.03367   -0.00227   -0.00286   -0.00169
C28   1    0.678977    0.919732    0.454362    11.00000    0.03800    0.03448 =
         0.03433    0.00305    0.00920    0.00177
AFIX  13
H28   2    0.648315    0.878343    0.438892    11.00000   -1.20000
AFIX   0
C29   1    0.798792    0.917593    0.440950    11.00000    0.03791    0.04749 =
         0.04914    0.00120    0.01033    0.00061
AFIX  23
H29A  2    0.838063    0.889157    0.483750    11.00000   -1.20000
H29B  2    0.801144    0.900196    0.383466    11.00000   -1.20000
AFIX   0
C30   1    0.858711    0.977675    0.447838    11.00000    0.05571    0.05901 =
         0.11590   -0.00929    0.03398   -0.01443
AFIX 137
H30A  2    0.817268    1.007795    0.410136    11.00000   -1.50000
H30B  2    0.929410    0.971970    0.430585    11.00000   -1.50000
H30C  2    0.868291    0.992204    0.507257    11.00000   -1.50000
AFIX   0
C31   1    0.612306    0.964401    0.394882    11.00000    0.04540    0.04491 =
         0.04105    0.00770    0.00516    0.00604
AFIX  23
H31A  2    0.645882    1.005306    0.402880    11.00000   -1.20000
H31B  2    0.539478    0.967180    0.410664    11.00000   -1.20000
AFIX   0
C32   1    0.601708    0.946585    0.301146    11.00000    0.06940    0.06804 =
         0.03755    0.00730    0.00233    0.00708
AFIX 137
H32A  2    0.557104    0.976742    0.265817    11.00000   -1.50000
H32B  2    0.567827    0.906293    0.292586    11.00000   -1.50000
H32C  2    0.673343    0.945204    0.284458    11.00000   -1.50000
AFIX   0
C33   1    0.599939    0.846699    0.748571    11.00000    0.04520    0.03843 =
         0.02910    0.00345    0.00276   -0.00532
AFIX  13
H33   2    0.598719    0.805525    0.721127    11.00000   -1.20000
AFIX   0
C34   1    0.486095    0.861964    0.771060    11.00000    0.06675    0.07470 =
         0.05727    0.01223    0.00175   -0.01491
AFIX  23
H34A  2    0.469636    0.830979    0.812641    11.00000   -1.20000
H34B  2    0.491533    0.901809    0.801001    11.00000   -1.20000
AFIX   0
C35   1    0.397517    0.864885    0.704436    11.00000    0.05107    0.11679 =
         0.11714    0.04719    0.01194    0.00515
AFIX 137
H35A  2    0.402403    0.831803    0.663512    11.00000   -1.50000
H35B  2    0.397601    0.904263    0.675039    11.00000   -1.50000
H35C  2    0.330690    0.860628    0.728231    11.00000   -1.50000
AFIX   0
C36   1    0.679909    0.846989    0.832433    11.00000    0.06675    0.07470 =
         0.05727    0.01223    0.00175   -0.01491
AFIX  23
H36A  2    0.753680    0.843471    0.818712    11.00000   -1.20000
H36B  2    0.674879    0.886846    0.861023    11.00000   -1.20000
AFIX   0
C37   1    0.663675    0.796643    0.895140    11.00000    0.07713    0.06555 =
         0.03648    0.00837   -0.01109   -0.01013
AFIX 137
H37A  2    0.662900    0.756988    0.866359    11.00000   -1.50000
H37B  2    0.594955    0.802860    0.915492    11.00000   -1.50000
H37C  2    0.722694    0.797596    0.944029    11.00000   -1.50000
AFIX   0
C38   1    1.002328    0.798872    0.582176    11.00000    0.03996    0.07694 =
         0.08570   -0.00999    0.01266   -0.00373
PART 1
AFIX  23
H38A  2    0.999825    0.801203    0.519314    21.00000   -1.20000
H38B  2    1.021297    0.756673    0.601373    21.00000   -1.20000
AFIX  23
PART 2
H38C  2    1.005837    0.809395    0.521769   -21.00000   -1.20000
H38D  2    1.015122    0.754543    0.590639   -21.00000   -1.20000
AFIX   0
PART 1
C39   1    1.081501    0.842902    0.626841    21.00000    0.04301    0.23991 =
         0.16924   -0.08964    0.01634   -0.04440
AFIX  23
H39A  2    1.149912    0.821775    0.649218    21.00000   -1.20000
H39B  2    1.096621    0.875119    0.586523    21.00000   -1.20000
AFIX   0
PART 2
C39A  1    1.081012    0.834896    0.641933   -21.00000    0.04301    0.23991 =
         0.16924   -0.08964    0.01634   -0.04440
AFIX  23
H39C  2    1.106918    0.811397    0.694807   -21.00000   -1.20000
H39D  2    1.143663    0.846320    0.614704   -21.00000   -1.20000
AFIX   0
PART 1
C40   1    1.035884    0.870031    0.697695    21.00000    0.07099    0.14119 =
         0.06751   -0.02924   -0.02950   -0.02431
AFIX  23
H40A  2    1.054950    0.913807    0.704247    21.00000   -1.20000
H40B  2    1.062732    0.848753    0.752287    21.00000   -1.20000
AFIX   0
PART 2
C40A  1    1.021621    0.889365    0.661406   -21.00000    0.07099    0.14119 =
         0.06751   -0.02924   -0.02950   -0.02431
AFIX  23
H40C  2    1.012831    0.918881    0.613329   -21.00000   -1.20000
H40D  2    1.057556    0.909779    0.714340   -21.00000   -1.20000
AFIX   0
PART 0
C41   1    0.916149    0.862100    0.673193    11.00000    0.04905    0.05988 =
         0.06499   -0.00790   -0.00610   -0.01494
PART 1
AFIX  23
H41A  2    0.884375    0.848022    0.723096    21.00000   -1.20000
H41B  2    0.881822    0.901204    0.652637    21.00000   -1.20000
AFIX  23
PART 2
H41C  2    0.920498    0.842998    0.730433   -21.00000   -1.20000
H41D  2    0.857906    0.892978    0.665474   -21.00000   -1.20000
AFIX   0
HKLF 4


REM  3_a.res in P2(1)/n
REM wR2 = 0.1970, GooF = S = 1.077, Restrained GooF = 1.082 for all data
REM R1 = 0.0662 for 7074 Fo > 4sig(Fo) and 0.1008 for all 10611 data
REM 434 parameters refined using 55 restraints

END

WGHT      0.0952      8.4770

REM Highest difference peak  1.722,  deepest hole -1.216,  1-sigma level  0.146
Q1    1   0.4050  0.6832  0.6828  11.00000  0.05    1.72
Q2    1   0.8809  0.6853  0.7016  11.00000  0.05    1.71
Q3    1   0.6270  0.6250  0.8750  11.00000  0.05    1.62
Q4    1   0.7566  0.5806  0.4316  11.00000  0.05    1.58
Q5    1   0.7241  0.5803  0.4976  11.00000  0.05    1.47
Q6    1   0.8839  0.7112  0.7023  11.00000  0.05    1.44
Q7    1   0.4846  0.8235  0.7275  11.00000  0.05    1.41
Q8    1   0.8159  0.6850  0.7770  11.00000  0.05    1.40
Q9    1   0.8219  0.7515  0.3578  11.00000  0.05    1.39
Q10   1   0.8496  0.6002  0.5228  11.00000  0.05    1.31
Q11   1   0.7496  0.7502  0.4347  11.00000  0.05    1.24
Q12   1   0.7196  0.7516  0.6132  11.00000  0.05    1.14
Q13   1   0.8126  0.7117  0.7815  11.00000  0.05    1.11
Q14   1   0.7821  0.7567  0.5390  11.00000  0.05    1.09
Q15   1   0.6867  0.5629  0.3755  11.00000  0.05    0.97
Q16   1   0.5138  0.6464  0.8264  11.00000  0.05    0.91
Q17   1   0.3637  0.6408  0.6319  11.00000  0.05    0.79
Q18   1   0.4743  0.6377  0.7816  11.00000  0.05    0.78
Q19   1   0.5240  0.6598  0.7236  11.00000  0.05    0.76
;
_shelx_res_checksum              80121
_olex2_submission_special_instructions 'No special instructions were received'
####################################################################### 
# 
# This file contains crystal structure data downloaded from the 
# Cambridge Structural Database (CSD) hosted by the Cambridge 
# Crystallographic Data Centre (CCDC).
# 
# Full information about CCDC data access policies and citation 
# guidelines are available at http://www.ccdc.cam.ac.uk/access/V1 
# 
# Audit and citation data items may have been added by the CCDC. 
# Please retain this information to preserve the provenance of 
# this file and to allow appropriate attribution of the data. 
# 
#######################################################################

data_3_CCDC3
_database_code_depnum_ccdc_archive 'CCDC 2345766'
loop_
_audit_author_name
_audit_author_address
'Yi Wang'
;Peking University
China
;
_audit_update_record             
;
2024-04-04 deposited with the CCDC.	2024-05-13 downloaded from the CCDC.
;
_audit_creation_date             2024-01-04
_audit_creation_method           
;
Olex2 1.5
(compiled 2023.03.06 svn.rbb2c1857 for OlexSys, GUI svn.r6748)
;
_shelx_SHELXL_version_number     2018/3
_chemical_name_common            ?
_chemical_name_systematic        ?
_chemical_formula_moiety         'C41 H65 I2 N2 O Sm'
_chemical_formula_sum            'C41 H65 I2 N2 O Sm'
_chemical_formula_weight         1006.10
_chemical_melting_point          ?
loop_
_atom_type_symbol
_atom_type_description
_atom_type_scat_dispersion_real
_atom_type_scat_dispersion_imag
_atom_type_scat_source
C C 0.0033 0.0016 'International Tables Vol C Tables 4.2.6.8 and 6.1.1.4'
H H 0.0000 0.0000 'International Tables Vol C Tables 4.2.6.8 and 6.1.1.4'
I I -0.4742 1.8119 'International Tables Vol C Tables 4.2.6.8 and 6.1.1.4'
N N 0.0061 0.0033 'International Tables Vol C Tables 4.2.6.8 and 6.1.1.4'
O O 0.0106 0.0060 'International Tables Vol C Tables 4.2.6.8 and 6.1.1.4'
Sm Sm -0.1638 3.4418 'International Tables Vol C Tables 4.2.6.8 and 6.1.1.4'

_shelx_space_group_comment       
;
The symmetry employed for this shelxl refinement is uniquely defined
by the following loop, which should always be used as a source of
symmetry information in preference to the above space-group names.
They are only intended as comments.
;
_space_group_crystal_system      monoclinic
_space_group_IT_number           14
_space_group_name_H-M_alt        'P 1 21/n 1'
_space_group_name_Hall           '-P 2yn'
loop_
_space_group_symop_operation_xyz
'x, y, z'
'-x+1/2, y+1/2, -z+1/2'
'-x, -y, -z'
'x-1/2, -y-1/2, z-1/2'

_cell_length_a                   12.5729(3)
_cell_length_b                   21.8852(4)
_cell_length_c                   15.9583(3)
_cell_angle_alpha                90
_cell_angle_beta                 99.806(2)
_cell_angle_gamma                90
_cell_volume                     4326.94(16)
_cell_formula_units_Z            4
_cell_measurement_reflns_used    15345
_cell_measurement_temperature    180.00(10)
_cell_measurement_theta_max      29.5540
_cell_measurement_theta_min      2.2680
_shelx_estimated_absorpt_T_max   ?
_shelx_estimated_absorpt_T_min   ?
_exptl_absorpt_coefficient_mu    2.814
_exptl_absorpt_correction_T_max  1.00000
_exptl_absorpt_correction_T_min  0.68491
_exptl_absorpt_correction_type   multi-scan
_exptl_absorpt_process_details   
;
CrysAlisPro 1.171.41.22a (Rigaku Oxford Diffraction, 2019)
Empirical absorption correction using spherical harmonics,
 implemented in SCALE3 ABSPACK scaling algorithm.
;
_exptl_absorpt_special_details   ?
_exptl_crystal_colour            'light orange'
_exptl_crystal_density_diffrn    1.544
_exptl_crystal_density_meas      ?
_exptl_crystal_density_method    ?
_exptl_crystal_description       block
_exptl_crystal_F_000             2004
_exptl_crystal_size_max          0.4
_exptl_crystal_size_mid          0.24
_exptl_crystal_size_min          0.22
_exptl_transmission_factor_max   ?
_exptl_transmission_factor_min   ?
_diffrn_reflns_av_R_equivalents  0.0248
_diffrn_reflns_av_unetI/netI     0.0306
_diffrn_reflns_Laue_measured_fraction_full 0.999
_diffrn_reflns_Laue_measured_fraction_max 0.902
_diffrn_reflns_limit_h_max       17
_diffrn_reflns_limit_h_min       -16
_diffrn_reflns_limit_k_max       30
_diffrn_reflns_limit_k_min       -29
_diffrn_reflns_limit_l_max       22
_diffrn_reflns_limit_l_min       -21
_diffrn_reflns_number            32901
_diffrn_reflns_point_group_measured_fraction_full 0.999
_diffrn_reflns_point_group_measured_fraction_max 0.902
_diffrn_reflns_theta_full        25.242
_diffrn_reflns_theta_max         29.516
_diffrn_reflns_theta_min         2.126
_diffrn_ambient_temperature      180.00
_diffrn_detector_area_resol_mean 5.8140
_diffrn_measured_fraction_theta_full 0.999
_diffrn_measured_fraction_theta_max 0.902
_diffrn_measurement_device_type  'XtaLAB AFC12 (RINC): Kappa single'
_diffrn_measurement_method       'phi and omega scans'
_diffrn_radiation_type           MoK\a
_diffrn_radiation_wavelength     0.71073
_diffrn_source                   ?
_reflns_Friedel_coverage         0.000
_reflns_Friedel_fraction_full    .
_reflns_Friedel_fraction_max     .
_reflns_number_gt                9098
_reflns_number_total             10887
_reflns_special_details          
;
 Reflections were merged by SHELXL according to the crystal
 class for the calculation of statistics and refinement.
 
 _reflns_Friedel_fraction is defined as the number of unique
 Friedel pairs measured divided by the number that would be
 possible theoretically, ignoring centric projections and
 systematic absences.
;
_reflns_threshold_expression     'I > 2\s(I)'
_computing_cell_refinement       ?
_computing_data_collection       ?
_computing_data_reduction        ?
_computing_molecular_graphics    'Olex2 1.5 (Dolomanov et al., 2009)'
_computing_publication_material  'Olex2 1.5 (Dolomanov et al., 2009)'
_computing_structure_refinement  'SHELXL 2018/3 (Sheldrick, 2015)'
_computing_structure_solution    'SHELXT 2018/2 (Sheldrick, 2018)'
_refine_diff_density_max         1.596
_refine_diff_density_min         -1.526
_refine_diff_density_rms         0.119
_refine_ls_extinction_coef       .
_refine_ls_extinction_method     none
_refine_ls_goodness_of_fit_ref   1.061
_refine_ls_hydrogen_treatment    constr
_refine_ls_matrix_type           full
_refine_ls_number_parameters     416
_refine_ls_number_reflns         10887
_refine_ls_number_restraints     36
_refine_ls_R_factor_all          0.0480
_refine_ls_R_factor_gt           0.0387
_refine_ls_restrained_S_all      1.072
_refine_ls_shift/su_max          0.002
_refine_ls_shift/su_mean         0.000
_refine_ls_structure_factor_coef Fsqd
_refine_ls_weighting_details     
'w=1/[\s^2^(Fo^2^)+(0.0445P)^2^+11.5948P] where P=(Fo^2^+2Fc^2^)/3'
_refine_ls_weighting_scheme      calc
_refine_ls_wR_factor_gt          0.0990
_refine_ls_wR_factor_ref         0.1038
_refine_special_details          ?
_olex2_refinement_description    
;
1. Restrained distances
 C37-C36
 1.5 with sigma of 0.01
 C35-C34 \\sim C37-C36
 with sigma of 0.02
2. Rigid bond restraints
 O1, C38
 with sigma for 1-2 distances of 0.001 and sigma for 1-3 distances of 0.002
 O1, C41
 with sigma for 1-2 distances of 0.001 and sigma for 1-3 distances of 0.002
 C34, C33
 with sigma for 1-2 distances of 0.01 and sigma for 1-3 distances of 0.02
 C23, C28
 with sigma for 1-2 distances of 0.01 and sigma for 1-3 distances of 0.02
3. Uiso/Uaniso restraints and constraints
C29 \\sim C30 \\sim C31 \\sim C32: within 2A with sigma of 0.001 and sigma for
terminal atoms of 0.002 within 2A
Uanis(C28) \\sim Ueq: with sigma of 0.01 and sigma for terminal atoms of 0.02
Uanis(C31) \\sim Ueq, Uanis(C32) \\sim Ueq: with sigma of 0.01 and sigma for
terminal atoms of 0.02
Uanis(C39) = Uanis(C41) = Uanis(C40) = Uanis(C38)
4.a Ternary CH refined with riding coordinates:
 C12(H12), C17(H17), C28(H28), C33(H33)
4.b Secondary CH2 refined with riding coordinates:
 C13(H13A,H13B), C15(H15A,H15B), C18(H18A,H18B), C20(H20A,H20B), C29(H29A,
 H29B), C31(H31A,H31B), C34(H34A,H34B), C36(H36A,H36B), C38(H38A,H38B),
 C39(H39A,H39B), C40(H40A,H40B), C41(H41A,H41B)
4.c Aromatic/amide H refined with riding coordinates:
 C3(H3), C8(H8), C9(H9), C10(H10), C24(H24), C25(H25), C26(H26)
4.d Idealised Me refined as rotating group:
 C1(H1A,H1B,H1C), C5(H5A,H5B,H5C), C14(H14A,H14B,H14C), C16(H16A,H16B,H16C),
 C19(H19A,H19B,H19C), C21(H21A,H21B,H21C), C30(H30A,H30B,H30C), C32(H32A,H32B,
 H32C), C35(H35A,H35B,H35C), C37(H37A,H37B,H37C)
;
_atom_sites_solution_hydrogens   geom
_atom_sites_solution_primary     ?
_atom_sites_solution_secondary   ?
loop_
_atom_site_label
_atom_site_type_symbol
_atom_site_fract_x
_atom_site_fract_y
_atom_site_fract_z
_atom_site_U_iso_or_equiv
_atom_site_adp_type
_atom_site_occupancy
_atom_site_site_symmetry_order
_atom_site_calc_flag
_atom_site_refinement_flags_posn
_atom_site_refinement_flags_adp
_atom_site_refinement_flags_occupancy
_atom_site_disorder_assembly
_atom_site_disorder_group
Sm1 Sm 0.25496(2) 0.74765(2) 0.42878(2) 0.02404(6) Uani 1 1 d . . . . .
I1 I 0.14939(3) 0.69901(2) 0.25788(2) 0.04694(9) Uani 1 1 d . . . . .
I2 I 0.22336(3) 0.73928(2) 0.60991(2) 0.04400(9) Uani 1 1 d . . . . .
O1 O 0.0964(3) 0.81346(17) 0.3977(2) 0.0501(7) Uani 1 1 d . U . . .
N1 N 0.3856(2) 0.82168(13) 0.42793(19) 0.0231(6) Uani 1 1 d . . . . .
N2 N 0.3911(3) 0.67694(14) 0.4261(2) 0.0267(6) Uani 1 1 d . . . . .
C1 C 0.5568(3) 0.85819(18) 0.5154(3) 0.0325(8) Uani 1 1 d . . . . .
H1A H 0.538359 0.895911 0.483110 0.049 Uiso 1 1 calc R U . . .
H1B H 0.628921 0.844621 0.508140 0.049 Uiso 1 1 calc R U . . .
H1C H 0.555940 0.865795 0.575827 0.049 Uiso 1 1 calc R U . . .
C2 C 0.4752(3) 0.80923(16) 0.4834(2) 0.0238(7) Uani 1 1 d . . . . .
C3 C 0.5009(3) 0.75045(16) 0.5174(2) 0.0281(8) Uani 1 1 d . . . . .
H3 H 0.548808 0.751488 0.570255 0.034 Uiso 1 1 calc R U . . .
C4 C 0.4717(3) 0.69125(17) 0.4906(2) 0.0285(8) Uani 1 1 d . . . . .
C5 C 0.5392(4) 0.6410(2) 0.5379(3) 0.0491(12) Uani 1 1 d . . . . .
H5A H 0.580466 0.657362 0.590747 0.074 Uiso 1 1 calc R U . . .
H5B H 0.589096 0.624898 0.502298 0.074 Uiso 1 1 calc R U . . .
H5C H 0.491963 0.608066 0.551209 0.074 Uiso 1 1 calc R U . . .
C6 C 0.3644(3) 0.88314(16) 0.3962(2) 0.0236(7) Uani 1 1 d . . . . .
C7 C 0.3335(3) 0.92905(17) 0.4496(2) 0.0262(7) Uani 1 1 d . . . . .
C8 C 0.3130(3) 0.98726(17) 0.4158(3) 0.0313(8) Uani 1 1 d . . . . .
H8 H 0.293105 1.018882 0.450856 0.038 Uiso 1 1 calc R U . . .
C9 C 0.3208(3) 1.00022(18) 0.3318(3) 0.0350(9) Uani 1 1 d . . . . .
H9 H 0.306324 1.040254 0.309723 0.042 Uiso 1 1 calc R U . . .
C10 C 0.3495(3) 0.95488(19) 0.2812(3) 0.0332(8) Uani 1 1 d . . . . .
H10 H 0.354751 0.964077 0.223881 0.040 Uiso 1 1 calc R U . . .
C11 C 0.3714(3) 0.89539(17) 0.3110(2) 0.0268(7) Uani 1 1 d . . . . .
C12 C 0.3228(3) 0.91806(17) 0.5420(2) 0.0277(7) Uani 1 1 d . . . . .
H12 H 0.355530 0.877118 0.557754 0.033 Uiso 1 1 calc R U . . .
C13 C 0.2043(3) 0.9143(2) 0.5553(3) 0.0374(9) Uani 1 1 d . . . . .
H13A H 0.166019 0.885196 0.513119 0.045 Uiso 1 1 calc R U . . .
H13B H 0.203316 0.896951 0.612399 0.045 Uiso 1 1 calc R U . . .
C14 C 0.1410(4) 0.9737(3) 0.5479(4) 0.0650(16) Uani 1 1 d . . . . .
H14A H 0.135308 0.989844 0.490035 0.098 Uiso 1 1 calc R U . . .
H14B H 0.178226 1.003536 0.588497 0.098 Uiso 1 1 calc R U . . .
H14C H 0.068498 0.966182 0.560527 0.098 Uiso 1 1 calc R U . . .
C15 C 0.3882(4) 0.9645(2) 0.6018(3) 0.0385(9) Uani 1 1 d . . . . .
H15A H 0.460993 0.968449 0.586659 0.046 Uiso 1 1 calc R U . . .
H15B H 0.352530 1.004943 0.593316 0.046 Uiso 1 1 calc R U . . .
C16 C 0.3995(5) 0.9470(3) 0.6953(3) 0.0519(12) Uani 1 1 d . . . . .
H16A H 0.429470 0.905638 0.703441 0.078 Uiso 1 1 calc R U . . .
H16B H 0.328483 0.948094 0.712687 0.078 Uiso 1 1 calc R U . . .
H16C H 0.447955 0.975883 0.729800 0.078 Uiso 1 1 calc R U . . .
C17 C 0.4033(3) 0.84783(19) 0.2507(2) 0.0326(8) Uani 1 1 d . . . . .
H17 H 0.406883 0.806766 0.278550 0.039 Uiso 1 1 calc R U . . .
C18 C 0.3215(5) 0.8459(3) 0.1681(3) 0.0530(13) Uani 1 1 d . . . . .
H18A H 0.248621 0.840119 0.182538 0.064 Uiso 1 1 calc R U . . .
H18B H 0.322031 0.886068 0.139560 0.064 Uiso 1 1 calc R U . . .
C19 C 0.3405(5) 0.7965(3) 0.1057(3) 0.0619(15) Uani 1 1 d . . . . .
H19A H 0.281217 0.796650 0.057108 0.093 Uiso 1 1 calc R U . . .
H19B H 0.343772 0.756588 0.133909 0.093 Uiso 1 1 calc R U . . .
H19C H 0.408811 0.804288 0.085822 0.093 Uiso 1 1 calc R U . . .
C20 C 0.5162(4) 0.8639(3) 0.2277(4) 0.0585(14) Uani 1 1 d . . . . .
H20A H 0.533635 0.833166 0.186539 0.070 Uiso 1 1 calc R U . . .
H20B H 0.510866 0.904068 0.198895 0.070 Uiso 1 1 calc R U . . .
C21 C 0.6050(4) 0.8662(3) 0.2988(5) 0.0730(19) Uani 1 1 d . . . . .
H21A H 0.672926 0.871900 0.277468 0.110 Uiso 1 1 calc R U . . .
H21B H 0.607880 0.827801 0.330780 0.110 Uiso 1 1 calc R U . . .
H21C H 0.594085 0.900318 0.336107 0.110 Uiso 1 1 calc R U . . .
C22 C 0.3903(3) 0.61560(17) 0.3927(3) 0.0307(8) Uani 1 1 d . . . . .
C23 C 0.4499(4) 0.6041(2) 0.3280(4) 0.0579(15) Uani 1 1 d . U . . .
C24 C 0.4567(5) 0.5438(2) 0.3004(4) 0.0628(16) Uani 1 1 d . . . . .
H24 H 0.498823 0.534932 0.257858 0.075 Uiso 1 1 calc R U . . .
C25 C 0.4039(4) 0.4975(2) 0.3334(3) 0.0454(11) Uani 1 1 d . . . . .
H25 H 0.410746 0.456634 0.314792 0.054 Uiso 1 1 calc R U . . .
C26 C 0.3418(4) 0.50990(19) 0.3927(3) 0.0440(11) Uani 1 1 d . . . . .
H26 H 0.303494 0.477538 0.413910 0.053 Uiso 1 1 calc R U . . .
C27 C 0.3323(4) 0.56917(19) 0.4238(3) 0.0369(9) Uani 1 1 d . . . . .
C28 C 0.4911(6) 0.6587(3) 0.2738(6) 0.089(2) Uani 1 1 d . U . . .
H28 H 0.440362 0.693519 0.276542 0.107 Uiso 1 1 calc R U . . .
C29 C 0.4861(7) 0.6447(3) 0.1786(5) 0.0820(18) Uani 1 1 d . U . . .
H29A H 0.512785 0.681250 0.152037 0.098 Uiso 1 1 calc R U . . .
H29B H 0.537631 0.611190 0.174029 0.098 Uiso 1 1 calc R U . . .
C30 C 0.3873(7) 0.6285(3) 0.1299(5) 0.0875(18) Uani 1 1 d . U . . .
H30A H 0.394840 0.626019 0.069839 0.131 Uiso 1 1 calc R U . . .
H30B H 0.332926 0.659314 0.136772 0.131 Uiso 1 1 calc R U . . .
H30C H 0.364613 0.588646 0.148723 0.131 Uiso 1 1 calc R U . . .
C31 C 0.5929(8) 0.6784(5) 0.3178(6) 0.112(2) Uani 1 1 d . U . . .
H31A H 0.583122 0.691948 0.375123 0.134 Uiso 1 1 calc R U . . .
H31B H 0.614717 0.714633 0.287734 0.134 Uiso 1 1 calc R U . . .
C32 C 0.6821(7) 0.6350(5) 0.3281(6) 0.111(2) Uani 1 1 d . U . . .
H32A H 0.680698 0.612252 0.274991 0.167 Uiso 1 1 calc R U . . .
H32B H 0.674942 0.606434 0.374083 0.167 Uiso 1 1 calc R U . . .
H32C H 0.750547 0.657127 0.342058 0.167 Uiso 1 1 calc R U . . .
C33 C 0.2687(6) 0.5793(3) 0.4935(4) 0.0698(18) Uani 1 1 d . U . . .
H33 H 0.301871 0.616847 0.522724 0.084 Uiso 1 1 calc R U . . .
C34 C 0.1629(8) 0.5951(4) 0.4683(5) 0.095(2) Uani 1 1 d D U . . .
H34A H 0.131184 0.603421 0.519876 0.114 Uiso 1 1 calc R U . . .
H34B H 0.160410 0.633736 0.435779 0.114 Uiso 1 1 calc R U . . .
C35 C 0.0992(7) 0.5535(4) 0.4201(5) 0.099(3) Uani 1 1 d D . . . .
H35A H 0.114450 0.554259 0.361883 0.148 Uiso 1 1 calc R U . . .
H35B H 0.023143 0.563639 0.419390 0.148 Uiso 1 1 calc R U . . .
H35C H 0.114185 0.512592 0.444257 0.148 Uiso 1 1 calc R U . . .
C36 C 0.2891(6) 0.5290(3) 0.5644(4) 0.0761(18) Uani 1 1 d D . . . .
H36A H 0.256205 0.490215 0.540763 0.091 Uiso 1 1 calc R U . . .
H36B H 0.367885 0.522166 0.579969 0.091 Uiso 1 1 calc R U . . .
C37 C 0.2460(8) 0.5438(4) 0.6417(4) 0.096(3) Uani 1 1 d D . . . .
H37A H 0.167027 0.545022 0.628566 0.144 Uiso 1 1 calc R U . . .
H37B H 0.273436 0.583745 0.663141 0.144 Uiso 1 1 calc R U . . .
H37C H 0.268796 0.512528 0.684982 0.144 Uiso 1 1 calc R U . . .
C38 C -0.0060(5) 0.7935(4) 0.4190(6) 0.0934(13) Uani 1 1 d . U . . .
H38A H -0.007376 0.799485 0.480289 0.112 Uiso 1 1 calc R U . . .
H38B H -0.019121 0.749784 0.404797 0.112 Uiso 1 1 calc R U . . .
C39 C -0.0881(5) 0.8329(4) 0.3660(5) 0.0934(13) Uani 1 1 d . . . . .
H39A H -0.138822 0.807053 0.326877 0.112 Uiso 1 1 calc R U . . .
H39B H -0.130055 0.855448 0.403175 0.112 Uiso 1 1 calc R U . . .
C40 C -0.0391(5) 0.8730(4) 0.3205(5) 0.0934(13) Uani 1 1 d . . . . .
H40A H -0.049147 0.915078 0.340569 0.112 Uiso 1 1 calc R U . . .
H40B H -0.072313 0.870543 0.259753 0.112 Uiso 1 1 calc R U . . .
C41 C 0.0758(5) 0.8594(4) 0.3300(5) 0.0934(13) Uani 1 1 d . U . . .
H41A H 0.119306 0.896614 0.345971 0.112 Uiso 1 1 calc R U . . .
H41B H 0.093811 0.843103 0.276222 0.112 Uiso 1 1 calc R U . . .

loop_
_atom_site_aniso_label
_atom_site_aniso_U_11
_atom_site_aniso_U_22
_atom_site_aniso_U_33
_atom_site_aniso_U_23
_atom_site_aniso_U_13
_atom_site_aniso_U_12
Sm1 0.02294(10) 0.02449(10) 0.02553(10) -0.00154(7) 0.00656(7) -0.00085(7)
I1 0.05206(18) 0.05287(19) 0.03174(15) -0.01016(13) -0.00470(12) -0.00085(14)
I2 0.0627(2) 0.04003(16) 0.03517(16) -0.00075(12) 0.02505(14) 0.00027(13)
O1 0.0388(15) 0.059(2) 0.0488(18) -0.0154(13) -0.0032(14) 0.0178(14)
N1 0.0240(14) 0.0208(14) 0.0244(14) -0.0019(11) 0.0043(12) 0.0002(11)
N2 0.0276(16) 0.0196(14) 0.0322(16) 0.0000(12) 0.0033(13) 0.0010(12)
C1 0.0292(19) 0.0297(19) 0.035(2) 0.0026(16) -0.0055(16) -0.0045(15)
C2 0.0251(17) 0.0263(17) 0.0204(16) -0.0008(13) 0.0054(13) -0.0006(14)
C3 0.0293(18) 0.0276(18) 0.0253(18) 0.0010(14) -0.0007(15) 0.0002(15)
C4 0.0286(18) 0.0277(18) 0.0285(18) 0.0033(15) 0.0025(15) 0.0046(15)
C5 0.045(3) 0.028(2) 0.064(3) 0.007(2) -0.018(2) 0.0062(19)
C6 0.0207(16) 0.0225(16) 0.0268(17) 0.0013(13) 0.0019(13) -0.0020(13)
C7 0.0223(17) 0.0263(17) 0.0303(18) 0.0008(15) 0.0054(14) -0.0020(14)
C8 0.033(2) 0.0245(18) 0.037(2) -0.0009(15) 0.0060(16) 0.0021(15)
C9 0.037(2) 0.0258(18) 0.042(2) 0.0056(17) 0.0044(18) 0.0015(16)
C10 0.033(2) 0.035(2) 0.030(2) 0.0081(16) 0.0035(16) 0.0018(16)
C11 0.0244(17) 0.0294(18) 0.0267(18) 0.0022(15) 0.0044(14) 0.0022(14)
C12 0.0306(19) 0.0257(17) 0.0283(18) -0.0017(14) 0.0090(15) 0.0013(15)
C13 0.033(2) 0.037(2) 0.044(2) -0.0003(18) 0.0122(18) -0.0036(17)
C14 0.044(3) 0.061(3) 0.098(5) 0.021(3) 0.034(3) 0.018(3)
C15 0.043(2) 0.039(2) 0.034(2) -0.0092(18) 0.0099(18) -0.0065(19)
C16 0.065(3) 0.059(3) 0.032(2) -0.010(2) 0.009(2) -0.007(3)
C17 0.036(2) 0.035(2) 0.0270(19) 0.0003(16) 0.0073(16) 0.0066(17)
C18 0.066(3) 0.055(3) 0.033(2) -0.008(2) -0.004(2) 0.015(3)
C19 0.083(4) 0.060(3) 0.038(3) -0.013(2) -0.004(3) 0.015(3)
C20 0.051(3) 0.071(4) 0.057(3) -0.006(3) 0.018(3) 0.010(3)
C21 0.038(3) 0.086(5) 0.098(5) -0.030(4) 0.022(3) 0.003(3)
C22 0.0298(19) 0.0224(17) 0.039(2) -0.0027(15) 0.0018(16) 0.0018(14)
C23 0.056(3) 0.031(2) 0.097(4) -0.022(3) 0.039(3) -0.004(2)
C24 0.062(3) 0.036(3) 0.099(5) -0.022(3) 0.039(3) 0.000(2)
C25 0.055(3) 0.026(2) 0.053(3) -0.0091(19) 0.002(2) 0.0061(19)
C26 0.060(3) 0.025(2) 0.042(2) 0.0028(18) -0.004(2) -0.0064(19)
C27 0.048(2) 0.0270(19) 0.033(2) 0.0019(16) 0.0015(18) -0.0017(18)
C28 0.074(4) 0.069(4) 0.144(6) -0.058(4) 0.073(4) -0.030(3)
C29 0.112(4) 0.055(3) 0.096(4) -0.005(3) 0.068(4) -0.007(3)
C30 0.117(5) 0.061(3) 0.101(4) -0.003(3) 0.065(4) -0.007(3)
C31 0.112(4) 0.131(5) 0.094(4) -0.021(4) 0.020(4) 0.045(4)
C32 0.109(5) 0.130(5) 0.095(4) -0.020(4) 0.020(4) 0.047(4)
C33 0.100(5) 0.040(3) 0.083(4) 0.000(3) 0.057(4) -0.010(3)
C34 0.145(7) 0.081(5) 0.061(4) -0.003(4) 0.026(5) -0.003(5)
C35 0.114(7) 0.108(6) 0.079(5) -0.022(5) 0.028(5) 0.014(5)
C36 0.088(5) 0.084(5) 0.057(4) 0.001(3) 0.015(3) -0.004(4)
C37 0.146(8) 0.076(5) 0.073(5) 0.006(4) 0.037(5) -0.005(5)
C38 0.0464(15) 0.122(3) 0.110(3) 0.045(2) 0.0079(18) 0.0228(19)
C39 0.0464(15) 0.122(3) 0.110(3) 0.045(2) 0.0079(18) 0.0228(19)
C40 0.0464(15) 0.122(3) 0.110(3) 0.045(2) 0.0079(18) 0.0228(19)
C41 0.0464(15) 0.122(3) 0.110(3) 0.045(2) 0.0079(18) 0.0228(19)

_geom_special_details            
;
 All esds (except the esd in the dihedral angle between two l.s. planes)
 are estimated using the full covariance matrix.  The cell esds are taken
 into account individually in the estimation of esds in distances, angles
 and torsion angles; correlations between esds in cell parameters are only
 used when they are defined by crystal symmetry.  An approximate (isotropic)
 treatment of cell esds is used for estimating esds involving l.s. planes.
;
loop_
_geom_bond_atom_site_label_1
_geom_bond_atom_site_label_2
_geom_bond_distance
_geom_bond_site_symmetry_2
_geom_bond_publ_flag
Sm1 I1 3.0166(3) . ?
Sm1 I2 2.9896(3) . ?
Sm1 O1 2.441(3) . ?
Sm1 N1 2.309(3) . ?
Sm1 N2 2.313(3) . ?
Sm1 C2 3.070(4) . ?
Sm1 C4 3.001(4) . ?
O1 C38 1.454(8) . ?
O1 C41 1.466(8) . ?
N1 C2 1.336(5) . ?
N1 C6 1.446(4) . ?
N2 C4 1.353(5) . ?
N2 C22 1.444(5) . ?
C1 H1A 0.9800 . ?
C1 H1B 0.9800 . ?
C1 H1C 0.9800 . ?
C1 C2 1.511(5) . ?
C2 C3 1.412(5) . ?
C3 H3 0.9500 . ?
C3 C4 1.394(5) . ?
C4 C5 1.511(5) . ?
C5 H5A 0.9800 . ?
C5 H5B 0.9800 . ?
C5 H5C 0.9800 . ?
C6 C7 1.414(5) . ?
C6 C11 1.403(5) . ?
C7 C8 1.390(5) . ?
C7 C12 1.523(5) . ?
C8 H8 0.9500 . ?
C8 C9 1.390(6) . ?
C9 H9 0.9500 . ?
C9 C10 1.366(6) . ?
C10 H10 0.9500 . ?
C10 C11 1.397(5) . ?
C11 C17 1.517(5) . ?
C12 H12 1.0000 . ?
C12 C13 1.542(5) . ?
C12 C15 1.534(6) . ?
C13 H13A 0.9900 . ?
C13 H13B 0.9900 . ?
C13 C14 1.519(7) . ?
C14 H14A 0.9800 . ?
C14 H14B 0.9800 . ?
C14 H14C 0.9800 . ?
C15 H15A 0.9900 . ?
C15 H15B 0.9900 . ?
C15 C16 1.523(6) . ?
C16 H16A 0.9800 . ?
C16 H16B 0.9800 . ?
C16 H16C 0.9800 . ?
C17 H17 1.0000 . ?
C17 C18 1.528(6) . ?
C17 C20 1.566(7) . ?
C18 H18A 0.9900 . ?
C18 H18B 0.9900 . ?
C18 C19 1.517(7) . ?
C19 H19A 0.9800 . ?
C19 H19B 0.9800 . ?
C19 H19C 0.9800 . ?
C20 H20A 0.9900 . ?
C20 H20B 0.9900 . ?
C20 C21 1.450(8) . ?
C21 H21A 0.9800 . ?
C21 H21B 0.9800 . ?
C21 H21C 0.9800 . ?
C22 C23 1.396(7) . ?
C22 C27 1.391(6) . ?
C23 C24 1.398(6) . ?
C23 C28 1.612(9) . ?
C24 H24 0.9500 . ?
C24 C25 1.366(8) . ?
C25 H25 0.9500 . ?
C25 C26 1.354(7) . ?
C26 H26 0.9500 . ?
C26 C27 1.401(6) . ?
C27 C33 1.493(7) . ?
C28 H28 1.0000 . ?
C28 C29 1.540(10) . ?
C28 C31 1.418(11) . ?
C29 H29A 0.9900 . ?
C29 H29B 0.9900 . ?
C29 C30 1.395(11) . ?
C30 H30A 0.9800 . ?
C30 H30B 0.9800 . ?
C30 H30C 0.9800 . ?
C31 H31A 0.9900 . ?
C31 H31B 0.9900 . ?
C31 C32 1.457(11) . ?
C32 H32A 0.9800 . ?
C32 H32B 0.9800 . ?
C32 H32C 0.9800 . ?
C33 H33 1.0000 . ?
C33 C34 1.368(11) . ?
C33 C36 1.569(9) . ?
C34 H34A 0.9900 . ?
C34 H34B 0.9900 . ?
C34 C35 1.361(10) . ?
C35 H35A 0.9800 . ?
C35 H35B 0.9800 . ?
C35 H35C 0.9800 . ?
C36 H36A 0.9900 . ?
C36 H36B 0.9900 . ?
C36 C37 1.465(7) . ?
C37 H37A 0.9800 . ?
C37 H37B 0.9800 . ?
C37 H37C 0.9800 . ?
C38 H38A 0.9900 . ?
C38 H38B 0.9900 . ?
C38 C39 1.493(9) . ?
C39 H39A 0.9900 . ?
C39 H39B 0.9900 . ?
C39 C40 1.352(10) . ?
C40 H40A 0.9900 . ?
C40 H40B 0.9900 . ?
C40 C41 1.457(8) . ?
C41 H41A 0.9900 . ?
C41 H41B 0.9900 . ?

loop_
_geom_angle_atom_site_label_1
_geom_angle_atom_site_label_2
_geom_angle_atom_site_label_3
_geom_angle
_geom_angle_site_symmetry_1
_geom_angle_site_symmetry_3
_geom_angle_publ_flag
I1 Sm1 C2 130.41(6) . . ?
I2 Sm1 I1 137.905(11) . . ?
I2 Sm1 C2 90.84(6) . . ?
I2 Sm1 C4 85.38(7) . . ?
O1 Sm1 I1 78.81(8) . . ?
O1 Sm1 I2 89.69(9) . . ?
O1 Sm1 C2 117.69(11) . . ?
O1 Sm1 C4 166.89(11) . . ?
N1 Sm1 I1 116.50(7) . . ?
N1 Sm1 I2 105.11(7) . . ?
N1 Sm1 O1 98.17(12) . . ?
N1 Sm1 N2 86.55(11) . . ?
N1 Sm1 C2 23.82(10) . . ?
N1 Sm1 C4 71.55(10) . . ?
N2 Sm1 I1 87.72(8) . . ?
N2 Sm1 I2 101.39(8) . . ?
N2 Sm1 O1 166.45(11) . . ?
N2 Sm1 C2 70.39(10) . . ?
N2 Sm1 C4 25.55(11) . . ?
C4 Sm1 I1 112.78(7) . . ?
C4 Sm1 C2 50.40(10) . . ?
C38 O1 Sm1 120.0(4) . . ?
C38 O1 C41 109.0(4) . . ?
C41 O1 Sm1 126.2(3) . . ?
C2 N1 Sm1 111.9(2) . . ?
C2 N1 C6 120.4(3) . . ?
C6 N1 Sm1 124.5(2) . . ?
C4 N2 Sm1 106.9(2) . . ?
C4 N2 C22 117.0(3) . . ?
C22 N2 Sm1 132.1(2) . . ?
H1A C1 H1B 109.5 . . ?
H1A C1 H1C 109.5 . . ?
H1B C1 H1C 109.5 . . ?
C2 C1 H1A 109.5 . . ?
C2 C1 H1B 109.5 . . ?
C2 C1 H1C 109.5 . . ?
N1 C2 Sm1 44.25(17) . . ?
N1 C2 C1 121.8(3) . . ?
N1 C2 C3 123.5(3) . . ?
C1 C2 Sm1 159.2(3) . . ?
C3 C2 Sm1 81.1(2) . . ?
C3 C2 C1 114.7(3) . . ?
C2 C3 H3 112.9 . . ?
C4 C3 C2 134.3(4) . . ?
C4 C3 H3 112.9 . . ?
N2 C4 Sm1 47.50(18) . . ?
N2 C4 C3 124.9(3) . . ?
N2 C4 C5 119.7(3) . . ?
C3 C4 Sm1 84.0(2) . . ?
C3 C4 C5 115.3(3) . . ?
C5 C4 Sm1 150.0(3) . . ?
C4 C5 H5A 109.5 . . ?
C4 C5 H5B 109.5 . . ?
C4 C5 H5C 109.5 . . ?
H5A C5 H5B 109.5 . . ?
H5A C5 H5C 109.5 . . ?
H5B C5 H5C 109.5 . . ?
C7 C6 N1 120.2(3) . . ?
C11 C6 N1 118.6(3) . . ?
C11 C6 C7 121.1(3) . . ?
C6 C7 C12 123.4(3) . . ?
C8 C7 C6 118.0(3) . . ?
C8 C7 C12 118.6(3) . . ?
C7 C8 H8 119.3 . . ?
C9 C8 C7 121.5(4) . . ?
C9 C8 H8 119.3 . . ?
C8 C9 H9 120.3 . . ?
C10 C9 C8 119.4(4) . . ?
C10 C9 H9 120.3 . . ?
C9 C10 H10 118.9 . . ?
C9 C10 C11 122.2(4) . . ?
C11 C10 H10 118.9 . . ?
C6 C11 C17 123.4(3) . . ?
C10 C11 C6 117.8(3) . . ?
C10 C11 C17 118.8(3) . . ?
C7 C12 H12 106.5 . . ?
C7 C12 C13 112.8(3) . . ?
C7 C12 C15 111.8(3) . . ?
C13 C12 H12 106.5 . . ?
C15 C12 H12 106.5 . . ?
C15 C12 C13 112.2(3) . . ?
C12 C13 H13A 108.1 . . ?
C12 C13 H13B 108.1 . . ?
H13A C13 H13B 107.3 . . ?
C14 C13 C12 116.8(4) . . ?
C14 C13 H13A 108.1 . . ?
C14 C13 H13B 108.1 . . ?
C13 C14 H14A 109.5 . . ?
C13 C14 H14B 109.5 . . ?
C13 C14 H14C 109.5 . . ?
H14A C14 H14B 109.5 . . ?
H14A C14 H14C 109.5 . . ?
H14B C14 H14C 109.5 . . ?
C12 C15 H15A 109.0 . . ?
C12 C15 H15B 109.0 . . ?
H15A C15 H15B 107.8 . . ?
C16 C15 C12 113.1(4) . . ?
C16 C15 H15A 109.0 . . ?
C16 C15 H15B 109.0 . . ?
C15 C16 H16A 109.5 . . ?
C15 C16 H16B 109.5 . . ?
C15 C16 H16C 109.5 . . ?
H16A C16 H16B 109.5 . . ?
H16A C16 H16C 109.5 . . ?
H16B C16 H16C 109.5 . . ?
C11 C17 H17 109.4 . . ?
C11 C17 C18 110.7(3) . . ?
C11 C17 C20 110.1(4) . . ?
C18 C17 H17 109.4 . . ?
C18 C17 C20 107.9(4) . . ?
C20 C17 H17 109.4 . . ?
C17 C18 H18A 108.5 . . ?
C17 C18 H18B 108.5 . . ?
H18A C18 H18B 107.5 . . ?
C19 C18 C17 115.3(4) . . ?
C19 C18 H18A 108.5 . . ?
C19 C18 H18B 108.5 . . ?
C18 C19 H19A 109.5 . . ?
C18 C19 H19B 109.5 . . ?
C18 C19 H19C 109.5 . . ?
H19A C19 H19B 109.5 . . ?
H19A C19 H19C 109.5 . . ?
H19B C19 H19C 109.5 . . ?
C17 C20 H20A 108.4 . . ?
C17 C20 H20B 108.4 . . ?
H20A C20 H20B 107.4 . . ?
C21 C20 C17 115.6(5) . . ?
C21 C20 H20A 108.4 . . ?
C21 C20 H20B 108.4 . . ?
C20 C21 H21A 109.5 . . ?
C20 C21 H21B 109.5 . . ?
C20 C21 H21C 109.5 . . ?
H21A C21 H21B 109.5 . . ?
H21A C21 H21C 109.5 . . ?
H21B C21 H21C 109.5 . . ?
C23 C22 N2 118.0(4) . . ?
C27 C22 N2 121.2(4) . . ?
C27 C22 C23 120.8(4) . . ?
C22 C23 C24 118.2(5) . . ?
C22 C23 C28 121.7(4) . . ?
C24 C23 C28 119.1(5) . . ?
C23 C24 H24 119.4 . . ?
C25 C24 C23 121.3(5) . . ?
C25 C24 H24 119.4 . . ?
C24 C25 H25 120.1 . . ?
C26 C25 C24 119.7(4) . . ?
C26 C25 H25 120.1 . . ?
C25 C26 H26 119.1 . . ?
C25 C26 C27 121.8(4) . . ?
C27 C26 H26 119.1 . . ?
C22 C27 C26 118.0(4) . . ?
C22 C27 C33 122.5(4) . . ?
C26 C27 C33 119.3(4) . . ?
C23 C28 H28 106.0 . . ?
C29 C28 C23 114.8(5) . . ?
C29 C28 H28 106.0 . . ?
C31 C28 C23 107.8(8) . . ?
C31 C28 H28 106.0 . . ?
C31 C28 C29 115.5(6) . . ?
C28 C29 H29A 107.6 . . ?
C28 C29 H29B 107.6 . . ?
H29A C29 H29B 107.0 . . ?
C30 C29 C28 118.9(6) . . ?
C30 C29 H29A 107.6 . . ?
C30 C29 H29B 107.6 . . ?
C29 C30 H30A 109.5 . . ?
C29 C30 H30B 109.5 . . ?
C29 C30 H30C 109.5 . . ?
H30A C30 H30B 109.5 . . ?
H30A C30 H30C 109.5 . . ?
H30B C30 H30C 109.5 . . ?
C28 C31 H31A 107.8 . . ?
C28 C31 H31B 107.8 . . ?
C28 C31 C32 118.1(9) . . ?
H31A C31 H31B 107.1 . . ?
C32 C31 H31A 107.8 . . ?
C32 C31 H31B 107.8 . . ?
C31 C32 H32A 109.5 . . ?
C31 C32 H32B 109.5 . . ?
C31 C32 H32C 109.5 . . ?
H32A C32 H32B 109.5 . . ?
H32A C32 H32C 109.5 . . ?
H32B C32 H32C 109.5 . . ?
C27 C33 H33 103.7 . . ?
C27 C33 C36 113.0(5) . . ?
C34 C33 C27 115.9(6) . . ?
C34 C33 H33 103.7 . . ?
C34 C33 C36 114.9(6) . . ?
C36 C33 H33 103.7 . . ?
C33 C34 H34A 108.2 . . ?
C33 C34 H34B 108.2 . . ?
H34A C34 H34B 107.3 . . ?
C35 C34 C33 116.5(8) . . ?
C35 C34 H34A 108.2 . . ?
C35 C34 H34B 108.2 . . ?
C34 C35 H35A 109.5 . . ?
C34 C35 H35B 109.5 . . ?
C34 C35 H35C 109.5 . . ?
H35A C35 H35B 109.5 . . ?
H35A C35 H35C 109.5 . . ?
H35B C35 H35C 109.5 . . ?
C33 C36 H36A 108.7 . . ?
C33 C36 H36B 108.7 . . ?
H36A C36 H36B 107.6 . . ?
C37 C36 C33 114.4(6) . . ?
C37 C36 H36A 108.7 . . ?
C37 C36 H36B 108.7 . . ?
C36 C37 H37A 109.5 . . ?
C36 C37 H37B 109.5 . . ?
C36 C37 H37C 109.5 . . ?
H37A C37 H37B 109.5 . . ?
H37A C37 H37C 109.5 . . ?
H37B C37 H37C 109.5 . . ?
O1 C38 H38A 110.9 . . ?
O1 C38 H38B 110.9 . . ?
O1 C38 C39 104.4(6) . . ?
H38A C38 H38B 108.9 . . ?
C39 C38 H38A 110.9 . . ?
C39 C38 H38B 110.9 . . ?
C38 C39 H39A 109.6 . . ?
C38 C39 H39B 109.6 . . ?
H39A C39 H39B 108.1 . . ?
C40 C39 C38 110.1(6) . . ?
C40 C39 H39A 109.6 . . ?
C40 C39 H39B 109.6 . . ?
C39 C40 H40A 109.6 . . ?
C39 C40 H40B 109.6 . . ?
C39 C40 C41 110.3(6) . . ?
H40A C40 H40B 108.1 . . ?
C41 C40 H40A 109.6 . . ?
C41 C40 H40B 109.6 . . ?
O1 C41 H41A 110.7 . . ?
O1 C41 H41B 110.7 . . ?
C40 C41 O1 105.3(6) . . ?
C40 C41 H41A 110.7 . . ?
C40 C41 H41B 110.7 . . ?
H41A C41 H41B 108.8 . . ?

loop_
_geom_torsion_atom_site_label_1
_geom_torsion_atom_site_label_2
_geom_torsion_atom_site_label_3
_geom_torsion_atom_site_label_4
_geom_torsion
_geom_torsion_site_symmetry_1
_geom_torsion_site_symmetry_2
_geom_torsion_site_symmetry_3
_geom_torsion_site_symmetry_4
_geom_torsion_publ_flag
Sm1 O1 C38 C39 -161.2(5) . . . . ?
Sm1 O1 C41 C40 163.5(5) . . . . ?
Sm1 N1 C2 C1 -160.1(3) . . . . ?
Sm1 N1 C2 C3 19.1(4) . . . . ?
Sm1 N1 C6 C7 85.3(4) . . . . ?
Sm1 N1 C6 C11 -92.4(4) . . . . ?
Sm1 N2 C4 C3 -35.7(5) . . . . ?
Sm1 N2 C4 C5 146.0(4) . . . . ?
Sm1 N2 C22 C23 118.3(4) . . . . ?
Sm1 N2 C22 C27 -61.8(5) . . . . ?
Sm1 C2 C3 C4 37.0(5) . . . . ?
O1 C38 C39 C40 -1.8(11) . . . . ?
N1 C2 C3 C4 23.6(7) . . . . ?
N1 C6 C7 C8 -179.3(3) . . . . ?
N1 C6 C7 C12 1.3(5) . . . . ?
N1 C6 C11 C10 179.3(3) . . . . ?
N1 C6 C11 C17 -1.8(5) . . . . ?
N2 C22 C23 C24 174.8(5) . . . . ?
N2 C22 C23 C28 -16.7(8) . . . . ?
N2 C22 C27 C26 -175.4(4) . . . . ?
N2 C22 C27 C33 -0.7(7) . . . . ?
C1 C2 C3 C4 -157.2(4) . . . . ?
C2 N1 C6 C7 -72.7(4) . . . . ?
C2 N1 C6 C11 109.6(4) . . . . ?
C2 C3 C4 Sm1 -37.7(5) . . . . ?
C2 C3 C4 N2 -12.0(7) . . . . ?
C2 C3 C4 C5 166.4(5) . . . . ?
C4 N2 C22 C23 -87.4(5) . . . . ?
C4 N2 C22 C27 92.5(5) . . . . ?
C6 N1 C2 Sm1 160.6(4) . . . . ?
C6 N1 C2 C1 0.5(5) . . . . ?
C6 N1 C2 C3 179.6(3) . . . . ?
C6 C7 C8 C9 0.9(6) . . . . ?
C6 C7 C12 C13 -105.3(4) . . . . ?
C6 C7 C12 C15 127.2(4) . . . . ?
C6 C11 C17 C18 129.1(4) . . . . ?
C6 C11 C17 C20 -111.7(4) . . . . ?
C7 C6 C11 C10 1.6(5) . . . . ?
C7 C6 C11 C17 -179.5(3) . . . . ?
C7 C8 C9 C10 -0.1(6) . . . . ?
C7 C12 C13 C14 -72.1(5) . . . . ?
C7 C12 C15 C16 -167.4(4) . . . . ?
C8 C7 C12 C13 75.4(4) . . . . ?
C8 C7 C12 C15 -52.2(5) . . . . ?
C8 C9 C10 C11 0.0(6) . . . . ?
C9 C10 C11 C6 -0.8(6) . . . . ?
C9 C10 C11 C17 -179.7(4) . . . . ?
C10 C11 C17 C18 -52.1(5) . . . . ?
C10 C11 C17 C20 67.1(5) . . . . ?
C11 C6 C7 C8 -1.7(5) . . . . ?
C11 C6 C7 C12 178.9(3) . . . . ?
C11 C17 C18 C19 -175.4(5) . . . . ?
C11 C17 C20 C21 60.5(6) . . . . ?
C12 C7 C8 C9 -179.7(4) . . . . ?
C13 C12 C15 C16 64.7(5) . . . . ?
C15 C12 C13 C14 55.2(6) . . . . ?
C18 C17 C20 C21 -178.5(5) . . . . ?
C20 C17 C18 C19 64.1(6) . . . . ?
C22 N2 C4 Sm1 -160.3(4) . . . . ?
C22 N2 C4 C3 164.0(4) . . . . ?
C22 N2 C4 C5 -14.4(6) . . . . ?
C22 C23 C24 C25 2.1(10) . . . . ?
C22 C23 C28 C29 -141.7(6) . . . . ?
C22 C23 C28 C31 88.0(7) . . . . ?
C22 C27 C33 C34 91.4(7) . . . . ?
C22 C27 C33 C36 -133.0(5) . . . . ?
C23 C22 C27 C26 4.5(7) . . . . ?
C23 C22 C27 C33 179.2(6) . . . . ?
C23 C24 C25 C26 1.4(9) . . . . ?
C23 C28 C29 C30 57.2(9) . . . . ?
C23 C28 C31 C32 63.5(10) . . . . ?
C24 C23 C28 C29 26.7(9) . . . . ?
C24 C23 C28 C31 -103.6(7) . . . . ?
C24 C25 C26 C27 -2.1(8) . . . . ?
C25 C26 C27 C22 -0.9(7) . . . . ?
C25 C26 C27 C33 -175.8(5) . . . . ?
C26 C27 C33 C34 -93.9(7) . . . . ?
C26 C27 C33 C36 41.7(8) . . . . ?
C27 C22 C23 C24 -5.1(8) . . . . ?
C27 C22 C23 C28 163.4(5) . . . . ?
C27 C33 C34 C35 62.0(9) . . . . ?
C27 C33 C36 C37 168.1(7) . . . . ?
C28 C23 C24 C25 -166.7(6) . . . . ?
C29 C28 C31 C32 -66.4(12) . . . . ?
C31 C28 C29 C30 -176.4(8) . . . . ?
C34 C33 C36 C37 -55.8(9) . . . . ?
C36 C33 C34 C35 -72.7(9) . . . . ?
C38 O1 C41 C40 8.3(9) . . . . ?
C38 C39 C40 C41 7.2(12) . . . . ?
C39 C40 C41 O1 -9.6(11) . . . . ?
C41 O1 C38 C39 -4.3(9) . . . . ?

_shelx_res_file                  
;
TITL 3_a.res in P2(1)/n
    3.res
    created by SHELXL-2018/3 at 16:25:00 on 22-Dec-2023
REM Old TITL 2 in P2(1)/n
REM SHELXT solution in P2(1)/n: R1 0.123, Rweak 0.004, Alpha 0.029
REM <I/s> 0.508 for 255 systematic absences, Orientation as input
REM Formula found by SHELXT: C38 N3 O3 I2 Sm
CELL 0.71073 12.5729 21.8852 15.9583 90 99.806 90
ZERR 4 0.0003 0.0004 0.0003 0 0.002 0
LATT 1
SYMM 0.5-X,0.5+Y,0.5-Z
SFAC C H I N O Sm
UNIT 164 260 8 8 4 4
ISOR 0.01 0.02 C28
SIMU 0.001 0.002 2 C29 > C32
ISOR 0.01 0.02 C31 C32
EADP C39 C41 C40 C38
SADI C35 C34 C37 C36
DFIX 1.5 0.01 C37 C36
DELU 0.001 0.002 O1 C38
DELU 0.001 0.002 O1 C41
DELU 0.01 0.02 C34 C33
DELU 0.01 0.02 C23 C28

L.S. 4 0 0
PLAN  20
TEMP -93.15
CONF
list 4
MORE -1
BOND $H
fmap 2 53
acta
OMIT 1 0 1
OMIT -4 6 2
OMIT -2 5 2
OMIT -1 1 3
REM <olex2.extras>
REM <HklSrc "%.\\3.hkl">
REM </olex2.extras>

WGHT    0.044500   11.594800
FVAR       0.19341
SM1   6    0.254960    0.747649    0.428782    11.00000    0.02294    0.02449 =
         0.02553   -0.00154    0.00656   -0.00085
I1    3    0.149388    0.699014    0.257883    11.00000    0.05206    0.05287 =
         0.03174   -0.01016   -0.00470   -0.00085
I2    3    0.223356    0.739278    0.609912    11.00000    0.06266    0.04003 =
         0.03517   -0.00075    0.02505    0.00027
O1    5    0.096431    0.813459    0.397658    11.00000    0.03877    0.05888 =
         0.04882   -0.01537   -0.00317    0.01779
N1    4    0.385647    0.821676    0.427925    11.00000    0.02402    0.02081 =
         0.02442   -0.00186    0.00431    0.00018
N2    4    0.391062    0.676937    0.426089    11.00000    0.02763    0.01956 =
         0.03218    0.00004    0.00326    0.00099
C1    1    0.556776    0.858189    0.515424    11.00000    0.02917    0.02970 =
         0.03479    0.00264   -0.00546   -0.00448
AFIX 137
H1A   2    0.538359    0.895911    0.483110    11.00000   -1.50000
H1B   2    0.628921    0.844621    0.508140    11.00000   -1.50000
H1C   2    0.555940    0.865795    0.575827    11.00000   -1.50000
AFIX   0
C2    1    0.475242    0.809232    0.483357    11.00000    0.02507    0.02632 =
         0.02044   -0.00076    0.00545   -0.00061
C3    1    0.500913    0.750451    0.517360    11.00000    0.02935    0.02761 =
         0.02534    0.00097   -0.00068    0.00018
AFIX  43
H3    2    0.548808    0.751488    0.570255    11.00000   -1.20000
AFIX   0
C4    1    0.471655    0.691248    0.490626    11.00000    0.02860    0.02769 =
         0.02846    0.00335    0.00246    0.00455
C5    1    0.539230    0.640978    0.537869    11.00000    0.04542    0.02823 =
         0.06394    0.00681   -0.01820    0.00624
AFIX 137
H5A   2    0.580466    0.657362    0.590747    11.00000   -1.50000
H5B   2    0.589096    0.624898    0.502298    11.00000   -1.50000
H5C   2    0.491963    0.608066    0.551209    11.00000   -1.50000
AFIX   0
C6    1    0.364444    0.883136    0.396211    11.00000    0.02069    0.02250 =
         0.02678    0.00130    0.00190   -0.00204
C7    1    0.333513    0.929052    0.449588    11.00000    0.02234    0.02633 =
         0.03031    0.00078    0.00543   -0.00200
C8    1    0.312957    0.987259    0.415763    11.00000    0.03291    0.02447 =
         0.03651   -0.00089    0.00604    0.00209
AFIX  43
H8    2    0.293105    1.018882    0.450856    11.00000   -1.20000
AFIX   0
C9    1    0.320797    1.000224    0.331761    11.00000    0.03663    0.02575 =
         0.04189    0.00556    0.00439    0.00151
AFIX  43
H9    2    0.306324    1.040254    0.309723    11.00000   -1.20000
AFIX   0
C10   1    0.349500    0.954876    0.281211    11.00000    0.03336    0.03541 =
         0.03011    0.00811    0.00349    0.00176
AFIX  43
H10   2    0.354751    0.964077    0.223881    11.00000   -1.20000
AFIX   0
C11   1    0.371400    0.895385    0.311036    11.00000    0.02444    0.02941 =
         0.02665    0.00223    0.00436    0.00217
C12   1    0.322793    0.918058    0.542030    11.00000    0.03058    0.02570 =
         0.02826   -0.00166    0.00896    0.00128
AFIX  13
H12   2    0.355530    0.877118    0.557754    11.00000   -1.20000
AFIX   0
C13   1    0.204327    0.914319    0.555258    11.00000    0.03320    0.03738 =
         0.04356   -0.00028    0.01220   -0.00362
AFIX  23
H13A  2    0.166019    0.885196    0.513119    11.00000   -1.20000
H13B  2    0.203316    0.896951    0.612399    11.00000   -1.20000
AFIX   0
C14   1    0.140968    0.973743    0.547929    11.00000    0.04417    0.06090 =
         0.09778    0.02084    0.03440    0.01837
AFIX 137
H14A  2    0.135308    0.989844    0.490035    11.00000   -1.50000
H14B  2    0.178226    1.003536    0.588497    11.00000   -1.50000
H14C  2    0.068498    0.966182    0.560527    11.00000   -1.50000
AFIX   0
C15   1    0.388158    0.964544    0.601837    11.00000    0.04337    0.03941 =
         0.03387   -0.00915    0.00991   -0.00655
AFIX  23
H15A  2    0.460993    0.968449    0.586659    11.00000   -1.20000
H15B  2    0.352530    1.004943    0.593316    11.00000   -1.20000
AFIX   0
C16   1    0.399530    0.946974    0.695266    11.00000    0.06524    0.05893 =
         0.03183   -0.01046    0.00934   -0.00711
AFIX 137
H16A  2    0.429470    0.905638    0.703441    11.00000   -1.50000
H16B  2    0.328483    0.948094    0.712687    11.00000   -1.50000
H16C  2    0.447955    0.975883    0.729800    11.00000   -1.50000
AFIX   0
C17   1    0.403307    0.847828    0.250721    11.00000    0.03630    0.03505 =
         0.02703    0.00028    0.00733    0.00665
AFIX  13
H17   2    0.406883    0.806766    0.278550    11.00000   -1.20000
AFIX   0
C18   1    0.321477    0.845937    0.168113    11.00000    0.06643    0.05484 =
         0.03323   -0.00831   -0.00430    0.01501
AFIX  23
H18A  2    0.248621    0.840119    0.182538    11.00000   -1.20000
H18B  2    0.322031    0.886068    0.139560    11.00000   -1.20000
AFIX   0
C19   1    0.340503    0.796491    0.105717    11.00000    0.08275    0.05994 =
         0.03797   -0.01271   -0.00437    0.01458
AFIX 137
H19A  2    0.281217    0.796650    0.057108    11.00000   -1.50000
H19B  2    0.343772    0.756588    0.133909    11.00000   -1.50000
H19C  2    0.408811    0.804288    0.085822    11.00000   -1.50000
AFIX   0
C20   1    0.516243    0.863859    0.227732    11.00000    0.05079    0.07058 =
         0.05719   -0.00626    0.01763    0.00992
AFIX  23
H20A  2    0.533635    0.833166    0.186539    11.00000   -1.20000
H20B  2    0.510866    0.904068    0.198895    11.00000   -1.20000
AFIX   0
C21   1    0.604970    0.866156    0.298776    11.00000    0.03834    0.08596 =
         0.09836   -0.03023    0.02194    0.00294
AFIX 137
H21A  2    0.672926    0.871900    0.277468    11.00000   -1.50000
H21B  2    0.607880    0.827801    0.330780    11.00000   -1.50000
H21C  2    0.594085    0.900318    0.336107    11.00000   -1.50000
AFIX   0
C22   1    0.390318    0.615605    0.392660    11.00000    0.02979    0.02241 =
         0.03855   -0.00271    0.00177    0.00176
C23   1    0.449864    0.604103    0.328046    11.00000    0.05557    0.03075 =
         0.09652   -0.02155    0.03924   -0.00386
C24   1    0.456668    0.543821    0.300412    11.00000    0.06234    0.03619 =
         0.09866   -0.02211    0.03875   -0.00031
AFIX  43
H24   2    0.498823    0.534932    0.257858    11.00000   -1.20000
AFIX   0
C25   1    0.403879    0.497453    0.333410    11.00000    0.05474    0.02571 =
         0.05317   -0.00913    0.00204    0.00608
AFIX  43
H25   2    0.410746    0.456634    0.314792    11.00000   -1.20000
AFIX   0
C26   1    0.341754    0.509897    0.392734    11.00000    0.06022    0.02544 =
         0.04190    0.00279   -0.00430   -0.00636
AFIX  43
H26   2    0.303494    0.477538    0.413910    11.00000   -1.20000
AFIX   0
C27   1    0.332330    0.569172    0.423755    11.00000    0.04843    0.02695 =
         0.03337    0.00188    0.00150   -0.00168
C28   1    0.491100    0.658674    0.273779    11.00000    0.07441    0.06883 =
         0.14419   -0.05758    0.07320   -0.02963
AFIX  13
H28   2    0.440362    0.693519    0.276542    11.00000   -1.20000
AFIX   0
C29   1    0.486070    0.644719    0.178593    11.00000    0.11221    0.05483 =
         0.09636   -0.00495    0.06763   -0.00686
AFIX  23
H29A  2    0.512785    0.681250    0.152037    11.00000   -1.20000
H29B  2    0.537631    0.611190    0.174029    11.00000   -1.20000
AFIX   0
C30   1    0.387267    0.628466    0.129859    11.00000    0.11737    0.06067 =
         0.10072   -0.00277    0.06486   -0.00707
AFIX 137
H30A  2    0.394840    0.626019    0.069839    11.00000   -1.50000
H30B  2    0.332926    0.659314    0.136772    11.00000   -1.50000
H30C  2    0.364613    0.588646    0.148723    11.00000   -1.50000
AFIX   0
C31   1    0.592877    0.678352    0.317750    11.00000    0.11167    0.13088 =
         0.09399   -0.02074    0.01976    0.04493
AFIX  23
H31A  2    0.583122    0.691948    0.375123    11.00000   -1.20000
H31B  2    0.614717    0.714633    0.287734    11.00000   -1.20000
AFIX   0
C32   1    0.682063    0.634994    0.328065    11.00000    0.10923    0.12999 =
         0.09503   -0.02031    0.02031    0.04695
AFIX 137
H32A  2    0.680698    0.612252    0.274991    11.00000   -1.50000
H32B  2    0.674942    0.606434    0.374083    11.00000   -1.50000
H32C  2    0.750547    0.657127    0.342058    11.00000   -1.50000
AFIX   0
C33   1    0.268746    0.579304    0.493490    11.00000    0.10017    0.04015 =
         0.08345    0.00013    0.05656   -0.01022
AFIX  13
H33   2    0.301871    0.616847    0.522724    11.00000   -1.20000
AFIX   0
C34   1    0.162871    0.595105    0.468331    11.00000    0.14504    0.08052 =
         0.06139   -0.00310    0.02578   -0.00294
AFIX  23
H34A  2    0.131184    0.603421    0.519876    11.00000   -1.20000
H34B  2    0.160410    0.633736    0.435779    11.00000   -1.20000
AFIX   0
C35   1    0.099204    0.553484    0.420087    11.00000    0.11404    0.10769 =
         0.07938   -0.02238    0.02831    0.01430
AFIX 137
H35A  2    0.114450    0.554259    0.361883    11.00000   -1.50000
H35B  2    0.023143    0.563639    0.419390    11.00000   -1.50000
H35C  2    0.114185    0.512592    0.444257    11.00000   -1.50000
AFIX   0
C36   1    0.289146    0.528966    0.564424    11.00000    0.08821    0.08366 =
         0.05734    0.00115    0.01525   -0.00364
AFIX  23
H36A  2    0.256205    0.490215    0.540763    11.00000   -1.20000
H36B  2    0.367885    0.522166    0.579969    11.00000   -1.20000
AFIX   0
C37   1    0.246033    0.543792    0.641672    11.00000    0.14583    0.07597 =
         0.07304    0.00555    0.03655   -0.00503
AFIX 137
H37A  2    0.167027    0.545022    0.628566    11.00000   -1.50000
H37B  2    0.273436    0.583745    0.663141    11.00000   -1.50000
H37C  2    0.268796    0.512528    0.684982    11.00000   -1.50000
AFIX   0
C38   1   -0.006012    0.793476    0.418994    11.00000    0.04641    0.12167 =
         0.11022    0.04450    0.00795    0.02283
AFIX  23
H38A  2   -0.007376    0.799485    0.480289    11.00000   -1.20000
H38B  2   -0.019121    0.749784    0.404797    11.00000   -1.20000
AFIX   0
C39   1   -0.088134    0.832896    0.365988    11.00000    0.04641    0.12167 =
         0.11022    0.04450    0.00795    0.02283
AFIX  23
H39A  2   -0.138822    0.807053    0.326877    11.00000   -1.20000
H39B  2   -0.130055    0.855448    0.403175    11.00000   -1.20000
AFIX   0
C40   1   -0.039091    0.872999    0.320531    11.00000    0.04641    0.12167 =
         0.11022    0.04450    0.00795    0.02283
AFIX  23
H40A  2   -0.049147    0.915078    0.340569    11.00000   -1.20000
H40B  2   -0.072313    0.870543    0.259753    11.00000   -1.20000
AFIX   0
C41   1    0.075793    0.859405    0.329956    11.00000    0.04641    0.12167 =
         0.11022    0.04450    0.00795    0.02283
AFIX  23
H41A  2    0.119306    0.896614    0.345971    11.00000   -1.20000
H41B  2    0.093811    0.843103    0.276222    11.00000   -1.20000
AFIX   0
HKLF 4


REM  3_a.res in P2(1)/n
REM wR2 = 0.1038, GooF = S = 1.061, Restrained GooF = 1.072 for all data
REM R1 = 0.0387 for 9098 Fo > 4sig(Fo) and 0.0480 for all 10887 data
REM 416 parameters refined using 36 restraints

END

WGHT      0.0446     11.5794

REM Highest difference peak  1.596,  deepest hole -1.526,  1-sigma level  0.119
Q1    1   0.5413  0.6418  0.3236  11.00000  0.05    1.60
Q2    1   0.0275  0.5962  0.4521  11.00000  0.05    1.54
Q3    1   0.1643  0.7445  0.5811  11.00000  0.05    1.50
Q4    1   0.7385  0.6803  0.3398  11.00000  0.05    1.44
Q5    1   0.5197  0.8240  0.2742  11.00000  0.05    1.32
Q6    1   0.2587  0.5797  0.5649  11.00000  0.05    0.98
Q7    1   0.4829  0.6825  0.2229  11.00000  0.05    0.85
Q8    1  -0.0996  0.7971  0.3755  11.00000  0.05    0.76
Q9    1   0.6341  0.6399  0.3643  11.00000  0.05    0.76
Q10   1  -0.0735  0.8657  0.3569  11.00000  0.05    0.75
Q11   1   0.1368  0.6792  0.2965  11.00000  0.05    0.74
Q12   1   0.3142  0.5597  0.6226  11.00000  0.05    0.71
Q13   1  -0.0191  0.8551  0.2742  11.00000  0.05    0.62
Q14   1   0.2020  0.5441  0.5491  11.00000  0.05    0.61
Q15   1   0.2043  0.7592  0.4349  11.00000  0.05    0.60
Q16   1   0.1480  0.5609  0.4350  11.00000  0.05    0.59
Q17   1   0.1835  0.6763  0.2328  11.00000  0.05    0.56
Q18   1   0.2834  0.7460  0.4844  11.00000  0.05    0.56
Q19   1   0.0853  0.7004  0.2606  11.00000  0.05    0.54
Q20   1   0.1719  0.7244  0.2619  11.00000  0.05    0.51
;
_shelx_res_checksum              37937
_olex2_submission_special_instructions 'No special instructions were received'
####################################################################### 
# 
# This file contains crystal structure data downloaded from the 
# Cambridge Structural Database (CSD) hosted by the Cambridge 
# Crystallographic Data Centre (CCDC).
# 
# Full information about CCDC data access policies and citation 
# guidelines are available at http://www.ccdc.cam.ac.uk/access/V1 
# 
# Audit and citation data items may have been added by the CCDC. 
# Please retain this information to preserve the provenance of 
# this file and to allow appropriate attribution of the data. 
# 
#######################################################################

data_3_CCDC4
_database_code_depnum_ccdc_archive 'CCDC 2345764'
loop_
_audit_author_name
_audit_author_address
'Yi Wang'
;Peking University
China
;
_audit_update_record             
;
2024-04-04 deposited with the CCDC.	2024-05-13 downloaded from the CCDC.
;
_audit_creation_date             2024-01-03
_audit_creation_method           
;
Olex2 1.5
(compiled 2023.03.06 svn.rbb2c1857 for OlexSys, GUI svn.r6748)
;
_shelx_SHELXL_version_number     2018/3
_chemical_name_common            ?
_chemical_name_systematic        ?
_chemical_formula_moiety         'C88 H136 N4 O2 Sm2'
_chemical_formula_sum            'C88 H136 N4 O2 Sm2'
_chemical_formula_weight         1582.70
_chemical_melting_point          ?
loop_
_atom_type_symbol
_atom_type_description
_atom_type_scat_dispersion_real
_atom_type_scat_dispersion_imag
_atom_type_scat_source
C C 0.0033 0.0016 'International Tables Vol C Tables 4.2.6.8 and 6.1.1.4'
H H 0.0000 0.0000 'International Tables Vol C Tables 4.2.6.8 and 6.1.1.4'
N N 0.0061 0.0033 'International Tables Vol C Tables 4.2.6.8 and 6.1.1.4'
O O 0.0106 0.0060 'International Tables Vol C Tables 4.2.6.8 and 6.1.1.4'
Sm Sm -0.1638 3.4418 'International Tables Vol C Tables 4.2.6.8 and 6.1.1.4'

_shelx_space_group_comment       
;
The symmetry employed for this shelxl refinement is uniquely defined
by the following loop, which should always be used as a source of
symmetry information in preference to the above space-group names.
They are only intended as comments.
;
_space_group_crystal_system      triclinic
_space_group_IT_number           2
_space_group_name_H-M_alt        'P -1'
_space_group_name_Hall           '-P 1'
loop_
_space_group_symop_operation_xyz
'x, y, z'
'-x, -y, -z'

_cell_length_a                   12.8287(2)
_cell_length_b                   13.2492(2)
_cell_length_c                   15.2084(2)
_cell_angle_alpha                110.2990(10)
_cell_angle_beta                 94.3910(10)
_cell_angle_gamma                118.829(2)
_cell_volume                     2028.26(6)
_cell_formula_units_Z            1
_cell_measurement_temperature    179.99(10)
_cell_measurement_reflns_used    20521
_cell_measurement_theta_min      2.5550
_cell_measurement_theta_max      29.5850
_shelx_estimated_absorpt_T_max   ?
_shelx_estimated_absorpt_T_min   ?
_exptl_absorpt_coefficient_mu    1.481
_exptl_absorpt_correction_T_min  0.35346
_exptl_absorpt_correction_T_max  1.00000
_exptl_absorpt_correction_type   multi-scan
_exptl_absorpt_process_details   
;
CrysAlisPro 1.171.41.22a (Rigaku Oxford Diffraction, 2019)
Empirical absorption correction using spherical harmonics,
 implemented in SCALE3 ABSPACK scaling algorithm.
;
_exptl_absorpt_special_details   ?
_exptl_crystal_colour            black
_exptl_crystal_density_diffrn    1.296
_exptl_crystal_density_meas      ?
_exptl_crystal_density_method    ?
_exptl_crystal_description       block
_exptl_crystal_F_000             832
_exptl_crystal_size_max          0.61
_exptl_crystal_size_mid          0.46
_exptl_crystal_size_min          0.22
_exptl_transmission_factor_max   ?
_exptl_transmission_factor_min   ?
_diffrn_reflns_av_R_equivalents  0.0235
_diffrn_reflns_av_unetI/netI     0.0314
_diffrn_reflns_Laue_measured_fraction_full 0.999
_diffrn_reflns_Laue_measured_fraction_max 0.897
_diffrn_reflns_limit_h_max       17
_diffrn_reflns_limit_h_min       -10
_diffrn_reflns_limit_k_max       16
_diffrn_reflns_limit_k_min       -18
_diffrn_reflns_limit_l_max       20
_diffrn_reflns_limit_l_min       -21
_diffrn_reflns_number            27011
_diffrn_reflns_point_group_measured_fraction_full 0.999
_diffrn_reflns_point_group_measured_fraction_max 0.897
_diffrn_reflns_theta_full        25.242
_diffrn_reflns_theta_max         29.596
_diffrn_reflns_theta_min         2.550
_diffrn_ambient_temperature      179.99(10)
_diffrn_detector_area_resol_mean 5.8140
_diffrn_measured_fraction_theta_full 0.999
_diffrn_measured_fraction_theta_max 0.897
_diffrn_measurement_device_type  'XtaLAB AFC12 (RINC): Kappa single'
_diffrn_measurement_method       'phi and omega scans'
_diffrn_radiation_monochromator  mirror
_diffrn_radiation_type           MoK\a
_diffrn_radiation_wavelength     0.71073
_diffrn_source                   'Rotating-anode X-ray tube'
_reflns_Friedel_coverage         0.000
_reflns_Friedel_fraction_full    .
_reflns_Friedel_fraction_max     .
_reflns_number_gt                9490
_reflns_number_total             10250
_reflns_special_details          
;
 Reflections were merged by SHELXL according to the crystal
 class for the calculation of statistics and refinement.
 
 _reflns_Friedel_fraction is defined as the number of unique
 Friedel pairs measured divided by the number that would be
 possible theoretically, ignoring centric projections and
 systematic absences.
;
_reflns_threshold_expression     'I > 2\s(I)'
_computing_cell_refinement       ?
_computing_data_collection       ?
_computing_data_reduction        ?
_computing_molecular_graphics    'Olex2 1.5 (Dolomanov et al., 2009)'
_computing_publication_material  'Olex2 1.5 (Dolomanov et al., 2009)'
_computing_structure_refinement  'SHELXL 2018/3 (Sheldrick, 2015)'
_computing_structure_solution    'SHELXT 2018/2 (Sheldrick, 2018)'
_refine_diff_density_max         0.639
_refine_diff_density_min         -0.428
_refine_diff_density_rms         0.072
_refine_ls_extinction_coef       .
_refine_ls_extinction_method     none
_refine_ls_goodness_of_fit_ref   1.055
_refine_ls_hydrogen_treatment    constr
_refine_ls_matrix_type           full
_refine_ls_number_parameters     455
_refine_ls_number_reflns         10250
_refine_ls_number_restraints     0
_refine_ls_R_factor_all          0.0246
_refine_ls_R_factor_gt           0.0219
_refine_ls_restrained_S_all      1.055
_refine_ls_shift/su_max          0.002
_refine_ls_shift/su_mean         0.000
_refine_ls_structure_factor_coef Fsqd
_refine_ls_weighting_details     
'w=1/[\s^2^(Fo^2^)+(0.0299P)^2^+0.2273P] where P=(Fo^2^+2Fc^2^)/3'
_refine_ls_weighting_scheme      calc
_refine_ls_wR_factor_gt          0.0549
_refine_ls_wR_factor_ref         0.0558
_refine_special_details          ?
_olex2_refinement_description    
;
1. Fixed Uiso
 At 1.2 times of:
  All C(H) groups, All C(H,H) groups, All C(H,H,H,H) groups
 At 1.5 times of:
  All C(H,H,H) groups
2. Others
 Sof(H41C)=Sof(H41D)=Sof(C42A)=Sof(H42C)=Sof(H42D)=Sof(H43C)=Sof(H43D)=1-FVAR(1)
 Sof(H41A)=Sof(H41B)=Sof(C42)=Sof(H42A)=Sof(H42B)=Sof(H43A)=Sof(H43B)=FVAR(1)
3.a Ternary CH refined with riding coordinates:
 C12(H12), C17(H17), C28(H28), C33(H33)
3.b Secondary CH2 refined with riding coordinates:
 C13(H13A,H13B), C15(H15A,H15B), C18(H18A,H18B), C20(H20A,H20B), C29(H29A,
 H29B), C31(H31A,H31B), C34(H34A,H34B), C36(H36A,H36B), C41(H41A,H41B),
 C41(H41C,H41D), C42(H42A,H42B), C42A(H42C,H42D), C43(H43A,H43B), C43(H43C,
 H43D), C44(H44A,H44B)
3.c Aromatic/amide H refined with riding coordinates:
 C3(H3), C8(H8), C9(H9), C10(H10), C24(H24), C25(H25), C26(H26), C38(H38),
 C39(H39), C40(H40)
3.d Idealised Me refined as rotating group:
 C1(H1A,H1B,H1C), C5(H5A,H5B,H5C), C14(H14A,H14B,H14C), C16(H16A,H16B,H16C),
 C19(H19A,H19B,H19C), C21(H21A,H21B,H21C), C30(H30A,H30B,H30C), C32(H32A,H32B,
 H32C), C35(H35A,H35B,H35C), C37(H37A,H37B,H37C)
;
_atom_sites_solution_hydrogens   geom
_atom_sites_solution_primary     dual
_atom_sites_solution_secondary   ?
loop_
_atom_site_label
_atom_site_type_symbol
_atom_site_fract_x
_atom_site_fract_y
_atom_site_fract_z
_atom_site_U_iso_or_equiv
_atom_site_adp_type
_atom_site_occupancy
_atom_site_site_symmetry_order
_atom_site_calc_flag
_atom_site_refinement_flags_posn
_atom_site_refinement_flags_adp
_atom_site_refinement_flags_occupancy
_atom_site_disorder_assembly
_atom_site_disorder_group
Sm1 Sm 0.41616(2) 0.42422(2) 0.34951(2) 0.01718(3) Uani 1 1 d . . . . .
O1 O 0.17719(11) 0.29619(12) 0.28047(9) 0.0296(3) Uani 1 1 d . . . . .
N1 N 0.42905(12) 0.28380(13) 0.19565(10) 0.0185(3) Uani 1 1 d . . . . .
N2 N 0.44418(12) 0.53909(12) 0.24366(10) 0.0187(3) Uani 1 1 d . . . . .
C1 C 0.36281(18) 0.15439(17) 0.01584(13) 0.0291(4) Uani 1 1 d . . . . .
H1A H 0.428597 0.137893 0.025022 0.044 Uiso 1 1 calc R U . . .
H1B H 0.359751 0.171296 -0.041824 0.044 Uiso 1 1 calc R U . . .
H1C H 0.282395 0.079273 0.006048 0.044 Uiso 1 1 calc R U . . .
C2 C 0.39027(15) 0.27027(15) 0.10626(12) 0.0202(3) Uani 1 1 d . . . . .
C3 C 0.37289(16) 0.35793(16) 0.08565(12) 0.0223(3) Uani 1 1 d . . . . .
H3 H 0.329840 0.326251 0.019069 0.027 Uiso 1 1 calc R U . . .
C4 C 0.40806(15) 0.48473(15) 0.14633(12) 0.0199(3) Uani 1 1 d . . . . .
C5 C 0.40154(18) 0.55703(18) 0.08922(13) 0.0289(4) Uani 1 1 d . . . . .
H5A H 0.315584 0.533711 0.068787 0.043 Uiso 1 1 calc R U . . .
H5B H 0.428877 0.534336 0.031059 0.043 Uiso 1 1 calc R U . . .
H5C H 0.455981 0.649546 0.131085 0.043 Uiso 1 1 calc R U . . .
C6 C 0.46559(15) 0.19864(15) 0.20208(11) 0.0199(3) Uani 1 1 d . . . . .
C7 C 0.37872(16) 0.07811(16) 0.19555(13) 0.0235(4) Uani 1 1 d . . . . .
C8 C 0.41982(18) -0.00045(18) 0.20106(15) 0.0320(4) Uani 1 1 d . . . . .
H8 H 0.361920 -0.081707 0.198062 0.038 Uiso 1 1 calc R U . . .
C9 C 0.54172(19) 0.03689(19) 0.21069(16) 0.0370(5) Uani 1 1 d . . . . .
H9 H 0.567336 -0.018935 0.212448 0.044 Uiso 1 1 calc R U . . .
C10 C 0.62663(18) 0.15602(19) 0.21779(15) 0.0317(4) Uani 1 1 d . . . . .
H10 H 0.710953 0.181359 0.224428 0.038 Uiso 1 1 calc R U . . .
C11 C 0.59256(16) 0.24064(16) 0.21552(12) 0.0237(4) Uani 1 1 d . . . . .
C12 C 0.24123(16) 0.02980(16) 0.18035(13) 0.0248(4) Uani 1 1 d . . . . .
H12 H 0.225511 0.081065 0.152494 0.030 Uiso 1 1 calc R U . . .
C13 C 0.15687(18) -0.11153(18) 0.10350(15) 0.0337(4) Uani 1 1 d . . . . .
H13A H 0.184071 -0.121594 0.043550 0.040 Uiso 1 1 calc R U . . .
H13B H 0.167811 -0.165714 0.129660 0.040 Uiso 1 1 calc R U . . .
C14 C 0.0194(2) -0.1595(2) 0.07581(18) 0.0516(7) Uani 1 1 d . . . . .
H14A H -0.027502 -0.246113 0.021610 0.077 Uiso 1 1 calc R U . . .
H14B H 0.008411 -0.101898 0.055344 0.077 Uiso 1 1 calc R U . . .
H14C H -0.011380 -0.161353 0.132614 0.077 Uiso 1 1 calc R U . . .
C15 C 0.20858(18) 0.05472(17) 0.27731(14) 0.0292(4) Uani 1 1 d . . . . .
H15A H 0.262867 0.147743 0.321265 0.035 Uiso 1 1 calc R U . . .
H15B H 0.121574 0.032408 0.263597 0.035 Uiso 1 1 calc R U . . .
C16 C 0.2209(3) -0.0170(2) 0.33174(18) 0.0509(6) Uani 1 1 d . . . . .
H16A H 0.168053 -0.109409 0.289263 0.076 Uiso 1 1 calc R U . . .
H16B H 0.194822 0.003282 0.390954 0.076 Uiso 1 1 calc R U . . .
H16C H 0.307968 0.008753 0.350318 0.076 Uiso 1 1 calc R U . . .
C17 C 0.68917(16) 0.37310(17) 0.22596(13) 0.0252(4) Uani 1 1 d . . . . .
H17 H 0.664392 0.432532 0.263059 0.030 Uiso 1 1 calc R U . . .
C18 C 0.69133(18) 0.37849(19) 0.12681(15) 0.0323(4) Uani 1 1 d . . . . .
H18A H 0.610890 0.363151 0.096343 0.039 Uiso 1 1 calc R U . . .
H18B H 0.757645 0.466172 0.139096 0.039 Uiso 1 1 calc R U . . .
C19 C 0.7131(2) 0.2834(2) 0.05384(16) 0.0438(5) Uani 1 1 d . . . . .
H19A H 0.713730 0.294462 -0.006593 0.066 Uiso 1 1 calc R U . . .
H19B H 0.646199 0.195781 0.038774 0.066 Uiso 1 1 calc R U . . .
H19C H 0.793377 0.298545 0.082353 0.066 Uiso 1 1 calc R U . . .
C20 C 0.82147(17) 0.42655(19) 0.28565(14) 0.0315(4) Uani 1 1 d . . . . .
H20A H 0.849055 0.370266 0.249832 0.038 Uiso 1 1 calc R U . . .
H20B H 0.878270 0.512442 0.289234 0.038 Uiso 1 1 calc R U . . .
C21 C 0.83485(19) 0.4382(2) 0.38926(16) 0.0410(5) Uani 1 1 d . . . . .
H21A H 0.785668 0.352628 0.386731 0.062 Uiso 1 1 calc R U . . .
H21B H 0.804795 0.490925 0.424936 0.062 Uiso 1 1 calc R U . . .
H21C H 0.922715 0.478451 0.423050 0.062 Uiso 1 1 calc R U . . .
C22 C 0.48491(16) 0.67184(15) 0.29546(12) 0.0205(3) Uani 1 1 d . . . . .
C23 C 0.61361(16) 0.76568(16) 0.33824(12) 0.0230(3) Uani 1 1 d . . . . .
C24 C 0.65175(18) 0.89355(17) 0.39117(14) 0.0292(4) Uani 1 1 d . . . . .
H24 H 0.738180 0.957548 0.420494 0.035 Uiso 1 1 calc R U . . .
C25 C 0.56693(19) 0.92895(17) 0.40184(15) 0.0332(4) Uani 1 1 d . . . . .
H25 H 0.594880 1.016556 0.437661 0.040 Uiso 1 1 calc R U . . .
C26 C 0.44121(17) 0.83658(16) 0.36024(14) 0.0283(4) Uani 1 1 d . . . . .
H26 H 0.383093 0.861564 0.367291 0.034 Uiso 1 1 calc R U . . .
C27 C 0.39761(16) 0.70689(16) 0.30791(12) 0.0233(3) Uani 1 1 d . . . . .
C28 C 0.70957(16) 0.72976(16) 0.32450(13) 0.0260(4) Uani 1 1 d . . . . .
H28 H 0.670849 0.641436 0.320040 0.031 Uiso 1 1 calc R U . . .
C29 C 0.82850(17) 0.81819(18) 0.41266(15) 0.0331(4) Uani 1 1 d . . . . .
H29A H 0.872001 0.905375 0.416132 0.040 Uiso 1 1 calc R U . . .
H29B H 0.804232 0.823804 0.473598 0.040 Uiso 1 1 calc R U . . .
C30 C 0.91889(19) 0.7745(2) 0.40882(18) 0.0434(5) Uani 1 1 d . . . . .
H30A H 0.952664 0.780123 0.353819 0.065 Uiso 1 1 calc R U . . .
H30B H 0.875017 0.685571 0.399784 0.065 Uiso 1 1 calc R U . . .
H30C H 0.987194 0.829710 0.470374 0.065 Uiso 1 1 calc R U . . .
C31 C 0.73786(18) 0.72266(19) 0.22680(15) 0.0357(5) Uani 1 1 d . . . . .
H31A H 0.796324 0.693931 0.218373 0.043 Uiso 1 1 calc R U . . .
H31B H 0.659614 0.657095 0.172387 0.043 Uiso 1 1 calc R U . . .
C32 C 0.7936(2) 0.8485(2) 0.21886(19) 0.0486(6) Uani 1 1 d . . . . .
H32A H 0.807283 0.835776 0.154393 0.073 Uiso 1 1 calc R U . . .
H32B H 0.873314 0.913107 0.270428 0.073 Uiso 1 1 calc R U . . .
H32C H 0.736300 0.877639 0.226623 0.073 Uiso 1 1 calc R U . . .
C33 C 0.25782(16) 0.60921(16) 0.26396(13) 0.0242(4) Uani 1 1 d . . . . .
H33 H 0.246465 0.527053 0.217797 0.029 Uiso 1 1 calc R U . . .
C34 C 0.19445(17) 0.58156(18) 0.34244(14) 0.0304(4) Uani 1 1 d . . . . .
H34A H 0.107503 0.507388 0.308173 0.036 Uiso 1 1 calc R U . . .
H34B H 0.237457 0.555296 0.377579 0.036 Uiso 1 1 calc R U . . .
C35 C 0.1914(2) 0.6895(2) 0.41821(18) 0.0508(6) Uani 1 1 d . . . . .
H35A H 0.160336 0.725548 0.385087 0.076 Uiso 1 1 calc R U . . .
H35B H 0.275704 0.756567 0.462667 0.076 Uiso 1 1 calc R U . . .
H35C H 0.136254 0.656312 0.455928 0.076 Uiso 1 1 calc R U . . .
C36 C 0.19645(18) 0.64752(18) 0.20222(14) 0.0311(4) Uani 1 1 d . . . . .
H36A H 0.194944 0.721430 0.246957 0.037 Uiso 1 1 calc R U . . .
H36B H 0.248330 0.675885 0.160323 0.037 Uiso 1 1 calc R U . . .
C37 C 0.0653(2) 0.5413(2) 0.13758(17) 0.0464(6) Uani 1 1 d . . . . .
H37A H 0.065336 0.466811 0.094038 0.070 Uiso 1 1 calc R U . . .
H37B H 0.033915 0.571190 0.098090 0.070 Uiso 1 1 calc R U . . .
H37C H 0.011544 0.517129 0.178652 0.070 Uiso 1 1 calc R U . . .
C38 C 0.62232(15) 0.56216(16) 0.48703(12) 0.0213(3) Uani 1 1 d . . . . .
H38 H 0.705827 0.606402 0.485178 0.026 Uiso 1 1 calc R U . . .
C39 C 0.55506(16) 0.62599(15) 0.50309(12) 0.0219(3) Uani 1 1 d . . . . .
H39 H 0.587468 0.704680 0.498444 0.026 Uiso 1 1 calc R U . . .
C40 C 0.43852(16) 0.56963(16) 0.52622(12) 0.0226(3) Uani 1 1 d . . . . .
H40 H 0.402508 0.617957 0.549626 0.027 Uiso 1 1 calc R U . . .
C41 C 0.10555(18) 0.2405(2) 0.18000(15) 0.0362(5) Uani 1 1 d . . . . .
H41A H 0.136633 0.194991 0.134839 0.043 Uiso 0.669(11) 1 calc R U P A 1
H41B H 0.109745 0.307315 0.162383 0.043 Uiso 0.669(11) 1 calc R U P A 1
H41C H 0.099718 0.159547 0.141189 0.043 Uiso 0.331(11) 1 calc R U P A 2
H41D H 0.146032 0.300225 0.150644 0.043 Uiso 0.331(11) 1 calc R U P A 2
C42 C -0.0261(3) 0.1477(5) 0.1750(3) 0.0450(13) Uani 0.669(11) 1 d . . P A 1
H42A H -0.087384 0.139826 0.125080 0.054 Uiso 0.669(11) 1 calc R U P A 1
H42B H -0.041142 0.061791 0.158754 0.054 Uiso 0.669(11) 1 calc R U P A 1
C42A C -0.0196(6) 0.2152(10) 0.1794(5) 0.039(2) Uani 0.331(11) 1 d . . P A 2
H42C H -0.084058 0.134352 0.121942 0.047 Uiso 0.331(11) 1 calc R U P A 2
H42D H -0.025442 0.286313 0.177644 0.047 Uiso 0.331(11) 1 calc R U P A 2
C43 C -0.03489(19) 0.2047(2) 0.2746(2) 0.0509(6) Uani 1 1 d . . . . .
H43A H -0.097117 0.137748 0.290579 0.061 Uiso 0.669(11) 1 calc R U P A 1
H43B H -0.057801 0.267772 0.280616 0.061 Uiso 0.669(11) 1 calc R U P A 1
H43C H -0.076393 0.248049 0.305566 0.061 Uiso 0.331(11) 1 calc R U P A 2
H43D H -0.085761 0.113642 0.262004 0.061 Uiso 0.331(11) 1 calc R U P A 2
C44 C 0.09416(17) 0.26900(19) 0.34000(15) 0.0323(4) Uani 1 1 d . . . . .
H44A H 0.116850 0.349389 0.396143 0.039 Uiso 1 1 calc R U . . .
H44B H 0.098987 0.211802 0.365799 0.039 Uiso 1 1 calc R U . . .

loop_
_atom_site_aniso_label
_atom_site_aniso_U_11
_atom_site_aniso_U_22
_atom_site_aniso_U_33
_atom_site_aniso_U_23
_atom_site_aniso_U_13
_atom_site_aniso_U_12
Sm1 0.01977(5) 0.01795(5) 0.01268(4) 0.00592(3) 0.00373(3) 0.01018(4)
O1 0.0212(6) 0.0326(7) 0.0273(7) 0.0102(5) 0.0021(5) 0.0120(6)
N1 0.0228(7) 0.0195(6) 0.0159(6) 0.0078(5) 0.0055(5) 0.0135(6)
N2 0.0213(7) 0.0164(6) 0.0184(7) 0.0076(5) 0.0053(5) 0.0104(6)
C1 0.0433(11) 0.0272(9) 0.0164(8) 0.0052(7) 0.0045(7) 0.0225(9)
C2 0.0229(8) 0.0209(8) 0.0163(8) 0.0065(6) 0.0056(6) 0.0128(7)
C3 0.0283(9) 0.0251(8) 0.0145(7) 0.0073(6) 0.0037(6) 0.0166(7)
C4 0.0221(8) 0.0221(8) 0.0200(8) 0.0113(6) 0.0073(6) 0.0135(7)
C5 0.0441(11) 0.0320(9) 0.0232(9) 0.0168(7) 0.0140(8) 0.0257(9)
C6 0.0268(8) 0.0229(8) 0.0154(7) 0.0080(6) 0.0061(6) 0.0175(7)
C7 0.0270(9) 0.0232(8) 0.0230(8) 0.0102(7) 0.0070(7) 0.0155(7)
C8 0.0348(10) 0.0258(9) 0.0421(11) 0.0200(8) 0.0114(8) 0.0177(8)
C9 0.0414(11) 0.0353(10) 0.0496(13) 0.0218(9) 0.0121(9) 0.0294(10)
C10 0.0290(9) 0.0365(10) 0.0394(11) 0.0182(9) 0.0106(8) 0.0234(9)
C11 0.0269(9) 0.0269(8) 0.0212(8) 0.0105(7) 0.0071(7) 0.0173(8)
C12 0.0259(9) 0.0216(8) 0.0272(9) 0.0101(7) 0.0064(7) 0.0136(7)
C13 0.0352(10) 0.0271(9) 0.0297(10) 0.0046(8) 0.0075(8) 0.0164(9)
C14 0.0320(11) 0.0413(12) 0.0457(14) -0.0036(10) -0.0003(10) 0.0124(10)
C15 0.0328(10) 0.0226(8) 0.0299(10) 0.0085(7) 0.0099(8) 0.0154(8)
C16 0.0860(19) 0.0539(14) 0.0453(14) 0.0317(12) 0.0393(13) 0.0508(15)
C17 0.0250(9) 0.0265(9) 0.0272(9) 0.0106(7) 0.0092(7) 0.0167(8)
C18 0.0334(10) 0.0356(10) 0.0345(10) 0.0203(8) 0.0139(8) 0.0193(9)
C19 0.0498(13) 0.0525(13) 0.0325(11) 0.0173(10) 0.0192(10) 0.0301(11)
C20 0.0247(9) 0.0338(10) 0.0334(10) 0.0117(8) 0.0082(7) 0.0163(8)
C21 0.0312(11) 0.0508(13) 0.0340(11) 0.0148(10) 0.0060(8) 0.0206(10)
C22 0.0291(9) 0.0183(7) 0.0169(7) 0.0105(6) 0.0076(6) 0.0127(7)
C23 0.0270(9) 0.0202(8) 0.0213(8) 0.0107(6) 0.0085(7) 0.0112(7)
C24 0.0304(10) 0.0197(8) 0.0282(9) 0.0090(7) 0.0069(7) 0.0085(8)
C25 0.0427(11) 0.0176(8) 0.0342(10) 0.0075(7) 0.0120(8) 0.0155(8)
C26 0.0337(10) 0.0223(8) 0.0323(10) 0.0113(7) 0.0111(8) 0.0178(8)
C27 0.0290(9) 0.0208(8) 0.0224(8) 0.0110(7) 0.0081(7) 0.0140(7)
C28 0.0255(9) 0.0206(8) 0.0295(9) 0.0115(7) 0.0088(7) 0.0104(7)
C29 0.0297(10) 0.0276(9) 0.0363(11) 0.0134(8) 0.0062(8) 0.0125(8)
C30 0.0292(10) 0.0426(12) 0.0556(14) 0.0211(11) 0.0102(10) 0.0183(10)
C31 0.0314(10) 0.0391(11) 0.0310(10) 0.0115(9) 0.0119(8) 0.0176(9)
C32 0.0480(14) 0.0606(15) 0.0489(14) 0.0361(12) 0.0267(11) 0.0277(12)
C33 0.0266(9) 0.0199(8) 0.0273(9) 0.0099(7) 0.0057(7) 0.0141(7)
C34 0.0296(9) 0.0295(9) 0.0339(10) 0.0176(8) 0.0098(8) 0.0149(8)
C35 0.0650(16) 0.0412(12) 0.0457(14) 0.0202(11) 0.0334(12) 0.0255(12)
C36 0.0372(10) 0.0325(10) 0.0294(10) 0.0144(8) 0.0087(8) 0.0227(9)
C37 0.0417(12) 0.0546(13) 0.0396(12) 0.0225(10) 0.0005(10) 0.0242(11)
C38 0.0174(8) 0.0269(8) 0.0155(7) 0.0096(6) 0.0040(6) 0.0093(7)
C39 0.0281(9) 0.0167(7) 0.0169(8) 0.0079(6) 0.0039(6) 0.0094(7)
C40 0.0291(9) 0.0268(8) 0.0168(8) 0.0079(6) 0.0064(6) 0.0198(8)
C41 0.0301(10) 0.0362(10) 0.0306(10) 0.0090(8) -0.0029(8) 0.0155(9)
C42 0.0298(17) 0.034(2) 0.048(2) 0.0119(17) -0.0072(14) 0.0077(16)
C42A 0.028(3) 0.036(5) 0.042(4) 0.005(3) -0.006(3) 0.019(3)
C43 0.0258(11) 0.0580(15) 0.0691(17) 0.0359(13) 0.0100(10) 0.0180(11)
C44 0.0272(9) 0.0342(10) 0.0366(11) 0.0151(8) 0.0109(8) 0.0176(8)

_geom_special_details            
;
 All esds (except the esd in the dihedral angle between two l.s. planes)
 are estimated using the full covariance matrix.  The cell esds are taken
 into account individually in the estimation of esds in distances, angles
 and torsion angles; correlations between esds in cell parameters are only
 used when they are defined by crystal symmetry.  An approximate (isotropic)
 treatment of cell esds is used for estimating esds involving l.s. planes.
;
loop_
_geom_bond_atom_site_label_1
_geom_bond_atom_site_label_2
_geom_bond_distance
_geom_bond_site_symmetry_2
_geom_bond_publ_flag
Sm1 O1 2.5757(12) . ?
Sm1 N1 2.5098(13) . ?
Sm1 N2 2.5095(14) . ?
Sm1 C38 2.5590(15) . ?
Sm1 C38 2.5336(17) 2_666 ?
Sm1 C39 2.4927(16) . ?
Sm1 C39 2.5979(17) 2_666 ?
Sm1 C40 2.6025(16) . ?
Sm1 C40 2.5023(17) 2_666 ?
O1 C41 1.440(2) . ?
O1 C44 1.445(2) . ?
N1 C2 1.330(2) . ?
N1 C6 1.443(2) . ?
N2 C4 1.326(2) . ?
N2 C22 1.441(2) . ?
C1 H1A 0.9800 . ?
C1 H1B 0.9800 . ?
C1 H1C 0.9800 . ?
C1 C2 1.520(2) . ?
C2 C3 1.410(2) . ?
C3 H3 0.9500 . ?
C3 C4 1.417(2) . ?
C4 C5 1.524(2) . ?
C5 H5A 0.9800 . ?
C5 H5B 0.9800 . ?
C5 H5C 0.9800 . ?
C6 C7 1.400(2) . ?
C6 C11 1.414(2) . ?
C7 C8 1.397(2) . ?
C7 C12 1.523(2) . ?
C8 H8 0.9500 . ?
C8 C9 1.371(3) . ?
C9 H9 0.9500 . ?
C9 C10 1.377(3) . ?
C10 H10 0.9500 . ?
C10 C11 1.395(2) . ?
C11 C17 1.523(2) . ?
C12 H12 1.0000 . ?
C12 C13 1.542(2) . ?
C12 C15 1.533(3) . ?
C13 H13A 0.9900 . ?
C13 H13B 0.9900 . ?
C13 C14 1.520(3) . ?
C14 H14A 0.9800 . ?
C14 H14B 0.9800 . ?
C14 H14C 0.9800 . ?
C15 H15A 0.9900 . ?
C15 H15B 0.9900 . ?
C15 C16 1.511(3) . ?
C16 H16A 0.9800 . ?
C16 H16B 0.9800 . ?
C16 H16C 0.9800 . ?
C17 H17 1.0000 . ?
C17 C18 1.536(3) . ?
C17 C20 1.538(2) . ?
C18 H18A 0.9900 . ?
C18 H18B 0.9900 . ?
C18 C19 1.521(3) . ?
C19 H19A 0.9800 . ?
C19 H19B 0.9800 . ?
C19 H19C 0.9800 . ?
C20 H20A 0.9900 . ?
C20 H20B 0.9900 . ?
C20 C21 1.517(3) . ?
C21 H21A 0.9800 . ?
C21 H21B 0.9800 . ?
C21 H21C 0.9800 . ?
C22 C23 1.411(2) . ?
C22 C27 1.407(2) . ?
C23 C24 1.397(2) . ?
C23 C28 1.523(2) . ?
C24 H24 0.9500 . ?
C24 C25 1.377(3) . ?
C25 H25 0.9500 . ?
C25 C26 1.379(3) . ?
C26 H26 0.9500 . ?
C26 C27 1.398(2) . ?
C27 C33 1.522(2) . ?
C28 H28 1.0000 . ?
C28 C29 1.540(2) . ?
C28 C31 1.538(3) . ?
C29 H29A 0.9900 . ?
C29 H29B 0.9900 . ?
C29 C30 1.522(3) . ?
C30 H30A 0.9800 . ?
C30 H30B 0.9800 . ?
C30 H30C 0.9800 . ?
C31 H31A 0.9900 . ?
C31 H31B 0.9900 . ?
C31 C32 1.519(3) . ?
C32 H32A 0.9800 . ?
C32 H32B 0.9800 . ?
C32 H32C 0.9800 . ?
C33 H33 1.0000 . ?
C33 C34 1.544(3) . ?
C33 C36 1.537(2) . ?
C34 H34A 0.9900 . ?
C34 H34B 0.9900 . ?
C34 C35 1.514(3) . ?
C35 H35A 0.9800 . ?
C35 H35B 0.9800 . ?
C35 H35C 0.9800 . ?
C36 H36A 0.9900 . ?
C36 H36B 0.9900 . ?
C36 C37 1.510(3) . ?
C37 H37A 0.9800 . ?
C37 H37B 0.9800 . ?
C37 H37C 0.9800 . ?
C38 H38 0.9500 . ?
C38 C39 1.453(2) . ?
C38 C40 1.455(2) 2_666 ?
C39 H39 0.9500 . ?
C39 C40 1.450(2) . ?
C40 H40 0.9500 . ?
C41 H41A 0.9900 . ?
C41 H41B 0.9900 . ?
C41 H41C 0.9900 . ?
C41 H41D 0.9900 . ?
C41 C42 1.511(4) . ?
C41 C42A 1.472(7) . ?
C42 H42A 0.9900 . ?
C42 H42B 0.9900 . ?
C42 C43 1.480(5) . ?
C42A H42C 0.9900 . ?
C42A H42D 0.9900 . ?
C42A C43 1.520(9) . ?
C43 H43A 0.9900 . ?
C43 H43B 0.9900 . ?
C43 H43C 0.9900 . ?
C43 H43D 0.9900 . ?
C43 C44 1.502(3) . ?
C44 H44A 0.9900 . ?
C44 H44B 0.9900 . ?

loop_
_geom_angle_atom_site_label_1
_geom_angle_atom_site_label_2
_geom_angle_atom_site_label_3
_geom_angle
_geom_angle_site_symmetry_1
_geom_angle_site_symmetry_3
_geom_angle_publ_flag
O1 Sm1 C39 102.13(5) . 2_666 ?
O1 Sm1 C40 98.14(5) . . ?
N1 Sm1 O1 90.89(4) . . ?
N1 Sm1 C38 142.73(5) . 2_666 ?
N1 Sm1 C38 111.45(5) . . ?
N1 Sm1 C39 113.67(5) . 2_666 ?
N1 Sm1 C40 168.72(5) . . ?
N2 Sm1 O1 91.70(4) . . ?
N2 Sm1 N1 76.44(4) . . ?
N2 Sm1 C38 140.63(5) . 2_666 ?
N2 Sm1 C38 105.42(5) . . ?
N2 Sm1 C39 162.43(5) . 2_666 ?
N2 Sm1 C40 109.85(5) . . ?
C38 Sm1 O1 154.30(5) . . ?
C38 Sm1 O1 85.32(5) 2_666 . ?
C38 Sm1 C38 69.25(6) 2_666 . ?
C38 Sm1 C39 58.02(5) . 2_666 ?
C38 Sm1 C39 32.87(5) 2_666 2_666 ?
C38 Sm1 C40 32.87(5) 2_666 . ?
C38 Sm1 C40 58.31(5) . . ?
C39 Sm1 O1 128.55(5) . . ?
C39 Sm1 N1 139.98(5) . . ?
C39 Sm1 N2 93.73(5) . . ?
C39 Sm1 C38 59.68(5) . 2_666 ?
C39 Sm1 C38 33.40(5) . . ?
C39 Sm1 C39 69.20(6) . 2_666 ?
C39 Sm1 C40 32.98(6) . . ?
C39 Sm1 C40 60.50(5) . 2_666 ?
C39 Sm1 C40 57.88(5) 2_666 . ?
C40 Sm1 O1 133.75(5) 2_666 . ?
C40 Sm1 N1 99.19(5) 2_666 . ?
C40 Sm1 N2 134.55(5) 2_666 . ?
C40 Sm1 C38 59.91(5) 2_666 2_666 ?
C40 Sm1 C38 33.38(5) 2_666 . ?
C40 Sm1 C39 32.97(6) 2_666 2_666 ?
C40 Sm1 C40 69.66(6) 2_666 . ?
C41 O1 Sm1 126.98(12) . . ?
C41 O1 C44 109.59(14) . . ?
C44 O1 Sm1 123.44(10) . . ?
C2 N1 Sm1 124.81(11) . . ?
C2 N1 C6 116.87(13) . . ?
C6 N1 Sm1 117.79(10) . . ?
C4 N2 Sm1 125.83(11) . . ?
C4 N2 C22 118.56(14) . . ?
C22 N2 Sm1 114.80(10) . . ?
H1A C1 H1B 109.5 . . ?
H1A C1 H1C 109.5 . . ?
H1B C1 H1C 109.5 . . ?
C2 C1 H1A 109.5 . . ?
C2 C1 H1B 109.5 . . ?
C2 C1 H1C 109.5 . . ?
N1 C2 C1 120.37(15) . . ?
N1 C2 C3 125.20(15) . . ?
C3 C2 C1 114.42(15) . . ?
C2 C3 H3 114.2 . . ?
C2 C3 C4 131.61(15) . . ?
C4 C3 H3 114.2 . . ?
N2 C4 C3 124.94(15) . . ?
N2 C4 C5 121.45(15) . . ?
C3 C4 C5 113.61(15) . . ?
C4 C5 H5A 109.5 . . ?
C4 C5 H5B 109.5 . . ?
C4 C5 H5C 109.5 . . ?
H5A C5 H5B 109.5 . . ?
H5A C5 H5C 109.5 . . ?
H5B C5 H5C 109.5 . . ?
C7 C6 N1 121.38(14) . . ?
C7 C6 C11 120.63(15) . . ?
C11 C6 N1 117.99(15) . . ?
C6 C7 C12 121.86(15) . . ?
C8 C7 C6 118.56(16) . . ?
C8 C7 C12 119.56(16) . . ?
C7 C8 H8 119.2 . . ?
C9 C8 C7 121.60(18) . . ?
C9 C8 H8 119.2 . . ?
C8 C9 H9 120.3 . . ?
C8 C9 C10 119.38(18) . . ?
C10 C9 H9 120.3 . . ?
C9 C10 H10 119.0 . . ?
C9 C10 C11 121.97(17) . . ?
C11 C10 H10 119.0 . . ?
C6 C11 C17 121.40(15) . . ?
C10 C11 C6 117.80(16) . . ?
C10 C11 C17 120.80(16) . . ?
C7 C12 H12 106.5 . . ?
C7 C12 C13 111.59(15) . . ?
C7 C12 C15 112.24(15) . . ?
C13 C12 H12 106.5 . . ?
C15 C12 H12 106.5 . . ?
C15 C12 C13 112.86(16) . . ?
C12 C13 H13A 108.8 . . ?
C12 C13 H13B 108.8 . . ?
H13A C13 H13B 107.7 . . ?
C14 C13 C12 113.71(16) . . ?
C14 C13 H13A 108.8 . . ?
C14 C13 H13B 108.8 . . ?
C13 C14 H14A 109.5 . . ?
C13 C14 H14B 109.5 . . ?
C13 C14 H14C 109.5 . . ?
H14A C14 H14B 109.5 . . ?
H14A C14 H14C 109.5 . . ?
H14B C14 H14C 109.5 . . ?
C12 C15 H15A 108.2 . . ?
C12 C15 H15B 108.2 . . ?
H15A C15 H15B 107.4 . . ?
C16 C15 C12 116.23(16) . . ?
C16 C15 H15A 108.2 . . ?
C16 C15 H15B 108.2 . . ?
C15 C16 H16A 109.5 . . ?
C15 C16 H16B 109.5 . . ?
C15 C16 H16C 109.5 . . ?
H16A C16 H16B 109.5 . . ?
H16A C16 H16C 109.5 . . ?
H16B C16 H16C 109.5 . . ?
C11 C17 H17 106.8 . . ?
C11 C17 C18 112.92(14) . . ?
C11 C17 C20 113.46(15) . . ?
C18 C17 H17 106.8 . . ?
C18 C17 C20 109.72(15) . . ?
C20 C17 H17 106.8 . . ?
C17 C18 H18A 108.4 . . ?
C17 C18 H18B 108.4 . . ?
H18A C18 H18B 107.5 . . ?
C19 C18 C17 115.36(17) . . ?
C19 C18 H18A 108.4 . . ?
C19 C18 H18B 108.4 . . ?
C18 C19 H19A 109.5 . . ?
C18 C19 H19B 109.5 . . ?
C18 C19 H19C 109.5 . . ?
H19A C19 H19B 109.5 . . ?
H19A C19 H19C 109.5 . . ?
H19B C19 H19C 109.5 . . ?
C17 C20 H20A 108.5 . . ?
C17 C20 H20B 108.5 . . ?
H20A C20 H20B 107.5 . . ?
C21 C20 C17 115.21(16) . . ?
C21 C20 H20A 108.5 . . ?
C21 C20 H20B 108.5 . . ?
C20 C21 H21A 109.5 . . ?
C20 C21 H21B 109.5 . . ?
C20 C21 H21C 109.5 . . ?
H21A C21 H21B 109.5 . . ?
H21A C21 H21C 109.5 . . ?
H21B C21 H21C 109.5 . . ?
C23 C22 N2 119.02(15) . . ?
C27 C22 N2 120.58(14) . . ?
C27 C22 C23 120.31(15) . . ?
C22 C23 C28 121.05(14) . . ?
C24 C23 C22 118.49(16) . . ?
C24 C23 C28 120.43(16) . . ?
C23 C24 H24 119.2 . . ?
C25 C24 C23 121.52(17) . . ?
C25 C24 H24 119.2 . . ?
C24 C25 H25 120.2 . . ?
C24 C25 C26 119.66(16) . . ?
C26 C25 H25 120.2 . . ?
C25 C26 H26 119.4 . . ?
C25 C26 C27 121.29(17) . . ?
C27 C26 H26 119.4 . . ?
C22 C27 C33 122.33(14) . . ?
C26 C27 C22 118.69(16) . . ?
C26 C27 C33 118.96(16) . . ?
C23 C28 H28 106.9 . . ?
C23 C28 C29 112.55(15) . . ?
C23 C28 C31 110.86(15) . . ?
C29 C28 H28 106.9 . . ?
C31 C28 H28 106.9 . . ?
C31 C28 C29 112.34(16) . . ?
C28 C29 H29A 108.7 . . ?
C28 C29 H29B 108.7 . . ?
H29A C29 H29B 107.6 . . ?
C30 C29 C28 114.29(16) . . ?
C30 C29 H29A 108.7 . . ?
C30 C29 H29B 108.7 . . ?
C29 C30 H30A 109.5 . . ?
C29 C30 H30B 109.5 . . ?
C29 C30 H30C 109.5 . . ?
H30A C30 H30B 109.5 . . ?
H30A C30 H30C 109.5 . . ?
H30B C30 H30C 109.5 . . ?
C28 C31 H31A 108.7 . . ?
C28 C31 H31B 108.7 . . ?
H31A C31 H31B 107.6 . . ?
C32 C31 C28 114.34(17) . . ?
C32 C31 H31A 108.7 . . ?
C32 C31 H31B 108.7 . . ?
C31 C32 H32A 109.5 . . ?
C31 C32 H32B 109.5 . . ?
C31 C32 H32C 109.5 . . ?
H32A C32 H32B 109.5 . . ?
H32A C32 H32C 109.5 . . ?
H32B C32 H32C 109.5 . . ?
C27 C33 H33 106.6 . . ?
C27 C33 C34 112.08(14) . . ?
C27 C33 C36 111.49(14) . . ?
C34 C33 H33 106.6 . . ?
C36 C33 H33 106.6 . . ?
C36 C33 C34 112.88(15) . . ?
C33 C34 H34A 108.0 . . ?
C33 C34 H34B 108.0 . . ?
H34A C34 H34B 107.3 . . ?
C35 C34 C33 117.14(17) . . ?
C35 C34 H34A 108.0 . . ?
C35 C34 H34B 108.0 . . ?
C34 C35 H35A 109.5 . . ?
C34 C35 H35B 109.5 . . ?
C34 C35 H35C 109.5 . . ?
H35A C35 H35B 109.5 . . ?
H35A C35 H35C 109.5 . . ?
H35B C35 H35C 109.5 . . ?
C33 C36 H36A 108.7 . . ?
C33 C36 H36B 108.7 . . ?
H36A C36 H36B 107.6 . . ?
C37 C36 C33 114.05(17) . . ?
C37 C36 H36A 108.7 . . ?
C37 C36 H36B 108.7 . . ?
C36 C37 H37A 109.5 . . ?
C36 C37 H37B 109.5 . . ?
C36 C37 H37C 109.5 . . ?
H37A C37 H37B 109.5 . . ?
H37A C37 H37C 109.5 . . ?
H37B C37 H37C 109.5 . . ?
Sm1 C38 Sm1 110.75(6) 2_666 . ?
Sm1 C38 H38 130.6 . . ?
Sm1 C38 H38 118.7 2_666 . ?
C39 C38 Sm1 75.99(10) . 2_666 ?
C39 C38 Sm1 70.79(9) . . ?
C39 C38 H38 120.1 . . ?
C39 C38 C40 119.85(15) . 2_666 ?
C40 C38 Sm1 71.17(9) 2_666 . ?
C40 C38 Sm1 76.17(10) 2_666 2_666 ?
C40 C38 H38 120.1 2_666 . ?
Sm1 C39 Sm1 110.80(6) . 2_666 ?
Sm1 C39 H39 131.9 2_666 . ?
Sm1 C39 H39 117.3 . . ?
C38 C39 Sm1 75.80(9) . . ?
C38 C39 Sm1 71.13(9) . 2_666 ?
C38 C39 H39 120.0 . . ?
C40 C39 Sm1 69.89(9) . 2_666 ?
C40 C39 Sm1 77.67(9) . . ?
C40 C39 C38 120.04(15) . . ?
C40 C39 H39 120.0 . . ?
Sm1 C40 Sm1 110.34(6) 2_666 . ?
Sm1 C40 H40 117.8 2_666 . ?
Sm1 C40 H40 131.9 . . ?
C38 C40 Sm1 70.96(9) 2_666 . ?
C38 C40 Sm1 75.45(9) 2_666 2_666 ?
C38 C40 H40 120.6 2_666 . ?
C39 C40 Sm1 77.14(10) . 2_666 ?
C39 C40 Sm1 69.35(9) . . ?
C39 C40 C38 118.88(15) . 2_666 ?
C39 C40 H40 120.6 . . ?
O1 C41 H41A 110.8 . . ?
O1 C41 H41B 110.8 . . ?
O1 C41 H41C 110.1 . . ?
O1 C41 H41D 110.1 . . ?
O1 C41 C42 104.8(2) . . ?
O1 C41 C42A 107.8(3) . . ?
H41A C41 H41B 108.9 . . ?
H41C C41 H41D 108.5 . . ?
C42 C41 H41A 110.8 . . ?
C42 C41 H41B 110.8 . . ?
C42A C41 H41C 110.1 . . ?
C42A C41 H41D 110.1 . . ?
C41 C42 H42A 110.9 . . ?
C41 C42 H42B 110.9 . . ?
H42A C42 H42B 108.9 . . ?
C43 C42 C41 104.4(3) . . ?
C43 C42 H42A 110.9 . . ?
C43 C42 H42B 110.9 . . ?
C41 C42A H42C 110.9 . . ?
C41 C42A H42D 110.9 . . ?
C41 C42A C43 104.4(5) . . ?
H42C C42A H42D 108.9 . . ?
C43 C42A H42C 110.9 . . ?
C43 C42A H42D 110.9 . . ?
C42 C43 H43A 111.1 . . ?
C42 C43 H43B 111.1 . . ?
C42 C43 C44 103.4(2) . . ?
C42A C43 H43C 110.5 . . ?
C42A C43 H43D 110.5 . . ?
H43A C43 H43B 109.0 . . ?
H43C C43 H43D 108.7 . . ?
C44 C43 C42A 106.3(3) . . ?
C44 C43 H43A 111.1 . . ?
C44 C43 H43B 111.1 . . ?
C44 C43 H43C 110.5 . . ?
C44 C43 H43D 110.5 . . ?
O1 C44 C43 106.64(17) . . ?
O1 C44 H44A 110.4 . . ?
O1 C44 H44B 110.4 . . ?
C43 C44 H44A 110.4 . . ?
C43 C44 H44B 110.4 . . ?
H44A C44 H44B 108.6 . . ?

loop_
_geom_torsion_atom_site_label_1
_geom_torsion_atom_site_label_2
_geom_torsion_atom_site_label_3
_geom_torsion_atom_site_label_4
_geom_torsion
_geom_torsion_site_symmetry_1
_geom_torsion_site_symmetry_2
_geom_torsion_site_symmetry_3
_geom_torsion_site_symmetry_4
_geom_torsion_publ_flag
Sm1 O1 C41 C42 164.8(3) . . . . ?
Sm1 O1 C41 C42A -161.5(5) . . . . ?
Sm1 O1 C44 C43 174.44(13) . . . . ?
Sm1 N1 C2 C1 -160.07(12) . . . . ?
Sm1 N1 C2 C3 21.0(2) . . . . ?
Sm1 N1 C6 C7 84.27(16) . . . . ?
Sm1 N1 C6 C11 -95.56(15) . . . . ?
Sm1 N2 C4 C3 -14.8(2) . . . . ?
Sm1 N2 C4 C5 165.46(12) . . . . ?
Sm1 N2 C22 C23 86.48(16) . . . . ?
Sm1 N2 C22 C27 -90.08(16) . . . . ?
Sm1 C38 C39 Sm1 -118.27(5) 2_666 . . . ?
Sm1 C38 C39 Sm1 118.27(5) . . . 2_666 ?
Sm1 C38 C39 C40 -51.89(14) 2_666 . . . ?
Sm1 C38 C39 C40 66.38(13) . . . . ?
Sm1 C39 C40 Sm1 117.85(5) . . . 2_666 ?
Sm1 C39 C40 Sm1 -117.85(5) 2_666 . . . ?
Sm1 C39 C40 C38 52.70(14) . . . 2_666 ?
Sm1 C39 C40 C38 -65.15(13) 2_666 . . 2_666 ?
O1 C41 C42 C43 30.0(4) . . . . ?
O1 C41 C42A C43 -23.5(7) . . . . ?
N1 C2 C3 C4 11.6(3) . . . . ?
N1 C6 C7 C8 179.19(16) . . . . ?
N1 C6 C7 C12 0.6(2) . . . . ?
N1 C6 C11 C10 -177.51(15) . . . . ?
N1 C6 C11 C17 1.7(2) . . . . ?
N2 C22 C23 C24 -177.81(16) . . . . ?
N2 C22 C23 C28 4.2(2) . . . . ?
N2 C22 C27 C26 178.81(16) . . . . ?
N2 C22 C27 C33 -3.0(3) . . . . ?
C1 C2 C3 C4 -167.43(18) . . . . ?
C2 N1 C6 C7 -87.8(2) . . . . ?
C2 N1 C6 C11 92.40(18) . . . . ?
C2 C3 C4 N2 -15.2(3) . . . . ?
C2 C3 C4 C5 164.54(18) . . . . ?
C4 N2 C22 C23 -103.17(18) . . . . ?
C4 N2 C22 C27 80.3(2) . . . . ?
C6 N1 C2 C1 11.3(2) . . . . ?
C6 N1 C2 C3 -167.59(16) . . . . ?
C6 C7 C8 C9 -1.3(3) . . . . ?
C6 C7 C12 C13 136.39(18) . . . . ?
C6 C7 C12 C15 -95.8(2) . . . . ?
C6 C11 C17 C18 -81.4(2) . . . . ?
C6 C11 C17 C20 152.90(16) . . . . ?
C7 C6 C11 C10 2.7(2) . . . . ?
C7 C6 C11 C17 -178.09(16) . . . . ?
C7 C8 C9 C10 1.8(3) . . . . ?
C7 C12 C13 C14 -172.52(19) . . . . ?
C7 C12 C15 C16 -65.8(2) . . . . ?
C8 C7 C12 C13 -42.2(2) . . . . ?
C8 C7 C12 C15 85.6(2) . . . . ?
C8 C9 C10 C11 0.0(3) . . . . ?
C9 C10 C11 C6 -2.2(3) . . . . ?
C9 C10 C11 C17 178.54(18) . . . . ?
C10 C11 C17 C18 97.8(2) . . . . ?
C10 C11 C17 C20 -27.9(2) . . . . ?
C11 C6 C7 C8 -1.0(3) . . . . ?
C11 C6 C7 C12 -179.56(16) . . . . ?
C11 C17 C18 C19 -56.5(2) . . . . ?
C11 C17 C20 C21 -58.0(2) . . . . ?
C12 C7 C8 C9 177.32(19) . . . . ?
C13 C12 C15 C16 61.4(2) . . . . ?
C15 C12 C13 C14 60.0(2) . . . . ?
C18 C17 C20 C21 174.64(17) . . . . ?
C20 C17 C18 C19 71.2(2) . . . . ?
C22 N2 C4 C3 176.02(16) . . . . ?
C22 N2 C4 C5 -3.7(2) . . . . ?
C22 C23 C24 C25 -0.2(3) . . . . ?
C22 C23 C28 C29 -149.62(17) . . . . ?
C22 C23 C28 C31 83.6(2) . . . . ?
C22 C27 C33 C34 105.68(19) . . . . ?
C22 C27 C33 C36 -126.69(18) . . . . ?
C23 C22 C27 C26 2.3(3) . . . . ?
C23 C22 C27 C33 -179.51(16) . . . . ?
C23 C24 C25 C26 0.5(3) . . . . ?
C23 C28 C29 C30 171.64(17) . . . . ?
C23 C28 C31 C32 61.9(2) . . . . ?
C24 C23 C28 C29 32.4(2) . . . . ?
C24 C23 C28 C31 -94.4(2) . . . . ?
C24 C25 C26 C27 0.6(3) . . . . ?
C25 C26 C27 C22 -2.0(3) . . . . ?
C25 C26 C27 C33 179.77(18) . . . . ?
C26 C27 C33 C34 -76.1(2) . . . . ?
C26 C27 C33 C36 51.5(2) . . . . ?
C27 C22 C23 C24 -1.2(3) . . . . ?
C27 C22 C23 C28 -179.24(16) . . . . ?
C27 C33 C34 C35 67.4(2) . . . . ?
C27 C33 C36 C37 166.24(17) . . . . ?
C28 C23 C24 C25 177.81(18) . . . . ?
C29 C28 C31 C32 -65.0(2) . . . . ?
C31 C28 C29 C30 -62.4(2) . . . . ?
C34 C33 C36 C37 -66.6(2) . . . . ?
C36 C33 C34 C35 -59.5(2) . . . . ?
C38 C39 C40 Sm1 52.45(14) . . . 2_666 ?
C38 C39 C40 Sm1 -65.40(13) . . . . ?
C38 C39 C40 C38 -12.7(3) . . . 2_666 ?
C40 C38 C39 Sm1 64.71(14) 2_666 . . 2_666 ?
C40 C38 C39 Sm1 -53.56(14) 2_666 . . . ?
C40 C38 C39 C40 12.8(3) 2_666 . . . ?
C41 O1 C44 C43 -6.0(2) . . . . ?
C41 C42 C43 C44 -33.2(4) . . . . ?
C41 C42A C43 C44 19.5(7) . . . . ?
C42 C43 C44 O1 24.6(3) . . . . ?
C42A C43 C44 O1 -8.7(5) . . . . ?
C44 O1 C41 C42 -14.7(3) . . . . ?
C44 O1 C41 C42A 19.0(5) . . . . ?

_shelx_res_file                  
;
TITL 3_a.res in P-1
    3.res
    created by SHELXL-2018/3 at 10:28:22 on 03-Jan-2024
REM Old TITL 2 in P1
REM SHELXT solution in P-1: R1 0.059, Rweak 0.010, Alpha 0.027
REM <I/s> 0.000 for 0 systematic absences, Orientation as input
REM Formula found by SHELXT: C44 N O2 Sm
CELL 0.71073 12.8287 13.2492 15.2084 110.299 94.391 118.829
ZERR 1 0.0002 0.0002 0.0002 0.001 0.001 0.002
LATT 1
SFAC C H N O Sm
UNIT 88 136 4 2 2

L.S. 10 0 0
PLAN  14
TEMP -93.15
CONF
list 4
MORE -1
BOND $H
fmap 2 53
acta
OMIT -1 0 1
REM <olex2.extras>
REM <HklSrc "%.\\3.hkl">
REM </olex2.extras>

WGHT    0.029900    0.227300
SWAT 7952.233398  119.1882
FVAR       0.44122   0.66870
SM1   5    0.416155    0.424224    0.349507    11.00000    0.01977    0.01795 =
         0.01268    0.00592    0.00373    0.01018
O1    4    0.177190    0.296195    0.280472    11.00000    0.02120    0.03257 =
         0.02725    0.01020    0.00207    0.01197
N1    3    0.429049    0.283805    0.195652    11.00000    0.02282    0.01955 =
         0.01589    0.00783    0.00552    0.01350
N2    3    0.444177    0.539091    0.243658    11.00000    0.02130    0.01636 =
         0.01843    0.00765    0.00535    0.01037
C1    1    0.362814    0.154386    0.015841    11.00000    0.04333    0.02723 =
         0.01642    0.00524    0.00448    0.02254
AFIX 137
H1A   2    0.428597    0.137893    0.025022    11.00000   -1.50000
H1B   2    0.359751    0.171296   -0.041824    11.00000   -1.50000
H1C   2    0.282395    0.079273    0.006048    11.00000   -1.50000
AFIX   0
C2    1    0.390273    0.270273    0.106255    11.00000    0.02290    0.02085 =
         0.01631    0.00646    0.00560    0.01276
C3    1    0.372895    0.357932    0.085651    11.00000    0.02828    0.02513 =
         0.01449    0.00731    0.00366    0.01656
AFIX  43
H3    2    0.329840    0.326251    0.019069    11.00000   -1.20000
AFIX   0
C4    1    0.408059    0.484732    0.146334    11.00000    0.02209    0.02207 =
         0.01997    0.01130    0.00735    0.01347
C5    1    0.401544    0.557034    0.089219    11.00000    0.04412    0.03204 =
         0.02325    0.01684    0.01402    0.02568
AFIX 137
H5A   2    0.315584    0.533711    0.068787    11.00000   -1.50000
H5B   2    0.428877    0.534336    0.031059    11.00000   -1.50000
H5C   2    0.455981    0.649546    0.131085    11.00000   -1.50000
AFIX   0
C6    1    0.465594    0.198642    0.202076    11.00000    0.02678    0.02290 =
         0.01539    0.00804    0.00613    0.01747
C7    1    0.378721    0.078113    0.195546    11.00000    0.02697    0.02324 =
         0.02297    0.01018    0.00702    0.01548
C8    1    0.419824   -0.000447    0.201058    11.00000    0.03477    0.02583 =
         0.04214    0.02002    0.01142    0.01767
AFIX  43
H8    2    0.361920   -0.081707    0.198062    11.00000   -1.20000
AFIX   0
C9    1    0.541719    0.036888    0.210690    11.00000    0.04137    0.03531 =
         0.04964    0.02178    0.01215    0.02944
AFIX  43
H9    2    0.567336   -0.018935    0.212448    11.00000   -1.20000
AFIX   0
C10   1    0.626634    0.156015    0.217788    11.00000    0.02904    0.03648 =
         0.03945    0.01816    0.01058    0.02342
AFIX  43
H10   2    0.710953    0.181359    0.224428    11.00000   -1.20000
AFIX   0
C11   1    0.592557    0.240643    0.215522    11.00000    0.02689    0.02688 =
         0.02121    0.01046    0.00712    0.01732
C12   1    0.241226    0.029803    0.180348    11.00000    0.02593    0.02157 =
         0.02718    0.01011    0.00637    0.01362
AFIX  13
H12   2    0.225511    0.081065    0.152494    11.00000   -1.20000
AFIX   0
C13   1    0.156867   -0.111535    0.103500    11.00000    0.03520    0.02706 =
         0.02970    0.00460    0.00755    0.01637
AFIX  23
H13A  2    0.184071   -0.121594    0.043550    11.00000   -1.20000
H13B  2    0.167811   -0.165714    0.129660    11.00000   -1.20000
AFIX   0
C14   1    0.019381   -0.159486    0.075806    11.00000    0.03196    0.04134 =
         0.04568   -0.00363   -0.00025    0.01236
AFIX 137
H14A  2   -0.027502   -0.246113    0.021610    11.00000   -1.50000
H14B  2    0.008411   -0.101898    0.055344    11.00000   -1.50000
H14C  2   -0.011380   -0.161353    0.132614    11.00000   -1.50000
AFIX   0
C15   1    0.208581    0.054724    0.277313    11.00000    0.03280    0.02259 =
         0.02993    0.00846    0.00993    0.01544
AFIX  23
H15A  2    0.262867    0.147743    0.321265    11.00000   -1.20000
H15B  2    0.121574    0.032408    0.263597    11.00000   -1.20000
AFIX   0
C16   1    0.220942   -0.016960    0.331744    11.00000    0.08595    0.05387 =
         0.04534    0.03170    0.03931    0.05081
AFIX 137
H16A  2    0.168053   -0.109409    0.289263    11.00000   -1.50000
H16B  2    0.194822    0.003282    0.390954    11.00000   -1.50000
H16C  2    0.307968    0.008753    0.350318    11.00000   -1.50000
AFIX   0
C17   1    0.689174    0.373103    0.225961    11.00000    0.02496    0.02652 =
         0.02716    0.01063    0.00922    0.01674
AFIX  13
H17   2    0.664392    0.432532    0.263059    11.00000   -1.20000
AFIX   0
C18   1    0.691332    0.378492    0.126809    11.00000    0.03337    0.03559 =
         0.03446    0.02034    0.01389    0.01926
AFIX  23
H18A  2    0.610890    0.363151    0.096343    11.00000   -1.20000
H18B  2    0.757645    0.466172    0.139096    11.00000   -1.20000
AFIX   0
C19   1    0.713095    0.283357    0.053845    11.00000    0.04983    0.05254 =
         0.03253    0.01728    0.01924    0.03012
AFIX 137
H19A  2    0.713730    0.294462   -0.006593    11.00000   -1.50000
H19B  2    0.646199    0.195781    0.038774    11.00000   -1.50000
H19C  2    0.793377    0.298545    0.082353    11.00000   -1.50000
AFIX   0
C20   1    0.821475    0.426550    0.285648    11.00000    0.02469    0.03380 =
         0.03336    0.01168    0.00819    0.01630
AFIX  23
H20A  2    0.849055    0.370266    0.249832    11.00000   -1.20000
H20B  2    0.878270    0.512442    0.289234    11.00000   -1.20000
AFIX   0
C21   1    0.834846    0.438166    0.389260    11.00000    0.03122    0.05076 =
         0.03402    0.01480    0.00602    0.02059
AFIX 137
H21A  2    0.785668    0.352628    0.386731    11.00000   -1.50000
H21B  2    0.804795    0.490925    0.424936    11.00000   -1.50000
H21C  2    0.922715    0.478451    0.423050    11.00000   -1.50000
AFIX   0
C22   1    0.484907    0.671837    0.295462    11.00000    0.02909    0.01832 =
         0.01687    0.01051    0.00764    0.01272
C23   1    0.613611    0.765684    0.338236    11.00000    0.02697    0.02016 =
         0.02131    0.01068    0.00848    0.01124
C24   1    0.651749    0.893546    0.391174    11.00000    0.03042    0.01974 =
         0.02815    0.00903    0.00690    0.00848
AFIX  43
H24   2    0.738180    0.957548    0.420494    11.00000   -1.20000
AFIX   0
C25   1    0.566931    0.928955    0.401838    11.00000    0.04274    0.01756 =
         0.03420    0.00746    0.01203    0.01551
AFIX  43
H25   2    0.594880    1.016556    0.437661    11.00000   -1.20000
AFIX   0
C26   1    0.441209    0.836582    0.360243    11.00000    0.03372    0.02227 =
         0.03231    0.01130    0.01109    0.01782
AFIX  43
H26   2    0.383093    0.861564    0.367291    11.00000   -1.20000
AFIX   0
C27   1    0.397615    0.706893    0.307905    11.00000    0.02903    0.02082 =
         0.02241    0.01100    0.00813    0.01403
C28   1    0.709570    0.729764    0.324503    11.00000    0.02548    0.02058 =
         0.02952    0.01154    0.00882    0.01040
AFIX  13
H28   2    0.670849    0.641436    0.320040    11.00000   -1.20000
AFIX   0
C29   1    0.828496    0.818186    0.412656    11.00000    0.02966    0.02764 =
         0.03631    0.01342    0.00624    0.01254
AFIX  23
H29A  2    0.872001    0.905375    0.416132    11.00000   -1.20000
H29B  2    0.804232    0.823804    0.473598    11.00000   -1.20000
AFIX   0
C30   1    0.918893    0.774508    0.408816    11.00000    0.02919    0.04262 =
         0.05561    0.02114    0.01018    0.01826
AFIX 137
H30A  2    0.952664    0.780123    0.353819    11.00000   -1.50000
H30B  2    0.875017    0.685571    0.399784    11.00000   -1.50000
H30C  2    0.987194    0.829710    0.470374    11.00000   -1.50000
AFIX   0
C31   1    0.737856    0.722658    0.226802    11.00000    0.03139    0.03912 =
         0.03104    0.01149    0.01190    0.01761
AFIX  23
H31A  2    0.796324    0.693931    0.218373    11.00000   -1.20000
H31B  2    0.659614    0.657095    0.172387    11.00000   -1.20000
AFIX   0
C32   1    0.793636    0.848454    0.218857    11.00000    0.04796    0.06057 =
         0.04889    0.03615    0.02668    0.02766
AFIX 137
H32A  2    0.807283    0.835776    0.154393    11.00000   -1.50000
H32B  2    0.873314    0.913107    0.270428    11.00000   -1.50000
H32C  2    0.736300    0.877639    0.226623    11.00000   -1.50000
AFIX   0
C33   1    0.257823    0.609206    0.263956    11.00000    0.02659    0.01989 =
         0.02730    0.00987    0.00566    0.01409
AFIX  13
H33   2    0.246465    0.527053    0.217797    11.00000   -1.20000
AFIX   0
C34   1    0.194455    0.581563    0.342438    11.00000    0.02961    0.02954 =
         0.03388    0.01763    0.00979    0.01486
AFIX  23
H34A  2    0.107503    0.507388    0.308173    11.00000   -1.20000
H34B  2    0.237457    0.555296    0.377579    11.00000   -1.20000
AFIX   0
C35   1    0.191420    0.689517    0.418212    11.00000    0.06499    0.04120 =
         0.04572    0.02023    0.03343    0.02551
AFIX 137
H35A  2    0.160336    0.725548    0.385087    11.00000   -1.50000
H35B  2    0.275704    0.756567    0.462667    11.00000   -1.50000
H35C  2    0.136254    0.656312    0.455928    11.00000   -1.50000
AFIX   0
C36   1    0.196452    0.647525    0.202223    11.00000    0.03725    0.03250 =
         0.02936    0.01440    0.00867    0.02265
AFIX  23
H36A  2    0.194944    0.721430    0.246957    11.00000   -1.20000
H36B  2    0.248330    0.675885    0.160323    11.00000   -1.20000
AFIX   0
C37   1    0.065299    0.541343    0.137576    11.00000    0.04165    0.05458 =
         0.03964    0.02249    0.00054    0.02425
AFIX 137
H37A  2    0.065336    0.466811    0.094038    11.00000   -1.50000
H37B  2    0.033915    0.571190    0.098090    11.00000   -1.50000
H37C  2    0.011544    0.517129    0.178652    11.00000   -1.50000
AFIX   0
C38   1    0.622319    0.562162    0.487026    11.00000    0.01740    0.02692 =
         0.01552    0.00955    0.00401    0.00930
AFIX  43
H38   2    0.705827    0.606402    0.485178    11.00000   -1.20000
AFIX   0
C39   1    0.555064    0.625989    0.503093    11.00000    0.02814    0.01668 =
         0.01688    0.00789    0.00387    0.00944
AFIX  43
H39   2    0.587468    0.704680    0.498444    11.00000   -1.20000
AFIX   0
C40   1    0.438521    0.569629    0.526219    11.00000    0.02912    0.02682 =
         0.01683    0.00785    0.00639    0.01983
AFIX  43
H40   2    0.402508    0.617957    0.549626    11.00000   -1.20000
AFIX   0
C41   1    0.105554    0.240463    0.179997    11.00000    0.03008    0.03622 =
         0.03062    0.00901   -0.00293    0.01547
PART 1
AFIX  23
H41A  2    0.136633    0.194991    0.134839    21.00000   -1.20000
H41B  2    0.109745    0.307315    0.162383    21.00000   -1.20000
AFIX  23
PART 2
H41C  2    0.099718    0.159547    0.141189   -21.00000   -1.20000
H41D  2    0.146032    0.300225    0.150644   -21.00000   -1.20000
AFIX   0
PART 1
C42   1   -0.026127    0.147719    0.175045    21.00000    0.02976    0.03358 =
         0.04801    0.01192   -0.00717    0.00771
AFIX  23
H42A  2   -0.087384    0.139826    0.125080    21.00000   -1.20000
H42B  2   -0.041142    0.061791    0.158754    21.00000   -1.20000
AFIX   0
PART 2
C42A  1   -0.019578    0.215174    0.179382   -21.00000    0.02799    0.03566 =
         0.04162    0.00490   -0.00555    0.01949
AFIX  23
H42C  2   -0.084058    0.134352    0.121942   -21.00000   -1.20000
H42D  2   -0.025442    0.286313    0.177644   -21.00000   -1.20000
AFIX   0
PART 0
C43   1   -0.034892    0.204736    0.274600    11.00000    0.02575    0.05800 =
         0.06913    0.03592    0.00998    0.01802
PART 1
AFIX  23
H43A  2   -0.097117    0.137748    0.290579    21.00000   -1.20000
H43B  2   -0.057801    0.267772    0.280616    21.00000   -1.20000
AFIX  23
PART 2
H43C  2   -0.076393    0.248049    0.305566   -21.00000   -1.20000
H43D  2   -0.085761    0.113642    0.262004   -21.00000   -1.20000
AFIX   0
PART 0
C44   1    0.094158    0.269004    0.339998    11.00000    0.02722    0.03419 =
         0.03660    0.01511    0.01091    0.01760
AFIX  23
H44A  2    0.116850    0.349389    0.396143    11.00000   -1.20000
H44B  2    0.098987    0.211802    0.365799    11.00000   -1.20000
AFIX   0
HKLF 4


REM  3_a.res in P-1
REM wR2 = 0.0558, GooF = S = 1.055, Restrained GooF = 1.055 for all data
REM R1 = 0.0219 for 9490 Fo > 4sig(Fo) and 0.0246 for all 10250 data
REM 455 parameters refined using 0 restraints

END

WGHT      0.0299      0.2272

REM Highest difference peak  0.639,  deepest hole -0.428,  1-sigma level  0.072
Q1    1   0.3402  0.3582  0.3162  11.00000  0.05    0.64
Q2    1   0.3907  0.4388  0.4028  11.00000  0.05    0.63
Q3    1   0.4983  0.4969  0.3879  11.00000  0.05    0.61
Q4    1   0.4488  0.4157  0.2975  11.00000  0.05    0.53
Q5    1   0.4061  0.3348  0.3237  11.00000  0.05    0.50
Q6    1   0.4364  0.5200  0.3780  11.00000  0.05    0.47
Q7    1   0.3586  0.1002  0.0228  11.00000  0.05    0.38
Q8    1   0.3202  0.0614  0.1929  11.00000  0.05    0.37
Q9    1   0.7255  0.7331  0.2781  11.00000  0.05    0.36
Q10   1   0.3822  0.3493  0.0117  11.00000  0.05    0.36
Q11   1   0.4022  0.4956  0.4843  11.00000  0.05    0.35
Q12   1   0.5046  0.8751  0.3780  11.00000  0.05    0.35
Q13   1   0.4420  0.2403  0.1971  11.00000  0.05    0.35
Q14   1  -0.0370  0.1376  0.2439  11.00000  0.05    0.34
;
_shelx_res_checksum              171
_olex2_submission_special_instructions 'No special instructions were received'
####################################################################### 
# 
# This file contains crystal structure data downloaded from the 
# Cambridge Structural Database (CSD) hosted by the Cambridge 
# Crystallographic Data Centre (CCDC).
# 
# Full information about CCDC data access policies and citation 
# guidelines are available at http://www.ccdc.cam.ac.uk/access/V1 
# 
# Audit and citation data items may have been added by the CCDC. 
# Please retain this information to preserve the provenance of 
# this file and to allow appropriate attribution of the data. 
# 
#######################################################################

data_3_CCDC5
_database_code_depnum_ccdc_archive 'CCDC 2345767'
loop_
_audit_author_name
_audit_author_address
'Yi Wang'
;Peking University
China
;
_audit_update_record             
;
2024-04-04 deposited with the CCDC.	2024-05-13 downloaded from the CCDC.
;
_audit_creation_date             2024-02-04
_audit_creation_method           
;
Olex2 1.5
(compiled 2023.03.06 svn.rbb2c1857 for OlexSys, GUI svn.r6748)
;
_shelx_SHELXL_version_number     2018/3
_chemical_name_common            ?
_chemical_name_systematic        ?
_chemical_formula_moiety         'C45 H65 N2 Sm'
_chemical_formula_sum            'C45 H65 N2 Sm'
_chemical_formula_weight         784.34
_chemical_melting_point          ?
loop_
_atom_type_symbol
_atom_type_description
_atom_type_scat_dispersion_real
_atom_type_scat_dispersion_imag
_atom_type_scat_source
C C 0.0033 0.0016 'International Tables Vol C Tables 4.2.6.8 and 6.1.1.4'
H H 0.0000 0.0000 'International Tables Vol C Tables 4.2.6.8 and 6.1.1.4'
N N 0.0061 0.0033 'International Tables Vol C Tables 4.2.6.8 and 6.1.1.4'
Sm Sm -0.1638 3.4418 'International Tables Vol C Tables 4.2.6.8 and 6.1.1.4'

_shelx_space_group_comment       
;
The symmetry employed for this shelxl refinement is uniquely defined
by the following loop, which should always be used as a source of
symmetry information in preference to the above space-group names.
They are only intended as comments.
;
_space_group_crystal_system      monoclinic
_space_group_IT_number           14
_space_group_name_H-M_alt        'P 1 21/n 1'
_space_group_name_Hall           '-P 2yn'
loop_
_space_group_symop_operation_xyz
'x, y, z'
'-x+1/2, y+1/2, -z+1/2'
'-x, -y, -z'
'x-1/2, -y-1/2, z-1/2'

_cell_length_a                   14.4271(4)
_cell_length_b                   17.8919(4)
_cell_length_c                   16.0725(4)
_cell_angle_alpha                90
_cell_angle_beta                 102.800(3)
_cell_angle_gamma                90
_cell_volume                     4045.67(18)
_cell_formula_units_Z            4
_cell_measurement_reflns_used    13772
_cell_measurement_temperature    179.98(10)
_cell_measurement_theta_max      29.1270
_cell_measurement_theta_min      2.4840
_shelx_estimated_absorpt_T_max   ?
_shelx_estimated_absorpt_T_min   ?
_exptl_absorpt_coefficient_mu    1.483
_exptl_absorpt_correction_T_max  1.00000
_exptl_absorpt_correction_T_min  0.77219
_exptl_absorpt_correction_type   multi-scan
_exptl_absorpt_process_details   
;
CrysAlisPro 1.171.41.22a (Rigaku Oxford Diffraction, 2019)
Empirical absorption correction using spherical harmonics,
 implemented in SCALE3 ABSPACK scaling algorithm.
;
_exptl_absorpt_special_details   ?
_exptl_crystal_colour            red
_exptl_crystal_colour_primary    red
_exptl_crystal_density_diffrn    1.288
_exptl_crystal_density_meas      ?
_exptl_crystal_density_method    ?
_exptl_crystal_description       block
_exptl_crystal_F_000             1644
_exptl_crystal_size_max          0.38
_exptl_crystal_size_mid          0.2
_exptl_crystal_size_min          0.16
_exptl_transmission_factor_max   ?
_exptl_transmission_factor_min   ?
_diffrn_reflns_av_R_equivalents  0.0247
_diffrn_reflns_av_unetI/netI     0.0292
_diffrn_reflns_Laue_measured_fraction_full 0.999
_diffrn_reflns_Laue_measured_fraction_max 0.908
_diffrn_reflns_limit_h_max       19
_diffrn_reflns_limit_h_min       -19
_diffrn_reflns_limit_k_max       24
_diffrn_reflns_limit_k_min       -20
_diffrn_reflns_limit_l_max       21
_diffrn_reflns_limit_l_min       -21
_diffrn_reflns_number            32606
_diffrn_reflns_point_group_measured_fraction_full 0.999
_diffrn_reflns_point_group_measured_fraction_max 0.908
_diffrn_reflns_theta_full        25.242
_diffrn_reflns_theta_max         29.496
_diffrn_reflns_theta_min         2.061
_diffrn_ambient_temperature      180.00
_diffrn_detector_area_resol_mean 5.8140
_diffrn_measured_fraction_theta_full 0.999
_diffrn_measured_fraction_theta_max 0.908
_diffrn_measurement_device_type  'XtaLAB AFC12 (RINC): Kappa single'
_diffrn_measurement_method       'phi and omega scans'
_diffrn_radiation_type           MoK\a
_diffrn_radiation_wavelength     0.71073
_diffrn_source                   ?
_reflns_Friedel_coverage         0.000
_reflns_Friedel_fraction_full    .
_reflns_Friedel_fraction_max     .
_reflns_number_gt                8314
_reflns_number_total             10231
_reflns_special_details          
;
 Reflections were merged by SHELXL according to the crystal
 class for the calculation of statistics and refinement.
 
 _reflns_Friedel_fraction is defined as the number of unique
 Friedel pairs measured divided by the number that would be
 possible theoretically, ignoring centric projections and
 systematic absences.
;
_reflns_threshold_expression     'I > 2\s(I)'
_computing_cell_refinement       ?
_computing_data_collection       ?
_computing_data_reduction        ?
_computing_molecular_graphics    'Olex2 1.5 (Dolomanov et al., 2009)'
_computing_publication_material  'Olex2 1.5 (Dolomanov et al., 2009)'
_computing_structure_refinement  'SHELXL 2018/3 (Sheldrick, 2015)'
_computing_structure_solution    'SHELXT 2018/2 (Sheldrick, 2018)'
_refine_diff_density_max         0.889
_refine_diff_density_min         -0.720
_refine_diff_density_rms         0.069
_refine_ls_extinction_coef       .
_refine_ls_extinction_method     none
_refine_ls_goodness_of_fit_ref   1.055
_refine_ls_hydrogen_treatment    constr
_refine_ls_matrix_type           full
_refine_ls_number_parameters     443
_refine_ls_number_reflns         10231
_refine_ls_number_restraints     0
_refine_ls_R_factor_all          0.0437
_refine_ls_R_factor_gt           0.0321
_refine_ls_restrained_S_all      1.055
_refine_ls_shift/su_max          0.002
_refine_ls_shift/su_mean         0.000
_refine_ls_structure_factor_coef Fsqd
_refine_ls_weighting_details     
'w=1/[\s^2^(Fo^2^)+(0.0387P)^2^+1.9565P] where P=(Fo^2^+2Fc^2^)/3'
_refine_ls_weighting_scheme      calc
_refine_ls_wR_factor_gt          0.0792
_refine_ls_wR_factor_ref         0.0838
_refine_special_details          ?
_olex2_refinement_description    
;
1.a Ternary CH refined with riding coordinates:
 C12(H12), C17(H17), C28(H28), C33(H33), C38(H38), C39(H39), C40(H40),
 C41(H41), C42(H42), C43(H43), C44(H44), C45(H45)
1.b Secondary CH2 refined with riding coordinates:
 C13(H13A,H13B), C15(H15A,H15B), C18(H18A,H18B), C20(H20A,H20B), C29(H29A,
 H29B), C31(H31A,H31B), C34(H34A,H34B), C36(H36A,H36B)
1.c Aromatic/amide H refined with riding coordinates:
 C3(H3), C8(H8), C9(H9), C10(H10), C24(H24), C25(H25), C26(H26)
1.d Idealised Me refined as rotating group:
 C1(H1A,H1B,H1C), C5(H5A,H5B,H5C), C14(H14A,H14B,H14C), C16(H16A,H16B,H16C),
 C19(H19A,H19B,H19C), C21(H21A,H21B,H21C), C30(H30A,H30B,H30C), C32(H32A,H32B,
 H32C), C35(H35A,H35B,H35C), C37(H37A,H37B,H37C)
;
_atom_sites_solution_hydrogens   geom
_atom_sites_solution_primary     ?
_atom_sites_solution_secondary   ?
loop_
_atom_site_label
_atom_site_type_symbol
_atom_site_fract_x
_atom_site_fract_y
_atom_site_fract_z
_atom_site_U_iso_or_equiv
_atom_site_adp_type
_atom_site_occupancy
_atom_site_site_symmetry_order
_atom_site_calc_flag
_atom_site_refinement_flags_posn
_atom_site_refinement_flags_adp
_atom_site_refinement_flags_occupancy
_atom_site_disorder_assembly
_atom_site_disorder_group
Sm1 Sm 0.22533(2) 0.70749(2) 0.46243(2) 0.03911(5) Uani 1 1 d . . . . .
N1 N 0.20853(13) 0.71370(9) 0.61132(12) 0.0290(4) Uani 1 1 d . . . . .
N2 N 0.35186(13) 0.78811(9) 0.53760(11) 0.0284(4) Uani 1 1 d . . . . .
C1 C 0.22841(18) 0.74018(14) 0.76596(14) 0.0375(5) Uani 1 1 d . . . . .
H1A H 0.180479 0.778207 0.769290 0.056 Uiso 1 1 calc R U . . .
H1B H 0.284005 0.747421 0.812856 0.056 Uiso 1 1 calc R U . . .
H1C H 0.201637 0.690368 0.770354 0.056 Uiso 1 1 calc R U . . .
C2 C 0.25804(15) 0.74721(11) 0.68123(13) 0.0278(4) Uani 1 1 d . . . . .
C3 C 0.33861(15) 0.79115(11) 0.68381(14) 0.0294(4) Uani 1 1 d . . . . .
H3 H 0.368385 0.809794 0.738549 0.035 Uiso 1 1 calc R U . . .
C4 C 0.38179(15) 0.81168(12) 0.61744(14) 0.0283(4) Uani 1 1 d . . . . .
C5 C 0.46563(16) 0.86411(13) 0.64268(15) 0.0357(5) Uani 1 1 d . . . . .
H5A H 0.516434 0.839231 0.683981 0.054 Uiso 1 1 calc R U . . .
H5B H 0.445756 0.909303 0.668470 0.054 Uiso 1 1 calc R U . . .
H5C H 0.489006 0.877761 0.591935 0.054 Uiso 1 1 calc R U . . .
C6 C 0.12060(16) 0.67812(13) 0.61744(14) 0.0331(5) Uani 1 1 d . . . . .
C7 C 0.11833(18) 0.60032(13) 0.63443(15) 0.0385(5) Uani 1 1 d . . . . .
C8 C 0.0313(2) 0.56953(16) 0.63986(17) 0.0498(7) Uani 1 1 d . . . . .
H8 H 0.028232 0.517914 0.652841 0.060 Uiso 1 1 calc R U . . .
C9 C -0.0502(2) 0.61165(18) 0.62697(19) 0.0553(8) Uani 1 1 d . . . . .
H9 H -0.108416 0.589280 0.631976 0.066 Uiso 1 1 calc R U . . .
C10 C -0.04754(19) 0.68577(19) 0.60695(19) 0.0533(7) Uani 1 1 d . . . . .
H10 H -0.104808 0.713897 0.596285 0.064 Uiso 1 1 calc R U . . .
C11 C 0.03731(18) 0.72113(15) 0.60180(17) 0.0431(6) Uani 1 1 d . . . . .
C12 C 0.2051(2) 0.55095(14) 0.64130(17) 0.0466(6) Uani 1 1 d . . . . .
H12 H 0.243009 0.573062 0.602343 0.056 Uiso 1 1 calc R U . . .
C13 C 0.1787(3) 0.47060(15) 0.6085(2) 0.0606(8) Uani 1 1 d . . . . .
H13A H 0.149100 0.444263 0.650199 0.073 Uiso 1 1 calc R U . . .
H13B H 0.130755 0.473593 0.554000 0.073 Uiso 1 1 calc R U . . .
C14 C 0.2623(3) 0.42511(18) 0.5946(3) 0.0873(13) Uani 1 1 d . . . . .
H14A H 0.292289 0.450769 0.553488 0.131 Uiso 1 1 calc R U . . .
H14B H 0.240181 0.375713 0.572328 0.131 Uiso 1 1 calc R U . . .
H14C H 0.308630 0.419387 0.648874 0.131 Uiso 1 1 calc R U . . .
C15 C 0.2704(2) 0.55018(16) 0.73057(19) 0.0533(7) Uani 1 1 d . . . . .
H15A H 0.326636 0.518997 0.728879 0.064 Uiso 1 1 calc R U . . .
H15B H 0.293168 0.601737 0.745219 0.064 Uiso 1 1 calc R U . . .
C16 C 0.2255(3) 0.5213(2) 0.8005(2) 0.0718(9) Uani 1 1 d . . . . .
H16A H 0.205733 0.469247 0.788524 0.108 Uiso 1 1 calc R U . . .
H16B H 0.169919 0.551832 0.803304 0.108 Uiso 1 1 calc R U . . .
H16C H 0.271740 0.523911 0.855250 0.108 Uiso 1 1 calc R U . . .
C17 C 0.0361(2) 0.80294(17) 0.5730(3) 0.0621(9) Uani 1 1 d . . . . .
H17 H 0.089521 0.807665 0.542984 0.074 Uiso 1 1 calc R U . . .
C18 C -0.0566(3) 0.8231(2) 0.5044(3) 0.0820(11) Uani 1 1 d . . . . .
H18A H -0.070681 0.781998 0.462216 0.098 Uiso 1 1 calc R U . . .
H18B H -0.110551 0.826886 0.532918 0.098 Uiso 1 1 calc R U . . .
C19 C -0.0488(4) 0.8943(3) 0.4585(3) 0.129(2) Uani 1 1 d . . . . .
H19A H -0.104998 0.900409 0.411970 0.193 Uiso 1 1 calc R U . . .
H19B H 0.008373 0.893116 0.435130 0.193 Uiso 1 1 calc R U . . .
H19C H -0.044723 0.936292 0.498354 0.193 Uiso 1 1 calc R U . . .
C20 C 0.0573(3) 0.8578(2) 0.6444(3) 0.0754(10) Uani 1 1 d . . . . .
H20A H 0.124234 0.851214 0.675369 0.091 Uiso 1 1 calc R U . . .
H20B H 0.050904 0.908875 0.620232 0.091 Uiso 1 1 calc R U . . .
C21 C -0.0046(3) 0.8510(2) 0.7060(3) 0.0786(11) Uani 1 1 d . . . . .
H21A H -0.071284 0.854503 0.675591 0.118 Uiso 1 1 calc R U . . .
H21B H 0.009940 0.891404 0.748064 0.118 Uiso 1 1 calc R U . . .
H21C H 0.006541 0.802675 0.735169 0.118 Uiso 1 1 calc R U . . .
C22 C 0.40573(17) 0.80633(12) 0.47530(14) 0.0319(5) Uani 1 1 d . . . . .
C23 C 0.37096(18) 0.86063(13) 0.41212(14) 0.0368(5) Uani 1 1 d . . . . .
C24 C 0.4213(2) 0.87127(15) 0.34812(16) 0.0490(6) Uani 1 1 d . . . . .
H24 H 0.400422 0.908232 0.305680 0.059 Uiso 1 1 calc R U . . .
C25 C 0.5007(2) 0.82935(18) 0.34524(18) 0.0550(7) Uani 1 1 d . . . . .
H25 H 0.532956 0.837083 0.300454 0.066 Uiso 1 1 calc R U . . .
C26 C 0.5331(2) 0.77697(17) 0.40605(18) 0.0520(7) Uani 1 1 d . . . . .
H26 H 0.587250 0.747989 0.402423 0.062 Uiso 1 1 calc R U . . .
C27 C 0.48853(19) 0.76479(15) 0.47389(16) 0.0404(5) Uani 1 1 d . . . . .
C28 C 0.2822(2) 0.90581(14) 0.41361(16) 0.0434(6) Uani 1 1 d . . . . .
H28 H 0.234549 0.869829 0.427157 0.052 Uiso 1 1 calc R U . . .
C29 C 0.2363(3) 0.94100(17) 0.32632(19) 0.0623(8) Uani 1 1 d . . . . .
H29A H 0.278650 0.980813 0.313387 0.075 Uiso 1 1 calc R U . . .
H29B H 0.230867 0.902252 0.281530 0.075 Uiso 1 1 calc R U . . .
C30 C 0.1391(3) 0.9739(2) 0.3230(3) 0.1002(15) Uani 1 1 d . . . . .
H30A H 0.113621 0.994588 0.266035 0.150 Uiso 1 1 calc R U . . .
H30B H 0.144142 1.013690 0.365637 0.150 Uiso 1 1 calc R U . . .
H30C H 0.096418 0.934738 0.335060 0.150 Uiso 1 1 calc R U . . .
C31 C 0.2996(2) 0.96432(15) 0.48500(18) 0.0565(7) Uani 1 1 d . . . . .
H31A H 0.238007 0.987108 0.488460 0.068 Uiso 1 1 calc R U . . .
H31B H 0.325487 0.939017 0.540013 0.068 Uiso 1 1 calc R U . . .
C32 C 0.3663(4) 1.0247(2) 0.4727(3) 0.1116(17) Uani 1 1 d . . . . .
H32A H 0.338127 1.053583 0.421477 0.167 Uiso 1 1 calc R U . . .
H32B H 0.426322 1.002510 0.465887 0.167 Uiso 1 1 calc R U . . .
H32C H 0.378487 1.057825 0.522475 0.167 Uiso 1 1 calc R U . . .
C33 C 0.5290(2) 0.70847(15) 0.54404(18) 0.0488(7) Uani 1 1 d . . . . .
H33 H 0.510998 0.726407 0.597232 0.059 Uiso 1 1 calc R U . . .
C34 C 0.4826(3) 0.63258(17) 0.5232(2) 0.0728(10) Uani 1 1 d . . . . .
H34A H 0.504710 0.610964 0.474328 0.087 Uiso 1 1 calc R U . . .
H34B H 0.412955 0.639623 0.505220 0.087 Uiso 1 1 calc R U . . .
C35 C 0.5033(4) 0.5764(2) 0.5976(3) 0.1167(18) Uani 1 1 d . . . . .
H35A H 0.464558 0.531469 0.581885 0.175 Uiso 1 1 calc R U . . .
H35B H 0.487838 0.599169 0.648315 0.175 Uiso 1 1 calc R U . . .
H35C H 0.570801 0.562802 0.610026 0.175 Uiso 1 1 calc R U . . .
C36 C 0.6387(3) 0.7035(2) 0.5640(2) 0.0763(12) Uani 1 1 d . . . . .
H36A H 0.659621 0.669734 0.613378 0.092 Uiso 1 1 calc R U . . .
H36B H 0.658180 0.680441 0.514473 0.092 Uiso 1 1 calc R U . . .
C37 C 0.6904(2) 0.7774(3) 0.5836(3) 0.0843(13) Uani 1 1 d . . . . .
H37A H 0.682617 0.806900 0.531130 0.126 Uiso 1 1 calc R U . . .
H37B H 0.758120 0.768086 0.606803 0.126 Uiso 1 1 calc R U . . .
H37C H 0.663783 0.804995 0.625557 0.126 Uiso 1 1 calc R U . . .
C38 C 0.0511(3) 0.6648(2) 0.3911(2) 0.0710(10) Uani 1 1 d . . . . .
H38 H 0.007357 0.675531 0.430028 0.085 Uiso 1 1 calc R U . . .
C39 C 0.1004(3) 0.5995(2) 0.4152(2) 0.0725(11) Uani 1 1 d . . . . .
H39 H 0.081472 0.577576 0.466260 0.087 Uiso 1 1 calc R U . . .
C40 C 0.1875(4) 0.57043(18) 0.4072(2) 0.0759(11) Uani 1 1 d . . . . .
H40 H 0.211853 0.533462 0.453590 0.091 Uiso 1 1 calc R U . . .
C41 C 0.2616(3) 0.5954(2) 0.3696(2) 0.0822(12) Uani 1 1 d . . . . .
H41 H 0.323169 0.570904 0.396580 0.099 Uiso 1 1 calc R U . . .
C42 C 0.2769(3) 0.6611(3) 0.3239(2) 0.0827(13) Uani 1 1 d . . . . .
H42 H 0.346074 0.669896 0.327520 0.099 Uiso 1 1 calc R U . . .
C43 C 0.2227(4) 0.7270(2) 0.2999(2) 0.0784(13) Uani 1 1 d . . . . .
H43 H 0.265658 0.769259 0.292808 0.094 Uiso 1 1 calc R U . . .
C44 C 0.1383(3) 0.7540(2) 0.3102(2) 0.0740(11) Uani 1 1 d . . . . .
H44 H 0.138520 0.809846 0.308184 0.089 Uiso 1 1 calc R U . . .
C45 C 0.0666(3) 0.7291(2) 0.3482(2) 0.0751(10) Uani 1 1 d . . . . .
H45 H 0.030197 0.772174 0.364611 0.090 Uiso 1 1 calc R U . . .

loop_
_atom_site_aniso_label
_atom_site_aniso_U_11
_atom_site_aniso_U_22
_atom_site_aniso_U_33
_atom_site_aniso_U_23
_atom_site_aniso_U_13
_atom_site_aniso_U_12
Sm1 0.04983(9) 0.04147(8) 0.02497(7) -0.00838(5) 0.00602(5) -0.01102(6)
N1 0.0296(9) 0.0319(9) 0.0262(9) -0.0022(7) 0.0076(7) -0.0049(7)
N2 0.0321(9) 0.0297(9) 0.0240(9) -0.0005(7) 0.0079(7) -0.0008(7)
C1 0.0399(13) 0.0469(13) 0.0281(11) -0.0032(10) 0.0125(10) -0.0059(11)
C2 0.0303(11) 0.0300(11) 0.0239(10) -0.0005(8) 0.0078(8) 0.0024(9)
C3 0.0293(10) 0.0356(11) 0.0221(10) -0.0028(8) 0.0033(8) -0.0031(9)
C4 0.0266(10) 0.0287(10) 0.0289(11) 0.0000(8) 0.0050(8) 0.0014(8)
C5 0.0326(12) 0.0410(13) 0.0336(12) -0.0014(9) 0.0075(9) -0.0069(10)
C6 0.0326(11) 0.0409(12) 0.0278(11) -0.0063(9) 0.0107(9) -0.0082(10)
C7 0.0479(14) 0.0410(13) 0.0302(12) -0.0087(9) 0.0165(10) -0.0094(11)
C8 0.0644(18) 0.0461(15) 0.0464(15) -0.0161(12) 0.0286(14) -0.0262(14)
C9 0.0478(16) 0.0692(19) 0.0549(17) -0.0220(14) 0.0244(13) -0.0307(15)
C10 0.0343(13) 0.0730(19) 0.0534(17) -0.0127(14) 0.0119(12) -0.0087(13)
C11 0.0341(12) 0.0536(15) 0.0431(14) -0.0060(11) 0.0117(11) -0.0055(11)
C12 0.0652(18) 0.0365(13) 0.0463(15) 0.0002(11) 0.0298(13) -0.0055(12)
C13 0.097(2) 0.0377(14) 0.0568(18) -0.0053(12) 0.0364(17) -0.0080(15)
C14 0.135(4) 0.0445(17) 0.098(3) -0.0028(18) 0.061(3) 0.014(2)
C15 0.0622(18) 0.0454(15) 0.0550(17) 0.0033(12) 0.0187(14) 0.0005(13)
C16 0.085(2) 0.079(2) 0.0526(19) 0.0111(16) 0.0177(17) -0.013(2)
C17 0.0391(15) 0.0606(19) 0.090(3) 0.0038(17) 0.0222(16) 0.0070(14)
C18 0.075(2) 0.092(3) 0.083(3) 0.010(2) 0.024(2) 0.020(2)
C19 0.122(4) 0.148(5) 0.109(4) 0.047(3) 0.012(3) 0.061(4)
C20 0.073(2) 0.066(2) 0.084(3) 0.0153(19) 0.012(2) 0.0043(18)
C21 0.072(2) 0.058(2) 0.111(3) 0.007(2) 0.030(2) 0.0120(18)
C22 0.0395(12) 0.0320(11) 0.0267(11) -0.0021(8) 0.0123(9) -0.0049(9)
C23 0.0480(14) 0.0337(12) 0.0290(11) 0.0002(9) 0.0093(10) -0.0028(10)
C24 0.0702(19) 0.0468(14) 0.0327(13) 0.0058(11) 0.0171(12) -0.0063(14)
C25 0.0652(19) 0.0720(19) 0.0350(14) 0.0014(13) 0.0265(13) -0.0063(16)
C26 0.0545(17) 0.0696(18) 0.0381(14) -0.0050(13) 0.0235(13) 0.0075(14)
C27 0.0456(14) 0.0454(13) 0.0331(12) -0.0014(10) 0.0150(11) 0.0041(11)
C28 0.0588(16) 0.0352(12) 0.0342(13) 0.0024(10) 0.0064(11) 0.0054(12)
C29 0.090(2) 0.0471(16) 0.0426(16) 0.0037(12) -0.0002(15) 0.0153(16)
C30 0.118(3) 0.100(3) 0.066(2) 0.003(2) -0.015(2) 0.061(3)
C31 0.080(2) 0.0421(15) 0.0440(15) -0.0046(12) 0.0055(14) 0.0125(15)
C32 0.168(5) 0.063(2) 0.101(3) -0.027(2) 0.025(3) -0.041(3)
C33 0.0543(16) 0.0546(16) 0.0407(15) 0.0042(11) 0.0175(13) 0.0203(13)
C34 0.103(3) 0.0465(17) 0.066(2) 0.0040(15) 0.012(2) 0.0194(18)
C35 0.175(5) 0.067(3) 0.099(3) 0.030(2) 0.011(3) 0.010(3)
C36 0.066(2) 0.109(3) 0.061(2) 0.0109(19) 0.0276(18) 0.046(2)
C37 0.0400(17) 0.148(4) 0.067(2) 0.019(2) 0.0169(16) 0.012(2)
C38 0.065(2) 0.102(3) 0.0428(17) -0.0300(18) 0.0062(15) -0.035(2)
C39 0.106(3) 0.077(2) 0.0361(16) -0.0214(15) 0.0184(18) -0.053(2)
C40 0.130(4) 0.0487(18) 0.0450(18) -0.0174(14) 0.011(2) -0.021(2)
C41 0.098(3) 0.080(3) 0.063(2) -0.042(2) 0.005(2) 0.008(2)
C42 0.087(3) 0.119(3) 0.052(2) -0.046(2) 0.0370(19) -0.042(3)
C43 0.120(4) 0.084(3) 0.0299(15) -0.0108(16) 0.0141(19) -0.055(3)
C44 0.104(3) 0.068(2) 0.0364(16) -0.0016(15) -0.0122(19) -0.025(2)
C45 0.076(2) 0.088(2) 0.0461(19) -0.0209(18) -0.0178(17) -0.008(2)

_geom_special_details            
;
 All esds (except the esd in the dihedral angle between two l.s. planes)
 are estimated using the full covariance matrix.  The cell esds are taken
 into account individually in the estimation of esds in distances, angles
 and torsion angles; correlations between esds in cell parameters are only
 used when they are defined by crystal symmetry.  An approximate (isotropic)
 treatment of cell esds is used for estimating esds involving l.s. planes.
;
loop_
_geom_bond_atom_site_label_1
_geom_bond_atom_site_label_2
_geom_bond_distance
_geom_bond_site_symmetry_2
_geom_bond_publ_flag
Sm1 N1 2.4607(18) . ?
Sm1 N2 2.4281(18) . ?
Sm1 C38 2.635(3) . ?
Sm1 C39 2.636(3) . ?
Sm1 C40 2.624(3) . ?
Sm1 C41 2.619(3) . ?
Sm1 C42 2.633(3) . ?
Sm1 C43 2.627(3) . ?
Sm1 C44 2.625(3) . ?
Sm1 C45 2.628(3) . ?
N1 C2 1.333(3) . ?
N1 C6 1.442(3) . ?
N2 C4 1.329(3) . ?
N2 C22 1.435(3) . ?
C1 H1A 0.9800 . ?
C1 H1B 0.9800 . ?
C1 H1C 0.9800 . ?
C1 C2 1.520(3) . ?
C2 C3 1.396(3) . ?
C3 H3 0.9500 . ?
C3 C4 1.398(3) . ?
C4 C5 1.513(3) . ?
C5 H5A 0.9800 . ?
C5 H5B 0.9800 . ?
C5 H5C 0.9800 . ?
C6 C7 1.420(3) . ?
C6 C11 1.402(4) . ?
C7 C8 1.391(3) . ?
C7 C12 1.516(4) . ?
C8 H8 0.9500 . ?
C8 C9 1.373(4) . ?
C9 H9 0.9500 . ?
C9 C10 1.367(4) . ?
C10 H10 0.9500 . ?
C10 C11 1.397(4) . ?
C11 C17 1.534(4) . ?
C12 H12 1.0000 . ?
C12 C13 1.549(4) . ?
C12 C15 1.532(4) . ?
C13 H13A 0.9900 . ?
C13 H13B 0.9900 . ?
C13 C14 1.512(5) . ?
C14 H14A 0.9800 . ?
C14 H14B 0.9800 . ?
C14 H14C 0.9800 . ?
C15 H15A 0.9900 . ?
C15 H15B 0.9900 . ?
C15 C16 1.508(4) . ?
C16 H16A 0.9800 . ?
C16 H16B 0.9800 . ?
C16 H16C 0.9800 . ?
C17 H17 1.0000 . ?
C17 C18 1.575(5) . ?
C17 C20 1.489(5) . ?
C18 H18A 0.9900 . ?
C18 H18B 0.9900 . ?
C18 C19 1.488(6) . ?
C19 H19A 0.9800 . ?
C19 H19B 0.9800 . ?
C19 H19C 0.9800 . ?
C20 H20A 0.9900 . ?
C20 H20B 0.9900 . ?
C20 C21 1.478(5) . ?
C21 H21A 0.9800 . ?
C21 H21B 0.9800 . ?
C21 H21C 0.9800 . ?
C22 C23 1.415(3) . ?
C22 C27 1.411(3) . ?
C23 C24 1.398(3) . ?
C23 C28 1.519(4) . ?
C24 H24 0.9500 . ?
C24 C25 1.378(4) . ?
C25 H25 0.9500 . ?
C25 C26 1.360(4) . ?
C26 H26 0.9500 . ?
C26 C27 1.400(3) . ?
C27 C33 1.529(4) . ?
C28 H28 1.0000 . ?
C28 C29 1.546(4) . ?
C28 C31 1.532(4) . ?
C29 H29A 0.9900 . ?
C29 H29B 0.9900 . ?
C29 C30 1.511(5) . ?
C30 H30A 0.9800 . ?
C30 H30B 0.9800 . ?
C30 H30C 0.9800 . ?
C31 H31A 0.9900 . ?
C31 H31B 0.9900 . ?
C31 C32 1.490(5) . ?
C32 H32A 0.9800 . ?
C32 H32B 0.9800 . ?
C32 H32C 0.9800 . ?
C33 H33 1.0000 . ?
C33 C34 1.518(4) . ?
C33 C36 1.546(5) . ?
C34 H34A 0.9900 . ?
C34 H34B 0.9900 . ?
C34 C35 1.540(5) . ?
C35 H35A 0.9800 . ?
C35 H35B 0.9800 . ?
C35 H35C 0.9800 . ?
C36 H36A 0.9900 . ?
C36 H36B 0.9900 . ?
C36 C37 1.516(5) . ?
C37 H37A 0.9800 . ?
C37 H37B 0.9800 . ?
C37 H37C 0.9800 . ?
C38 H38 1.0000 . ?
C38 C39 1.378(6) . ?
C38 C45 1.386(6) . ?
C39 H39 1.0000 . ?
C39 C40 1.392(6) . ?
C40 H40 1.0000 . ?
C40 C41 1.412(6) . ?
C41 H41 1.0000 . ?
C41 C42 1.428(6) . ?
C42 H42 1.0000 . ?
C42 C43 1.421(7) . ?
C43 H43 1.0000 . ?
C43 C44 1.353(6) . ?
C44 H44 1.0000 . ?
C44 C45 1.386(6) . ?
C45 H45 1.0000 . ?

loop_
_geom_angle_atom_site_label_1
_geom_angle_atom_site_label_2
_geom_angle_atom_site_label_3
_geom_angle
_geom_angle_site_symmetry_1
_geom_angle_site_symmetry_3
_geom_angle_publ_flag
N1 Sm1 C38 98.39(9) . . ?
N1 Sm1 C39 95.99(8) . . ?
N1 Sm1 C40 108.24(9) . . ?
N1 Sm1 C41 131.55(11) . . ?
N1 Sm1 C42 160.68(13) . . ?
N1 Sm1 C43 167.98(13) . . ?
N1 Sm1 C44 139.65(12) . . ?
N1 Sm1 C45 114.49(10) . . ?
N2 Sm1 N1 73.41(6) . . ?
N2 Sm1 C38 158.21(10) . . ?
N2 Sm1 C39 165.73(10) . . ?
N2 Sm1 C40 143.20(11) . . ?
N2 Sm1 C41 121.01(11) . . ?
N2 Sm1 C42 106.63(9) . . ?
N2 Sm1 C43 105.04(9) . . ?
N2 Sm1 C44 115.28(9) . . ?
N2 Sm1 C45 134.68(10) . . ?
C38 Sm1 C39 30.30(12) . . ?
C40 Sm1 C38 58.32(14) . . ?
C40 Sm1 C39 30.68(13) . . ?
C40 Sm1 C42 59.73(13) . . ?
C40 Sm1 C43 80.33(12) . . ?
C40 Sm1 C44 87.73(11) . . ?
C40 Sm1 C45 79.49(13) . . ?
C41 Sm1 C38 79.74(13) . . ?
C41 Sm1 C39 59.02(14) . . ?
C41 Sm1 C40 31.25(13) . . ?
C41 Sm1 C42 31.55(14) . . ?
C41 Sm1 C43 59.77(15) . . ?
C41 Sm1 C44 80.01(14) . . ?
C41 Sm1 C45 88.15(13) . . ?
C42 Sm1 C38 87.81(11) . . ?
C42 Sm1 C39 80.13(11) . . ?
C43 Sm1 C38 78.70(13) . . ?
C43 Sm1 C39 87.31(10) . . ?
C43 Sm1 C42 31.34(15) . . ?
C43 Sm1 C45 57.81(15) . . ?
C44 Sm1 C38 58.23(13) . . ?
C44 Sm1 C39 78.98(12) . . ?
C44 Sm1 C42 58.56(15) . . ?
C44 Sm1 C43 29.87(13) . . ?
C44 Sm1 C45 30.60(13) . . ?
C45 Sm1 C38 30.54(12) . . ?
C45 Sm1 C39 58.16(14) . . ?
C45 Sm1 C42 79.70(14) . . ?
C2 N1 Sm1 133.65(14) . . ?
C2 N1 C6 117.15(18) . . ?
C6 N1 Sm1 108.91(13) . . ?
C4 N2 Sm1 135.79(14) . . ?
C4 N2 C22 119.45(18) . . ?
C22 N2 Sm1 104.57(13) . . ?
H1A C1 H1B 109.5 . . ?
H1A C1 H1C 109.5 . . ?
H1B C1 H1C 109.5 . . ?
C2 C1 H1A 109.5 . . ?
C2 C1 H1B 109.5 . . ?
C2 C1 H1C 109.5 . . ?
N1 C2 C1 120.89(19) . . ?
N1 C2 C3 124.43(19) . . ?
C3 C2 C1 114.68(19) . . ?
C2 C3 H3 115.3 . . ?
C2 C3 C4 129.3(2) . . ?
C4 C3 H3 115.3 . . ?
N2 C4 C3 123.3(2) . . ?
N2 C4 C5 121.67(19) . . ?
C3 C4 C5 115.03(19) . . ?
C4 C5 H5A 109.5 . . ?
C4 C5 H5B 109.5 . . ?
C4 C5 H5C 109.5 . . ?
H5A C5 H5B 109.5 . . ?
H5A C5 H5C 109.5 . . ?
H5B C5 H5C 109.5 . . ?
C7 C6 N1 120.3(2) . . ?
C11 C6 N1 118.5(2) . . ?
C11 C6 C7 121.1(2) . . ?
C6 C7 C12 122.1(2) . . ?
C8 C7 C6 117.4(2) . . ?
C8 C7 C12 120.4(2) . . ?
C7 C8 H8 119.1 . . ?
C9 C8 C7 121.8(3) . . ?
C9 C8 H8 119.1 . . ?
C8 C9 H9 120.0 . . ?
C10 C9 C8 120.0(2) . . ?
C10 C9 H9 120.0 . . ?
C9 C10 H10 119.2 . . ?
C9 C10 C11 121.6(3) . . ?
C11 C10 H10 119.2 . . ?
C6 C11 C17 122.0(2) . . ?
C10 C11 C6 117.9(3) . . ?
C10 C11 C17 119.9(3) . . ?
C7 C12 H12 106.3 . . ?
C7 C12 C13 112.3(2) . . ?
C7 C12 C15 113.6(2) . . ?
C13 C12 H12 106.3 . . ?
C15 C12 H12 106.3 . . ?
C15 C12 C13 111.3(2) . . ?
C12 C13 H13A 108.8 . . ?
C12 C13 H13B 108.8 . . ?
H13A C13 H13B 107.7 . . ?
C14 C13 C12 113.9(3) . . ?
C14 C13 H13A 108.8 . . ?
C14 C13 H13B 108.8 . . ?
C13 C14 H14A 109.5 . . ?
C13 C14 H14B 109.5 . . ?
C13 C14 H14C 109.5 . . ?
H14A C14 H14B 109.5 . . ?
H14A C14 H14C 109.5 . . ?
H14B C14 H14C 109.5 . . ?
C12 C15 H15A 108.5 . . ?
C12 C15 H15B 108.5 . . ?
H15A C15 H15B 107.5 . . ?
C16 C15 C12 115.1(3) . . ?
C16 C15 H15A 108.5 . . ?
C16 C15 H15B 108.5 . . ?
C15 C16 H16A 109.5 . . ?
C15 C16 H16B 109.5 . . ?
C15 C16 H16C 109.5 . . ?
H16A C16 H16B 109.5 . . ?
H16A C16 H16C 109.5 . . ?
H16B C16 H16C 109.5 . . ?
C11 C17 H17 105.5 . . ?
C11 C17 C18 112.4(3) . . ?
C18 C17 H17 105.5 . . ?
C20 C17 C11 114.2(3) . . ?
C20 C17 H17 105.5 . . ?
C20 C17 C18 112.8(3) . . ?
C17 C18 H18A 108.9 . . ?
C17 C18 H18B 108.9 . . ?
H18A C18 H18B 107.7 . . ?
C19 C18 C17 113.4(4) . . ?
C19 C18 H18A 108.9 . . ?
C19 C18 H18B 108.9 . . ?
C18 C19 H19A 109.5 . . ?
C18 C19 H19B 109.5 . . ?
C18 C19 H19C 109.5 . . ?
H19A C19 H19B 109.5 . . ?
H19A C19 H19C 109.5 . . ?
H19B C19 H19C 109.5 . . ?
C17 C20 H20A 108.7 . . ?
C17 C20 H20B 108.7 . . ?
H20A C20 H20B 107.6 . . ?
C21 C20 C17 114.2(3) . . ?
C21 C20 H20A 108.7 . . ?
C21 C20 H20B 108.7 . . ?
C20 C21 H21A 109.5 . . ?
C20 C21 H21B 109.5 . . ?
C20 C21 H21C 109.5 . . ?
H21A C21 H21B 109.5 . . ?
H21A C21 H21C 109.5 . . ?
H21B C21 H21C 109.5 . . ?
C23 C22 N2 119.8(2) . . ?
C27 C22 N2 118.9(2) . . ?
C27 C22 C23 121.1(2) . . ?
C22 C23 C28 121.3(2) . . ?
C24 C23 C22 117.5(2) . . ?
C24 C23 C28 121.1(2) . . ?
C23 C24 H24 119.3 . . ?
C25 C24 C23 121.5(2) . . ?
C25 C24 H24 119.3 . . ?
C24 C25 H25 119.8 . . ?
C26 C25 C24 120.5(2) . . ?
C26 C25 H25 119.8 . . ?
C25 C26 H26 119.2 . . ?
C25 C26 C27 121.5(3) . . ?
C27 C26 H26 119.2 . . ?
C22 C27 C33 121.5(2) . . ?
C26 C27 C22 117.8(2) . . ?
C26 C27 C33 120.7(2) . . ?
C23 C28 H28 106.5 . . ?
C23 C28 C29 113.3(2) . . ?
C23 C28 C31 112.1(2) . . ?
C29 C28 H28 106.5 . . ?
C31 C28 H28 106.5 . . ?
C31 C28 C29 111.6(2) . . ?
C28 C29 H29A 108.9 . . ?
C28 C29 H29B 108.9 . . ?
H29A C29 H29B 107.7 . . ?
C30 C29 C28 113.5(3) . . ?
C30 C29 H29A 108.9 . . ?
C30 C29 H29B 108.9 . . ?
C29 C30 H30A 109.5 . . ?
C29 C30 H30B 109.5 . . ?
C29 C30 H30C 109.5 . . ?
H30A C30 H30B 109.5 . . ?
H30A C30 H30C 109.5 . . ?
H30B C30 H30C 109.5 . . ?
C28 C31 H31A 108.9 . . ?
C28 C31 H31B 108.9 . . ?
H31A C31 H31B 107.7 . . ?
C32 C31 C28 113.5(3) . . ?
C32 C31 H31A 108.9 . . ?
C32 C31 H31B 108.9 . . ?
C31 C32 H32A 109.5 . . ?
C31 C32 H32B 109.5 . . ?
C31 C32 H32C 109.5 . . ?
H32A C32 H32B 109.5 . . ?
H32A C32 H32C 109.5 . . ?
H32B C32 H32C 109.5 . . ?
C27 C33 H33 106.8 . . ?
C27 C33 C36 113.4(2) . . ?
C34 C33 C27 110.4(3) . . ?
C34 C33 H33 106.8 . . ?
C34 C33 C36 112.1(3) . . ?
C36 C33 H33 106.8 . . ?
C33 C34 H34A 108.7 . . ?
C33 C34 H34B 108.7 . . ?
C33 C34 C35 114.3(3) . . ?
H34A C34 H34B 107.6 . . ?
C35 C34 H34A 108.7 . . ?
C35 C34 H34B 108.7 . . ?
C34 C35 H35A 109.5 . . ?
C34 C35 H35B 109.5 . . ?
C34 C35 H35C 109.5 . . ?
H35A C35 H35B 109.5 . . ?
H35A C35 H35C 109.5 . . ?
H35B C35 H35C 109.5 . . ?
C33 C36 H36A 108.5 . . ?
C33 C36 H36B 108.5 . . ?
H36A C36 H36B 107.5 . . ?
C37 C36 C33 115.2(3) . . ?
C37 C36 H36A 108.5 . . ?
C37 C36 H36B 108.5 . . ?
C36 C37 H37A 109.5 . . ?
C36 C37 H37B 109.5 . . ?
C36 C37 H37C 109.5 . . ?
H37A C37 H37B 109.5 . . ?
H37A C37 H37C 109.5 . . ?
H37B C37 H37C 109.5 . . ?
Sm1 C38 H38 110.2 . . ?
C39 C38 Sm1 74.91(19) . . ?
C39 C38 H38 110.2 . . ?
C39 C38 C45 135.5(4) . . ?
C45 C38 Sm1 74.44(19) . . ?
C45 C38 H38 110.2 . . ?
Sm1 C39 H39 110.2 . . ?
C38 C39 Sm1 74.78(18) . . ?
C38 C39 H39 110.2 . . ?
C38 C39 C40 135.4(3) . . ?
C40 C39 Sm1 74.15(18) . . ?
C40 C39 H39 110.2 . . ?
Sm1 C40 H40 110.7 . . ?
C39 C40 Sm1 75.17(18) . . ?
C39 C40 H40 110.7 . . ?
C39 C40 C41 134.9(4) . . ?
C41 C40 Sm1 74.21(18) . . ?
C41 C40 H40 110.7 . . ?
Sm1 C41 H41 111.1 . . ?
C40 C41 Sm1 74.55(19) . . ?
C40 C41 H41 111.1 . . ?
C40 C41 C42 134.3(4) . . ?
C42 C41 Sm1 74.75(18) . . ?
C42 C41 H41 111.1 . . ?
Sm1 C42 H42 111.5 . . ?
C41 C42 Sm1 73.70(18) . . ?
C41 C42 H42 111.5 . . ?
C43 C42 Sm1 74.10(19) . . ?
C43 C42 C41 133.2(4) . . ?
C43 C42 H42 111.5 . . ?
Sm1 C43 H43 110.0 . . ?
C42 C43 Sm1 74.56(18) . . ?
C42 C43 H43 110.0 . . ?
C44 C43 Sm1 75.0(2) . . ?
C44 C43 C42 135.9(4) . . ?
C44 C43 H43 110.0 . . ?
Sm1 C44 H44 110.1 . . ?
C43 C44 Sm1 75.1(2) . . ?
C43 C44 H44 110.1 . . ?
C43 C44 C45 136.0(4) . . ?
C45 C44 Sm1 74.81(19) . . ?
C45 C44 H44 110.1 . . ?
Sm1 C45 H45 110.9 . . ?
C38 C45 Sm1 75.0(2) . . ?
C38 C45 H45 110.9 . . ?
C44 C45 Sm1 74.6(2) . . ?
C44 C45 C38 134.8(4) . . ?
C44 C45 H45 110.9 . . ?

loop_
_geom_torsion_atom_site_label_1
_geom_torsion_atom_site_label_2
_geom_torsion_atom_site_label_3
_geom_torsion_atom_site_label_4
_geom_torsion
_geom_torsion_site_symmetry_1
_geom_torsion_site_symmetry_2
_geom_torsion_site_symmetry_3
_geom_torsion_site_symmetry_4
_geom_torsion_publ_flag
Sm1 N1 C2 C1 179.92(15) . . . . ?
Sm1 N1 C2 C3 0.5(3) . . . . ?
Sm1 N1 C6 C7 89.4(2) . . . . ?
Sm1 N1 C6 C11 -87.3(2) . . . . ?
Sm1 N2 C4 C3 -0.2(3) . . . . ?
Sm1 N2 C4 C5 -179.50(15) . . . . ?
Sm1 N2 C22 C23 77.5(2) . . . . ?
Sm1 N2 C22 C27 -97.0(2) . . . . ?
Sm1 C38 C39 C40 -47.3(4) . . . . ?
Sm1 C38 C45 C44 49.2(4) . . . . ?
Sm1 C39 C40 C41 -48.6(4) . . . . ?
Sm1 C40 C41 C42 -49.3(4) . . . . ?
Sm1 C41 C42 C43 -48.3(4) . . . . ?
Sm1 C42 C43 C44 -47.8(4) . . . . ?
Sm1 C43 C44 C45 -48.3(4) . . . . ?
Sm1 C44 C45 C38 -49.3(4) . . . . ?
N1 C2 C3 C4 2.6(4) . . . . ?
N1 C6 C7 C8 179.8(2) . . . . ?
N1 C6 C7 C12 -3.9(3) . . . . ?
N1 C6 C11 C10 179.3(2) . . . . ?
N1 C6 C11 C17 4.0(4) . . . . ?
N2 C22 C23 C24 -174.0(2) . . . . ?
N2 C22 C23 C28 6.0(3) . . . . ?
N2 C22 C27 C26 172.0(2) . . . . ?
N2 C22 C27 C33 -8.3(4) . . . . ?
C1 C2 C3 C4 -176.8(2) . . . . ?
C2 N1 C6 C7 -95.9(2) . . . . ?
C2 N1 C6 C11 87.4(3) . . . . ?
C2 C3 C4 N2 -2.8(4) . . . . ?
C2 C3 C4 C5 176.5(2) . . . . ?
C4 N2 C22 C23 -106.8(2) . . . . ?
C4 N2 C22 C27 78.7(3) . . . . ?
C6 N1 C2 C1 6.9(3) . . . . ?
C6 N1 C2 C3 -172.5(2) . . . . ?
C6 C7 C8 C9 1.8(4) . . . . ?
C6 C7 C12 C13 -146.9(2) . . . . ?
C6 C7 C12 C15 85.6(3) . . . . ?
C6 C11 C17 C18 141.1(3) . . . . ?
C6 C11 C17 C20 -88.8(3) . . . . ?
C7 C6 C11 C10 2.6(4) . . . . ?
C7 C6 C11 C17 -172.7(3) . . . . ?
C7 C8 C9 C10 1.0(4) . . . . ?
C7 C12 C13 C14 166.3(3) . . . . ?
C7 C12 C15 C16 61.2(3) . . . . ?
C8 C7 C12 C13 29.4(3) . . . . ?
C8 C7 C12 C15 -98.1(3) . . . . ?
C8 C9 C10 C11 -2.1(4) . . . . ?
C9 C10 C11 C6 0.3(4) . . . . ?
C9 C10 C11 C17 175.7(3) . . . . ?
C10 C11 C17 C18 -34.1(4) . . . . ?
C10 C11 C17 C20 96.0(3) . . . . ?
C11 C6 C7 C8 -3.7(3) . . . . ?
C11 C6 C7 C12 172.7(2) . . . . ?
C11 C17 C18 C19 -164.5(4) . . . . ?
C11 C17 C20 C21 -54.8(4) . . . . ?
C12 C7 C8 C9 -174.6(2) . . . . ?
C13 C12 C15 C16 -66.7(3) . . . . ?
C15 C12 C13 C14 -65.0(3) . . . . ?
C18 C17 C20 C21 75.1(4) . . . . ?
C20 C17 C18 C19 64.7(5) . . . . ?
C22 N2 C4 C3 -174.2(2) . . . . ?
C22 N2 C4 C5 6.5(3) . . . . ?
C22 C23 C24 C25 1.5(4) . . . . ?
C22 C23 C28 C29 -160.1(2) . . . . ?
C22 C23 C28 C31 72.5(3) . . . . ?
C22 C27 C33 C34 87.0(3) . . . . ?
C22 C27 C33 C36 -146.3(3) . . . . ?
C23 C22 C27 C26 -2.4(4) . . . . ?
C23 C22 C27 C33 177.3(2) . . . . ?
C23 C24 C25 C26 -1.1(5) . . . . ?
C23 C28 C29 C30 169.5(3) . . . . ?
C23 C28 C31 C32 66.5(4) . . . . ?
C24 C23 C28 C29 19.9(3) . . . . ?
C24 C23 C28 C31 -107.4(3) . . . . ?
C24 C25 C26 C27 -1.1(5) . . . . ?
C25 C26 C27 C22 2.9(4) . . . . ?
C25 C26 C27 C33 -176.9(3) . . . . ?
C26 C27 C33 C34 -93.3(3) . . . . ?
C26 C27 C33 C36 33.5(4) . . . . ?
C27 C22 C23 C24 0.3(3) . . . . ?
C27 C22 C23 C28 -179.7(2) . . . . ?
C27 C33 C34 C35 -168.3(3) . . . . ?
C27 C33 C36 C37 52.9(4) . . . . ?
C28 C23 C24 C25 -178.5(3) . . . . ?
C29 C28 C31 C32 -61.7(4) . . . . ?
C31 C28 C29 C30 -62.9(4) . . . . ?
C34 C33 C36 C37 178.8(3) . . . . ?
C36 C33 C34 C35 64.2(4) . . . . ?
C38 C39 C40 Sm1 47.5(4) . . . . ?
C38 C39 C40 C41 -1.2(7) . . . . ?
C39 C38 C45 Sm1 -48.0(4) . . . . ?
C39 C38 C45 C44 1.2(6) . . . . ?
C39 C40 C41 Sm1 48.9(4) . . . . ?
C39 C40 C41 C42 -0.4(7) . . . . ?
C40 C41 C42 Sm1 49.3(4) . . . . ?
C40 C41 C42 C43 1.0(7) . . . . ?
C41 C42 C43 Sm1 48.1(4) . . . . ?
C41 C42 C43 C44 0.3(7) . . . . ?
C42 C43 C44 Sm1 47.7(4) . . . . ?
C42 C43 C44 C45 -0.7(7) . . . . ?
C43 C44 C45 Sm1 48.4(4) . . . . ?
C43 C44 C45 C38 -0.9(7) . . . . ?
C45 C38 C39 Sm1 47.8(4) . . . . ?
C45 C38 C39 C40 0.5(6) . . . . ?

_shelx_res_file                  
;
TITL 3_a.res in P2(1)/n
    3.res
    created by SHELXL-2018/3 at 16:21:48 on 22-Dec-2023
REM Old TITL 2 in P2(1)/n
REM SHELXT solution in P2(1)/n: R1 0.147, Rweak 0.008, Alpha 0.068
REM <I/s> 0.530 for 286 systematic absences, Orientation as input
REM Formula found by SHELXT: C42 N5 Sm
CELL 0.71073 14.4271 17.8919 16.0725 90 102.8 90
ZERR 4 0.0004 0.0004 0.0004 0 0.003 0
LATT 1
SYMM 0.5-X,0.5+Y,0.5-Z
SFAC C H N Sm
UNIT 180 260 8 4

L.S. 4 0 5
PLAN  13
TEMP -93.15
CONF
list 4
MORE -1
BOND $H
fmap 2
acta
OMIT 1 0 1
OMIT 1 1 1
REM <olex2.extras>
REM <HklSrc "%.\\3.hkl">
REM </olex2.extras>

WGHT    0.038700    1.956500
FVAR       0.28390
SM1   4    0.225334    0.707490    0.462426    11.00000    0.04983    0.04147 =
         0.02497   -0.00838    0.00602   -0.01102
N1    3    0.208525    0.713699    0.611316    11.00000    0.02958    0.03188 =
         0.02619   -0.00219    0.00759   -0.00490
N2    3    0.351864    0.788107    0.537603    11.00000    0.03215    0.02971 =
         0.02400   -0.00047    0.00789   -0.00076
C1    1    0.228408    0.740176    0.765960    11.00000    0.03986    0.04693 =
         0.02805   -0.00315    0.01251   -0.00592
AFIX 137
H1A   2    0.180479    0.778207    0.769290    11.00000   -1.50000
H1B   2    0.284005    0.747421    0.812856    11.00000   -1.50000
H1C   2    0.201637    0.690368    0.770354    11.00000   -1.50000
AFIX   0
C2    1    0.258040    0.747206    0.681233    11.00000    0.03033    0.02997 =
         0.02389   -0.00050    0.00776    0.00239
C3    1    0.338607    0.791152    0.683806    11.00000    0.02932    0.03562 =
         0.02207   -0.00277    0.00333   -0.00309
AFIX  43
H3    2    0.368385    0.809794    0.738549    11.00000   -1.20000
AFIX   0
C4    1    0.381787    0.811682    0.617443    11.00000    0.02657    0.02871 =
         0.02893   -0.00001    0.00497    0.00140
C5    1    0.465634    0.864114    0.642681    11.00000    0.03264    0.04101 =
         0.03359   -0.00135    0.00751   -0.00693
AFIX 137
H5A   2    0.516434    0.839231    0.683981    11.00000   -1.50000
H5B   2    0.445756    0.909303    0.668470    11.00000   -1.50000
H5C   2    0.489006    0.877761    0.591935    11.00000   -1.50000
AFIX   0
C6    1    0.120599    0.678120    0.617439    11.00000    0.03257    0.04088 =
         0.02780   -0.00625    0.01067   -0.00817
C7    1    0.118331    0.600318    0.634432    11.00000    0.04794    0.04097 =
         0.03020   -0.00873    0.01651   -0.00943
C8    1    0.031344    0.569528    0.639858    11.00000    0.06441    0.04610 =
         0.04636   -0.01613    0.02859   -0.02620
AFIX  43
H8    2    0.028232    0.517914    0.652841    11.00000   -1.20000
AFIX   0
C9    1   -0.050181    0.611652    0.626974    11.00000    0.04784    0.06925 =
         0.05490   -0.02200    0.02444   -0.03071
AFIX  43
H9    2   -0.108416    0.589280    0.631976    11.00000   -1.20000
AFIX   0
C10   1   -0.047543    0.685768    0.606953    11.00000    0.03435    0.07304 =
         0.05339   -0.01267    0.01191   -0.00867
AFIX  43
H10   2   -0.104808    0.713897    0.596285    11.00000   -1.20000
AFIX   0
C11   1    0.037314    0.721132    0.601804    11.00000    0.03411    0.05361 =
         0.04305   -0.00604    0.01175   -0.00550
C12   1    0.205070    0.550947    0.641298    11.00000    0.06520    0.03654 =
         0.04635    0.00020    0.02984   -0.00552
AFIX  13
H12   2    0.243009    0.573062    0.602343    11.00000   -1.20000
AFIX   0
C13   1    0.178687    0.470604    0.608506    11.00000    0.09654    0.03768 =
         0.05677   -0.00533    0.03640   -0.00803
AFIX  23
H13A  2    0.149100    0.444263    0.650199    11.00000   -1.20000
H13B  2    0.130755    0.473593    0.554000    11.00000   -1.20000
AFIX   0
C14   1    0.262306    0.425115    0.594573    11.00000    0.13540    0.04453 =
         0.09819   -0.00278    0.06097    0.01390
AFIX 137
H14A  2    0.292289    0.450769    0.553488    11.00000   -1.50000
H14B  2    0.240181    0.375713    0.572328    11.00000   -1.50000
H14C  2    0.308630    0.419387    0.648874    11.00000   -1.50000
AFIX   0
C15   1    0.270395    0.550176    0.730574    11.00000    0.06216    0.04535 =
         0.05500    0.00331    0.01867    0.00045
AFIX  23
H15A  2    0.326636    0.518997    0.728879    11.00000   -1.20000
H15B  2    0.293168    0.601737    0.745219    11.00000   -1.20000
AFIX   0
C16   1    0.225519    0.521261    0.800537    11.00000    0.08516    0.07874 =
         0.05259    0.01109    0.01766   -0.01265
AFIX 137
H16A  2    0.205733    0.469247    0.788524    11.00000   -1.50000
H16B  2    0.169919    0.551832    0.803304    11.00000   -1.50000
H16C  2    0.271740    0.523911    0.855250    11.00000   -1.50000
AFIX   0
C17   1    0.036082    0.802944    0.573044    11.00000    0.03905    0.06060 =
         0.09022    0.00382    0.02215    0.00699
AFIX  13
H17   2    0.089521    0.807665    0.542984    11.00000   -1.20000
AFIX   0
C18   1   -0.056560    0.823091    0.504377    11.00000    0.07462    0.09176 =
         0.08262    0.00973    0.02355    0.02033
AFIX  23
H18A  2   -0.070681    0.781998    0.462216    11.00000   -1.20000
H18B  2   -0.110551    0.826886    0.532918    11.00000   -1.20000
AFIX   0
C19   1   -0.048816    0.894308    0.458544    11.00000    0.12196    0.14848 =
         0.10949    0.04739    0.01246    0.06068
AFIX 137
H19A  2   -0.104998    0.900409    0.411970    11.00000   -1.50000
H19B  2    0.008373    0.893116    0.435130    11.00000   -1.50000
H19C  2   -0.044723    0.936292    0.498354    11.00000   -1.50000
AFIX   0
C20   1    0.057329    0.857763    0.644422    11.00000    0.07334    0.06627 =
         0.08410    0.01531    0.01180    0.00430
AFIX  23
H20A  2    0.124234    0.851214    0.675369    11.00000   -1.20000
H20B  2    0.050904    0.908875    0.620232    11.00000   -1.20000
AFIX   0
C21   1   -0.004581    0.851018    0.705996    11.00000    0.07151    0.05818 =
         0.11055    0.00661    0.02956    0.01198
AFIX 137
H21A  2   -0.071284    0.854503    0.675591    11.00000   -1.50000
H21B  2    0.009940    0.891404    0.748064    11.00000   -1.50000
H21C  2    0.006541    0.802675    0.735169    11.00000   -1.50000
AFIX   0
C22   1    0.405734    0.806331    0.475303    11.00000    0.03950    0.03195 =
         0.02666   -0.00210    0.01231   -0.00493
C23   1    0.370962    0.860628    0.412118    11.00000    0.04795    0.03371 =
         0.02898    0.00017    0.00931   -0.00277
C24   1    0.421345    0.871273    0.348123    11.00000    0.07021    0.04680 =
         0.03268    0.00583    0.01710   -0.00634
AFIX  43
H24   2    0.400422    0.908232    0.305680    11.00000   -1.20000
AFIX   0
C25   1    0.500681    0.829350    0.345236    11.00000    0.06517    0.07196 =
         0.03499    0.00144    0.02655   -0.00634
AFIX  43
H25   2    0.532956    0.837083    0.300454    11.00000   -1.20000
AFIX   0
C26   1    0.533114    0.776972    0.406051    11.00000    0.05454    0.06955 =
         0.03809   -0.00500    0.02350    0.00747
AFIX  43
H26   2    0.587250    0.747989    0.402423    11.00000   -1.20000
AFIX   0
C27   1    0.488525    0.764794    0.473887    11.00000    0.04558    0.04540 =
         0.03310   -0.00142    0.01495    0.00406
C28   1    0.282164    0.905808    0.413606    11.00000    0.05879    0.03523 =
         0.03421    0.00235    0.00637    0.00538
AFIX  13
H28   2    0.234549    0.869829    0.427157    11.00000   -1.20000
AFIX   0
C29   1    0.236300    0.941004    0.326320    11.00000    0.09022    0.04709 =
         0.04257    0.00374   -0.00024    0.01529
AFIX  23
H29A  2    0.278650    0.980813    0.313387    11.00000   -1.20000
H29B  2    0.230867    0.902252    0.281530    11.00000   -1.20000
AFIX   0
C30   1    0.139079    0.973895    0.322969    11.00000    0.11751    0.10030 =
         0.06616    0.00335   -0.01505    0.06100
AFIX 137
H30A  2    0.113621    0.994588    0.266035    11.00000   -1.50000
H30B  2    0.144142    1.013690    0.365637    11.00000   -1.50000
H30C  2    0.096418    0.934738    0.335060    11.00000   -1.50000
AFIX   0
C31   1    0.299570    0.964319    0.484998    11.00000    0.07970    0.04210 =
         0.04397   -0.00456    0.00548    0.01252
AFIX  23
H31A  2    0.238007    0.987108    0.488460    11.00000   -1.20000
H31B  2    0.325487    0.939017    0.540013    11.00000   -1.20000
AFIX   0
C32   1    0.366340    1.024729    0.472653    11.00000    0.16817    0.06282 =
         0.10146   -0.02676    0.02463   -0.04065
AFIX 137
H32A  2    0.338127    1.053583    0.421477    11.00000   -1.50000
H32B  2    0.426322    1.002510    0.465887    11.00000   -1.50000
H32C  2    0.378487    1.057825    0.522475    11.00000   -1.50000
AFIX   0
C33   1    0.529028    0.708472    0.544043    11.00000    0.05433    0.05461 =
         0.04073    0.00424    0.01746    0.02030
AFIX  13
H33   2    0.510998    0.726407    0.597232    11.00000   -1.20000
AFIX   0
C34   1    0.482590    0.632575    0.523224    11.00000    0.10325    0.04653 =
         0.06576    0.00398    0.01238    0.01942
AFIX  23
H34A  2    0.504710    0.610964    0.474328    11.00000   -1.20000
H34B  2    0.412955    0.639623    0.505220    11.00000   -1.20000
AFIX   0
C35   1    0.503332    0.576397    0.597625    11.00000    0.17485    0.06695 =
         0.09917    0.02986    0.01092    0.01023
AFIX 137
H35A  2    0.464558    0.531469    0.581885    11.00000   -1.50000
H35B  2    0.487838    0.599169    0.648315    11.00000   -1.50000
H35C  2    0.570801    0.562802    0.610026    11.00000   -1.50000
AFIX   0
C36   1    0.638744    0.703481    0.563962    11.00000    0.06617    0.10858 =
         0.06058    0.01093    0.02755    0.04633
AFIX  23
H36A  2    0.659621    0.669734    0.613378    11.00000   -1.20000
H36B  2    0.658180    0.680441    0.514473    11.00000   -1.20000
AFIX   0
C37   1    0.690383    0.777403    0.583600    11.00000    0.03998    0.14823 =
         0.06699    0.01938    0.01688    0.01201
AFIX 137
H37A  2    0.682617    0.806900    0.531130    11.00000   -1.50000
H37B  2    0.758120    0.768086    0.606803    11.00000   -1.50000
H37C  2    0.663783    0.804995    0.625557    11.00000   -1.50000
AFIX   0
C38   1    0.051057    0.664771    0.391133    11.00000    0.06540    0.10206 =
         0.04280   -0.02998    0.00616   -0.03522
AFIX  13
H38   2    0.007357    0.675531    0.430028    11.00000   -1.20000
AFIX   0
C39   1    0.100403    0.599506    0.415248    11.00000    0.10606    0.07671 =
         0.03610   -0.02144    0.01835   -0.05289
AFIX  13
H39   2    0.081472    0.577576    0.466260    11.00000   -1.20000
AFIX   0
C40   1    0.187484    0.570434    0.407245    11.00000    0.12998    0.04872 =
         0.04500   -0.01735    0.01070   -0.02056
AFIX  13
H40   2    0.211853    0.533462    0.453590    11.00000   -1.20000
AFIX   0
C41   1    0.261553    0.595449    0.369642    11.00000    0.09773    0.07996 =
         0.06268   -0.04245    0.00464    0.00792
AFIX  13
H41   2    0.323169    0.570904    0.396580    11.00000   -1.20000
AFIX   0
C42   1    0.276854    0.661057    0.323914    11.00000    0.08720    0.11873 =
         0.05214   -0.04600    0.03704   -0.04240
AFIX  13
H42   2    0.346074    0.669896    0.327520    11.00000   -1.20000
AFIX   0
C43   1    0.222702    0.727010    0.299929    11.00000    0.11971    0.08432 =
         0.02990   -0.01081    0.01411   -0.05469
AFIX  13
H43   2    0.265658    0.769259    0.292808    11.00000   -1.20000
AFIX   0
C44   1    0.138320    0.753986    0.310233    11.00000    0.10446    0.06820 =
         0.03644   -0.00156   -0.01219   -0.02548
AFIX  13
H44   2    0.138520    0.809846    0.308184    11.00000   -1.20000
AFIX   0
C45   1    0.066573    0.729126    0.348164    11.00000    0.07626    0.08839 =
         0.04606   -0.02087   -0.01782   -0.00844
AFIX  13
H45   2    0.030197    0.772174    0.364611    11.00000   -1.20000
AFIX   0
HKLF 4


REM  3_a.res in P2(1)/n
REM wR2 = 0.0838, GooF = S = 1.055, Restrained GooF = 1.055 for all data
REM R1 = 0.0321 for 8314 Fo > 4sig(Fo) and 0.0437 for all 10231 data
REM 443 parameters refined using 0 restraints

END

WGHT      0.0387      1.9566

REM Highest difference peak  0.889,  deepest hole -0.720,  1-sigma level  0.069
Q1    1   0.0222  0.8417  0.5209  11.00000  0.05    0.89
Q2    1   0.0407  0.9190  0.7013  11.00000  0.05    0.82
Q3    1   0.2539  0.6745  0.4845  11.00000  0.05    0.78
Q4    1   0.0469  0.8072  0.6235  11.00000  0.05    0.52
Q5    1   0.1825  0.7141  0.4765  11.00000  0.05    0.50
Q6    1   0.2475  0.7466  0.4757  11.00000  0.05    0.41
Q7    1  -0.0014  0.8329  0.6616  11.00000  0.05    0.36
Q8    1   0.1203  0.6504  0.6411  11.00000  0.05    0.34
Q9    1   0.1595  0.6901  0.6177  11.00000  0.05    0.33
Q10   1   0.1613  0.7241  0.7619  11.00000  0.05    0.31
Q11   1   0.2860  0.6883  0.3090  11.00000  0.05    0.30
Q12   1   0.3113  0.9348  0.4463  11.00000  0.05    0.29
Q13   1  -0.0192  0.8580  0.6406  11.00000  0.05    0.29
;
_shelx_res_checksum              20537
_olex2_submission_special_instructions 'No special instructions were received'
####################################################################### 
# 
# This file contains crystal structure data downloaded from the 
# Cambridge Structural Database (CSD) hosted by the Cambridge 
# Crystallographic Data Centre (CCDC).
# 
# Full information about CCDC data access policies and citation 
# guidelines are available at http://www.ccdc.cam.ac.uk/access/V1 
# 
# Audit and citation data items may have been added by the CCDC. 
# Please retain this information to preserve the provenance of 
# this file and to allow appropriate attribution of the data. 
# 
#######################################################################

data_3_CCDC6
_database_code_depnum_ccdc_archive 'CCDC 2345768'
loop_
_audit_author_name
_audit_author_address
'Yi Wang'
;Peking University
China
;
_audit_update_record             
;
2024-04-04 deposited with the CCDC.	2024-05-13 downloaded from the CCDC.
;
_audit_creation_date             2023-12-22
_audit_creation_method           
;
Olex2 1.5
(compiled 2023.03.06 svn.rbb2c1857 for OlexSys, GUI svn.r6748)
;
_shelx_SHELXL_version_number     2018/3
_chemical_name_common            ?
_chemical_name_systematic        ?
_chemical_formula_moiety         'C82 H124 N4 Y2'
_chemical_formula_sum            'C82 H124 N4 Y2'
_chemical_formula_weight         1343.66
_chemical_melting_point          ?
loop_
_atom_type_symbol
_atom_type_description
_atom_type_scat_dispersion_real
_atom_type_scat_dispersion_imag
_atom_type_scat_source
C C 0.0033 0.0016 'International Tables Vol C Tables 4.2.6.8 and 6.1.1.4'
H H 0.0000 0.0000 'International Tables Vol C Tables 4.2.6.8 and 6.1.1.4'
N N 0.0061 0.0033 'International Tables Vol C Tables 4.2.6.8 and 6.1.1.4'
Y Y -2.7962 3.5667 'International Tables Vol C Tables 4.2.6.8 and 6.1.1.4'

_shelx_space_group_comment       
;
The symmetry employed for this shelxl refinement is uniquely defined
by the following loop, which should always be used as a source of
symmetry information in preference to the above space-group names.
They are only intended as comments.
;
_space_group_crystal_system      monoclinic
_space_group_IT_number           14
_space_group_name_H-M_alt        'P 1 21/c 1'
_space_group_name_Hall           '-P 2ybc'
loop_
_space_group_symop_operation_xyz
'x, y, z'
'-x, y+1/2, -z+1/2'
'-x, -y, -z'
'x, -y-1/2, z-1/2'

_cell_length_a                   22.0209(6)
_cell_length_b                   13.3172(3)
_cell_length_c                   25.7853(6)
_cell_angle_alpha                90
_cell_angle_beta                 96.038(3)
_cell_angle_gamma                90
_cell_volume                     7519.8(3)
_cell_formula_units_Z            4
_cell_measurement_reflns_used    12780
_cell_measurement_temperature    179.99(10)
_cell_measurement_theta_max      28.5550
_cell_measurement_theta_min      2.3340
_shelx_estimated_absorpt_T_max   ?
_shelx_estimated_absorpt_T_min   ?
_exptl_absorpt_coefficient_mu    1.580
_exptl_absorpt_correction_T_max  1.00000
_exptl_absorpt_correction_T_min  0.86581
_exptl_absorpt_correction_type   multi-scan
_exptl_absorpt_process_details   
;
CrysAlisPro 1.171.41.22a (Rigaku Oxford Diffraction, 2019)
Empirical absorption correction using spherical harmonics,
 implemented in SCALE3 ABSPACK scaling algorithm.
;
_exptl_absorpt_special_details   ?
_exptl_crystal_colour            black
_exptl_crystal_colour_primary    black
_exptl_crystal_density_diffrn    1.187
_exptl_crystal_density_meas      ?
_exptl_crystal_density_method    ?
_exptl_crystal_description       block
_exptl_crystal_F_000             2888
_exptl_crystal_size_max          0.2
_exptl_crystal_size_mid          0.18
_exptl_crystal_size_min          0.16
_exptl_transmission_factor_max   ?
_exptl_transmission_factor_min   ?
_diffrn_reflns_av_R_equivalents  0.0266
_diffrn_reflns_av_unetI/netI     0.0485
_diffrn_reflns_Laue_measured_fraction_full 0.996
_diffrn_reflns_Laue_measured_fraction_max 0.884
_diffrn_reflns_limit_h_max       21
_diffrn_reflns_limit_h_min       -30
_diffrn_reflns_limit_k_max       18
_diffrn_reflns_limit_k_min       -15
_diffrn_reflns_limit_l_max       35
_diffrn_reflns_limit_l_min       -32
_diffrn_reflns_number            44814
_diffrn_reflns_point_group_measured_fraction_full 0.996
_diffrn_reflns_point_group_measured_fraction_max 0.884
_diffrn_reflns_theta_full        25.242
_diffrn_reflns_theta_max         29.516
_diffrn_reflns_theta_min         1.997
_diffrn_ambient_temperature      179.99(10)
_diffrn_detector_area_resol_mean 5.8140
_diffrn_measured_fraction_theta_full 0.996
_diffrn_measured_fraction_theta_max 0.884
_diffrn_measurement_device_type  'XtaLAB AFC12 (RINC): Kappa single'
_diffrn_measurement_method       'phi and omega scans'
_diffrn_radiation_type           MoK\a
_diffrn_radiation_wavelength     0.71073
_diffrn_source                   ?
_reflns_Friedel_coverage         0.000
_reflns_Friedel_fraction_full    .
_reflns_Friedel_fraction_max     .
_reflns_number_gt                13189
_reflns_number_total             18550
_reflns_special_details          
;
 Reflections were merged by SHELXL according to the crystal
 class for the calculation of statistics and refinement.
 
 _reflns_Friedel_fraction is defined as the number of unique
 Friedel pairs measured divided by the number that would be
 possible theoretically, ignoring centric projections and
 systematic absences.
;
_reflns_threshold_expression     'I > 2\s(I)'
_computing_cell_refinement       ?
_computing_data_collection       ?
_computing_data_reduction        ?
_computing_molecular_graphics    'Olex2 1.5 (Dolomanov et al., 2009)'
_computing_publication_material  'Olex2 1.5 (Dolomanov et al., 2009)'
_computing_structure_refinement  'SHELXL 2018/3 (Sheldrick, 2015)'
_computing_structure_solution    'SHELXT 2018/2 (Sheldrick, 2018)'
_refine_diff_density_max         1.427
_refine_diff_density_min         -0.880
_refine_diff_density_rms         0.082
_refine_ls_extinction_coef       .
_refine_ls_extinction_method     none
_refine_ls_goodness_of_fit_ref   1.047
_refine_ls_hydrogen_treatment    mixed
_refine_ls_matrix_type           full
_refine_ls_number_parameters     831
_refine_ls_number_reflns         18550
_refine_ls_number_restraints     27
_refine_ls_R_factor_all          0.0895
_refine_ls_R_factor_gt           0.0565
_refine_ls_restrained_S_all      1.051
_refine_ls_shift/su_max          0.001
_refine_ls_shift/su_mean         0.000
_refine_ls_structure_factor_coef Fsqd
_refine_ls_weighting_details     
'w=1/[\s^2^(Fo^2^)+(0.0845P)^2^+7.9449P] where P=(Fo^2^+2Fc^2^)/3'
_refine_ls_weighting_scheme      calc
_refine_ls_wR_factor_gt          0.1473
_refine_ls_wR_factor_ref         0.1649
_refine_special_details          ?
_olex2_refinement_description    
;
1. Fixed Uiso
 At 1.2 times of:
  All C(H) groups, All C(H,H) groups
 At 1.5 times of:
  All C(H,H,H) groups
2. Rigid bond restraints
 C58, C59
 with sigma for 1-2 distances of 0.001 and sigma for 1-3 distances of 0.002
 C74, C75
 with sigma for 1-2 distances of 0.001 and sigma for 1-3 distances of 0.002
 C62, C63
 with sigma for 1-2 distances of 0.001 and sigma for 1-3 distances of 0.002
3. Uiso/Uaniso restraints and constraints
C63 \\sim C64 \\sim C65 \\sim C66: within 2A with sigma of 0.001 and sigma for
terminal atoms of 0.002 within 2A
C61 \\sim C60 \\sim C58 \\sim C59: within 2A with sigma of 0.001 and sigma for
terminal atoms of 0.002 within 2A
4.a Ternary CH refined with riding coordinates:
 C12(H12), C17(H17), C28(H28), C33(H33), C57(H57), C62(H62), C73(H73), C78(H78)
4.b Secondary CH2 refined with riding coordinates:
 C13(H13A,H13B), C15(H15A,H15B), C18(H18A,H18B), C20(H20A,H20B), C29(H29A,
 H29B), C31(H31A,H31B), C34(H34A,H34B), C36(H36A,H36B), C58(H58A,H58B),
 C60(H60A,H60B), C63(H63A,H63B), C65(H65A,H65B), C74(H74A,H74B), C76(H76A,H76B),
  C79(H79A,H79B), C81(H81A,H81B)
4.c Aromatic/amide H refined with riding coordinates:
 C3(H3), C8(H8), C9(H9), C10(H10), C24(H24), C25(H25), C26(H26), C48(H48),
 C53(H53), C54(H54), C55(H55), C69(H69), C70(H70), C71(H71)
4.d Idealised Me refined as rotating group:
 C1(H1A,H1B,H1C), C5(H5A,H5B,H5C), C14(H14A,H14B,H14C), C16(H16A,H16B,H16C),
 C19(H19A,H19B,H19C), C21(H21A,H21B,H21C), C30(H30A,H30B,H30C), C32(H32A,H32B,
 H32C), C35(H35A,H35B,H35C), C37(H37A,H37B,H37C), C38(H38A,H38B,H38C), C45(H45A,
 H45B,H45C), C46(H46A,H46B,H46C), C50(H50A,H50B,H50C), C59(H59A,H59B,H59C),
 C61(H61A,H61B,H61C), C64(H64A,H64B,H64C), C66(H66A,H66B,H66C), C75(H75A,H75B,
 H75C), C77(H77A,H77B,H77C), C80(H80A,H80B,H80C), C82(H82A,H82B,H82C)
;
_atom_sites_solution_hydrogens   mixed
_atom_sites_solution_primary     ?
_atom_sites_solution_secondary   ?
loop_
_atom_site_label
_atom_site_type_symbol
_atom_site_fract_x
_atom_site_fract_y
_atom_site_fract_z
_atom_site_U_iso_or_equiv
_atom_site_adp_type
_atom_site_occupancy
_atom_site_site_symmetry_order
_atom_site_calc_flag
_atom_site_refinement_flags_posn
_atom_site_refinement_flags_adp
_atom_site_refinement_flags_occupancy
_atom_site_disorder_assembly
_atom_site_disorder_group
Y1 Y 0.74822(2) 0.39068(2) 0.60176(2) 0.02555(8) Uani 1 1 d . . . . .
Y2 Y 0.75071(2) 0.50059(2) 0.74721(2) 0.02596(8) Uani 1 1 d . . . . .
N1 N 0.74583(11) 0.24007(18) 0.55207(10) 0.0258(5) Uani 1 1 d . . . . .
N2 N 0.75397(12) 0.45019(18) 0.51489(10) 0.0264(5) Uani 1 1 d . . . . .
N3 N 0.68559(12) 0.55087(19) 0.81200(10) 0.0277(5) Uani 1 1 d . . . . .
N4 N 0.82139(12) 0.55363(19) 0.81996(10) 0.0281(5) Uani 1 1 d . . . . .
C1 C 0.74908(17) 0.1152(2) 0.48124(14) 0.0385(8) Uani 1 1 d . . . . .
H1A H 0.789345 0.100420 0.470156 0.058 Uiso 1 1 calc R U . . .
H1B H 0.717856 0.107988 0.451469 0.058 Uiso 1 1 calc R U . . .
H1C H 0.740490 0.068400 0.508859 0.058 Uiso 1 1 calc R U . . .
C2 C 0.74837(14) 0.2215(2) 0.50166(12) 0.0287(6) Uani 1 1 d . . . . .
C3 C 0.75037(15) 0.2972(2) 0.46412(12) 0.0322(7) Uani 1 1 d . . . . .
H3 H 0.750323 0.273880 0.429302 0.039 Uiso 1 1 calc R U . . .
C4 C 0.75243(14) 0.4024(2) 0.46976(12) 0.0302(7) Uani 1 1 d . . . . .
C5 C 0.75221(19) 0.4595(3) 0.41900(13) 0.0420(8) Uani 1 1 d . . . . .
H5A H 0.710783 0.460073 0.400915 0.063 Uiso 1 1 calc R U . . .
H5B H 0.779980 0.426849 0.396935 0.063 Uiso 1 1 calc R U . . .
H5C H 0.765734 0.528694 0.426296 0.063 Uiso 1 1 calc R U . . .
C6 C 0.75070(15) 0.1614(2) 0.58998(12) 0.0284(6) Uani 1 1 d . . . . .
C7 C 0.69872(15) 0.1343(2) 0.61517(13) 0.0328(7) Uani 1 1 d . . . . .
C8 C 0.70767(19) 0.0729(3) 0.65904(15) 0.0461(9) Uani 1 1 d . . . . .
H8 H 0.673452 0.053902 0.676377 0.055 Uiso 1 1 calc R U . . .
C9 C 0.7646(2) 0.0391(3) 0.67785(16) 0.0537(10) Uani 1 1 d . . . . .
H9 H 0.769798 0.000295 0.708898 0.064 Uiso 1 1 calc R U . . .
C10 C 0.81425(18) 0.0615(3) 0.65174(16) 0.0476(9) Uani 1 1 d . . . . .
H10 H 0.853171 0.035362 0.664298 0.057 Uiso 1 1 calc R U . . .
C11 C 0.80882(15) 0.1215(2) 0.60745(13) 0.0319(7) Uani 1 1 d . . . . .
C12 C 0.63489(16) 0.1691(3) 0.59384(15) 0.0412(8) Uani 1 1 d . . . . .
H12 H 0.638078 0.242204 0.585658 0.049 Uiso 1 1 calc R U . . .
C13 C 0.58788(18) 0.1595(3) 0.63356(18) 0.0552(11) Uani 1 1 d . . . . .
H13A H 0.583136 0.087647 0.642071 0.066 Uiso 1 1 calc R U . . .
H13B H 0.603765 0.194518 0.666061 0.066 Uiso 1 1 calc R U . . .
C14 C 0.5256(2) 0.2024(5) 0.6146(2) 0.0807(16) Uani 1 1 d . . . . .
H14A H 0.505423 0.158762 0.587431 0.121 Uiso 1 1 calc R U . . .
H14B H 0.530541 0.269738 0.600264 0.121 Uiso 1 1 calc R U . . .
H14C H 0.500645 0.206447 0.643826 0.121 Uiso 1 1 calc R U . . .
C15 C 0.61381(19) 0.1165(3) 0.54290(17) 0.0540(10) Uani 1 1 d . . . . .
H15A H 0.641835 0.134694 0.516798 0.065 Uiso 1 1 calc R U . . .
H15B H 0.572692 0.141733 0.530005 0.065 Uiso 1 1 calc R U . . .
C16 C 0.6111(3) 0.0021(4) 0.5467(2) 0.0766(16) Uani 1 1 d . . . . .
H16A H 0.594344 -0.025634 0.512967 0.115 Uiso 1 1 calc R U . . .
H16B H 0.584822 -0.016925 0.573482 0.115 Uiso 1 1 calc R U . . .
H16C H 0.652282 -0.024400 0.555992 0.115 Uiso 1 1 calc R U . . .
C17 C 0.86453(15) 0.1458(3) 0.57994(15) 0.0377(8) Uani 1 1 d . . . . .
H17 H 0.849878 0.165359 0.543302 0.045 Uiso 1 1 calc R U . . .
C18 C 0.90813(18) 0.0559(3) 0.57732(18) 0.0477(9) Uani 1 1 d . . . . .
H18A H 0.942453 0.076636 0.557821 0.057 Uiso 1 1 calc R U . . .
H18B H 0.925360 0.038701 0.613230 0.057 Uiso 1 1 calc R U . . .
C19 C 0.8792(2) -0.0366(3) 0.5520(2) 0.0642(13) Uani 1 1 d . . . . .
H19A H 0.864786 -0.022043 0.515552 0.096 Uiso 1 1 calc R U . . .
H19B H 0.844668 -0.057309 0.570562 0.096 Uiso 1 1 calc R U . . .
H19C H 0.909439 -0.090892 0.553465 0.096 Uiso 1 1 calc R U . . .
C20 C 0.89862(17) 0.2364(3) 0.60585(19) 0.0526(11) Uani 1 1 d . . . . .
H20A H 0.868822 0.290609 0.610263 0.063 Uiso 1 1 calc R U . . .
H20B H 0.917106 0.216489 0.641004 0.063 Uiso 1 1 calc R U . . .
C21 C 0.9484(2) 0.2772(4) 0.5752(3) 0.097(2) Uani 1 1 d . . . . .
H21A H 0.930680 0.296222 0.540121 0.145 Uiso 1 1 calc R U . . .
H21B H 0.979613 0.225494 0.572634 0.145 Uiso 1 1 calc R U . . .
H21C H 0.967107 0.336298 0.593057 0.145 Uiso 1 1 calc R U . . .
C22 C 0.75188(14) 0.5584(2) 0.51521(11) 0.0275(6) Uani 1 1 d . . . . .
C23 C 0.80575(15) 0.6127(2) 0.53118(12) 0.0296(7) Uani 1 1 d . . . . .
C24 C 0.80101(16) 0.7170(3) 0.53545(14) 0.0375(8) Uani 1 1 d . . . . .
H24 H 0.836634 0.754972 0.546167 0.045 Uiso 1 1 calc R U . . .
C25 C 0.74624(18) 0.7660(3) 0.52458(15) 0.0425(9) Uani 1 1 d . . . . .
H25 H 0.744196 0.836848 0.528470 0.051 Uiso 1 1 calc R U . . .
C26 C 0.69466(17) 0.7127(3) 0.50813(14) 0.0380(8) Uani 1 1 d . . . . .
H26 H 0.657151 0.747425 0.500131 0.046 Uiso 1 1 calc R U . . .
C27 C 0.69594(15) 0.6083(2) 0.50284(12) 0.0323(7) Uani 1 1 d . . . . .
C28 C 0.86764(15) 0.5608(2) 0.54151(13) 0.0323(7) Uani 1 1 d . . . . .
H28 H 0.861045 0.498863 0.562084 0.039 Uiso 1 1 calc R U . . .
C29 C 0.91490(17) 0.6248(3) 0.57479(18) 0.0481(10) Uani 1 1 d . . . . .
H29A H 0.921531 0.687667 0.555675 0.058 Uiso 1 1 calc R U . . .
H29B H 0.897755 0.643426 0.607448 0.058 Uiso 1 1 calc R U . . .
C30 C 0.97676(19) 0.5741(4) 0.5889(2) 0.0671(13) Uani 1 1 d . . . . .
H30A H 0.996436 0.562128 0.557111 0.101 Uiso 1 1 calc R U . . .
H30B H 0.970709 0.509895 0.606247 0.101 Uiso 1 1 calc R U . . .
H30C H 1.002767 0.617694 0.612447 0.101 Uiso 1 1 calc R U . . .
C31 C 0.89243(19) 0.5264(3) 0.49078(15) 0.0449(9) Uani 1 1 d . . . . .
H31A H 0.931934 0.491781 0.499760 0.054 Uiso 1 1 calc R U . . .
H31B H 0.863645 0.477022 0.473129 0.054 Uiso 1 1 calc R U . . .
C32 C 0.9017(2) 0.6109(4) 0.4531(2) 0.0707(14) Uani 1 1 d . . . . .
H32A H 0.918485 0.583684 0.422277 0.106 Uiso 1 1 calc R U . . .
H32B H 0.930197 0.660207 0.470138 0.106 Uiso 1 1 calc R U . . .
H32C H 0.862450 0.643411 0.442457 0.106 Uiso 1 1 calc R U . . .
C33 C 0.63784(16) 0.5526(3) 0.48318(13) 0.0368(8) Uani 1 1 d . . . . .
H33 H 0.650876 0.483947 0.473185 0.044 Uiso 1 1 calc R U . . .
C34 C 0.59471(18) 0.5373(3) 0.52551(16) 0.0498(10) Uani 1 1 d . . . . .
H34A H 0.617536 0.502480 0.555398 0.060 Uiso 1 1 calc R U . . .
H34B H 0.561153 0.492304 0.511473 0.060 Uiso 1 1 calc R U . . .
C35 C 0.5664(2) 0.6333(4) 0.5459(2) 0.0717(14) Uani 1 1 d . . . . .
H35A H 0.542594 0.667791 0.516935 0.108 Uiso 1 1 calc R U . . .
H35B H 0.599007 0.677762 0.561119 0.108 Uiso 1 1 calc R U . . .
H35C H 0.539667 0.615541 0.572507 0.108 Uiso 1 1 calc R U . . .
C36 C 0.60703(18) 0.6009(3) 0.43293(15) 0.0472(9) Uani 1 1 d . . . . .
H36A H 0.588109 0.665173 0.441893 0.057 Uiso 1 1 calc R U . . .
H36B H 0.638660 0.616234 0.409501 0.057 Uiso 1 1 calc R U . . .
C37 C 0.5584(2) 0.5347(4) 0.40394(18) 0.0633(12) Uani 1 1 d . . . . .
H37A H 0.544164 0.565598 0.370359 0.095 Uiso 1 1 calc R U . . .
H37B H 0.523943 0.527345 0.424816 0.095 Uiso 1 1 calc R U . . .
H37C H 0.575715 0.468400 0.397972 0.095 Uiso 1 1 calc R U . . .
C38 C 0.61239(19) 0.4339(4) 0.66531(17) 0.0587(11) Uani 1 1 d . . . . .
H38A H 0.593771 0.480465 0.638806 0.088 Uiso 1 1 calc R U . . .
H38B H 0.600861 0.453309 0.699601 0.088 Uiso 1 1 calc R U . . .
H38C H 0.598011 0.365566 0.657007 0.088 Uiso 1 1 calc R U . . .
C39 C 0.68141(15) 0.4377(3) 0.66609(12) 0.0371(8) Uani 1 1 d . . . . .
C40 C 0.71780(17) 0.3587(3) 0.69158(13) 0.0344(8) Uani 1 1 d . . . . .
C41 C 0.78434(17) 0.3614(3) 0.69566(13) 0.0363(8) Uani 1 1 d . . . . .
C42 C 0.81567(15) 0.4472(3) 0.67477(13) 0.0404(9) Uani 1 1 d . . . . .
C43 C 0.7786(2) 0.5359(3) 0.66027(13) 0.0438(10) Uani 1 1 d . . . . .
C44 C 0.7127(2) 0.5308(3) 0.65565(13) 0.0424(9) Uani 1 1 d . . . . .
C45 C 0.88450(19) 0.4564(5) 0.68218(18) 0.0681(14) Uani 1 1 d . . . . .
H45A H 0.902016 0.396450 0.700025 0.102 Uiso 1 1 calc R U . . .
H45B H 0.896047 0.515999 0.703236 0.102 Uiso 1 1 calc R U . . .
H45C H 0.900041 0.462664 0.648082 0.102 Uiso 1 1 calc R U . . .
C46 C 0.64625(17) 0.6116(3) 0.89351(14) 0.0434(9) Uani 1 1 d . . . . .
H46A H 0.628318 0.676379 0.882236 0.065 Uiso 1 1 calc R U . . .
H46B H 0.662638 0.615746 0.930283 0.065 Uiso 1 1 calc R U . . .
H46C H 0.614786 0.559357 0.889212 0.065 Uiso 1 1 calc R U . . .
C47 C 0.69784(15) 0.5856(2) 0.86037(12) 0.0307(7) Uani 1 1 d . . . . .
C48 C 0.75605(15) 0.6015(2) 0.88591(12) 0.0305(7) Uani 1 1 d . . . . .
H48 H 0.757159 0.624120 0.920933 0.037 Uiso 1 1 calc R U . . .
C49 C 0.81315(15) 0.5888(2) 0.86739(12) 0.0298(7) Uani 1 1 d . . . . .
C50 C 0.86715(17) 0.6204(3) 0.90499(14) 0.0415(8) Uani 1 1 d . . . . .
H50A H 0.896274 0.564698 0.909962 0.062 Uiso 1 1 calc R U . . .
H50B H 0.853039 0.638376 0.938570 0.062 Uiso 1 1 calc R U . . .
H50C H 0.887116 0.678504 0.890790 0.062 Uiso 1 1 calc R U . . .
C51 C 0.62206(15) 0.5442(3) 0.79179(12) 0.0332(7) Uani 1 1 d . . . . .
C52 C 0.58734(18) 0.4599(3) 0.80129(14) 0.0439(9) Uani 1 1 d . . . . .
C53 C 0.5263(2) 0.4582(4) 0.78064(18) 0.0621(12) Uani 1 1 d . . . . .
H53 H 0.502215 0.400883 0.786397 0.075 Uiso 1 1 calc R U . . .
C54 C 0.5001(2) 0.5366(5) 0.7523(2) 0.0759(16) Uani 1 1 d . . . . .
H54 H 0.457950 0.534652 0.739951 0.091 Uiso 1 1 calc R U . . .
C55 C 0.5344(2) 0.6171(4) 0.74201(19) 0.0688(14) Uani 1 1 d . . . . .
H55 H 0.516152 0.670416 0.721413 0.083 Uiso 1 1 calc R U . . .
C56 C 0.59635(18) 0.6233(3) 0.76113(16) 0.0489(10) Uani 1 1 d . . . . .
C57 C 0.6144(2) 0.3712(3) 0.8342(2) 0.0645(13) Uani 1 1 d . . . . .
H57 H 0.653623 0.391721 0.854522 0.077 Uiso 1 1 calc R U . . .
C58 C 0.5691(3) 0.3240(5) 0.8726(3) 0.0986(15) Uani 1 1 d . U . . .
H58A H 0.537305 0.286018 0.850709 0.118 Uiso 1 1 calc R U . . .
H58B H 0.592833 0.274324 0.894974 0.118 Uiso 1 1 calc R U . . .
C59 C 0.5394(3) 0.3852(5) 0.9050(3) 0.0997(15) Uani 1 1 d . U . . .
H59A H 0.511551 0.430200 0.883962 0.150 Uiso 1 1 calc R U . . .
H59B H 0.569534 0.425139 0.926856 0.150 Uiso 1 1 calc R U . . .
H59C H 0.516091 0.343818 0.927344 0.150 Uiso 1 1 calc R U . . .
C60 C 0.6261(5) 0.2873(5) 0.7955(3) 0.154(3) Uani 1 1 d . U . . .
H60A H 0.585631 0.266895 0.778491 0.185 Uiso 1 1 calc R U . . .
H60B H 0.647976 0.318958 0.768084 0.185 Uiso 1 1 calc R U . . .
C61 C 0.6563(5) 0.2021(5) 0.8091(4) 0.158(3) Uani 1 1 d . U . . .
H61A H 0.658462 0.160179 0.778060 0.236 Uiso 1 1 calc R U . . .
H61B H 0.634807 0.165519 0.834593 0.236 Uiso 1 1 calc R U . . .
H61C H 0.697776 0.218278 0.824449 0.236 Uiso 1 1 calc R U . . .
C62 C 0.6328(2) 0.7135(3) 0.74799(19) 0.0619(11) Uani 1 1 d . U . . .
H62 H 0.677014 0.694518 0.752817 0.074 Uiso 1 1 calc R U . . .
C63 C 0.6231(3) 0.7990(5) 0.7862(2) 0.0884(14) Uani 1 1 d . U . . .
H63A H 0.580485 0.822549 0.778389 0.106 Uiso 1 1 calc R U . . .
H63B H 0.626608 0.769817 0.821649 0.106 Uiso 1 1 calc R U . . .
C64 C 0.6632(3) 0.8892(5) 0.7881(2) 0.0992(15) Uani 1 1 d . U . . .
H64A H 0.659912 0.921153 0.753656 0.149 Uiso 1 1 calc R U . . .
H64B H 0.705648 0.868963 0.797972 0.149 Uiso 1 1 calc R U . . .
H64C H 0.650508 0.936757 0.813829 0.149 Uiso 1 1 calc R U . . .
C65 C 0.6166(3) 0.7472(4) 0.6887(2) 0.0709(11) Uani 1 1 d . U . . .
H65A H 0.604066 0.687165 0.667568 0.085 Uiso 1 1 calc R U . . .
H65B H 0.581258 0.793521 0.686686 0.085 Uiso 1 1 calc R U . . .
C66 C 0.6670(3) 0.7970(4) 0.6656(2) 0.0763(12) Uani 1 1 d . U . . .
H66A H 0.656913 0.802571 0.627808 0.114 Uiso 1 1 calc R U . . .
H66B H 0.704457 0.757441 0.673046 0.114 Uiso 1 1 calc R U . . .
H66C H 0.673335 0.864277 0.680682 0.114 Uiso 1 1 calc R U . . .
C67 C 0.88330(15) 0.5493(3) 0.80808(13) 0.0377(8) Uani 1 1 d . . . . .
C68 C 0.91022(18) 0.6361(4) 0.78887(15) 0.0531(11) Uani 1 1 d . . . . .
C69 C 0.9697(2) 0.6280(5) 0.77656(18) 0.0735(16) Uani 1 1 d . . . . .
H69 H 0.988876 0.685305 0.763538 0.088 Uiso 1 1 calc R U . . .
C70 C 1.0016(2) 0.5409(5) 0.7825(2) 0.0767(17) Uani 1 1 d . . . . .
H70 H 1.042288 0.538046 0.773529 0.092 Uiso 1 1 calc R U . . .
C71 C 0.9754(2) 0.4571(4) 0.8013(2) 0.0744(15) Uani 1 1 d . . . . .
H71 H 0.998390 0.396836 0.806118 0.089 Uiso 1 1 calc R U . . .
C72 C 0.91436(19) 0.4594(3) 0.8137(2) 0.0569(11) Uani 1 1 d . . . . .
C73 C 0.8761(2) 0.7412(4) 0.7868(2) 0.0772(17) Uani 1 1 d . . . . .
H73 H 0.845375 0.735001 0.812634 0.093 Uiso 1 1 calc R U . . .
C74 C 0.8379(2) 0.7597(4) 0.73413(19) 0.0665(12) Uani 1 1 d . U . . .
H74A H 0.813310 0.698869 0.724916 0.080 Uiso 1 1 calc R U . . .
H74B H 0.809104 0.815381 0.738570 0.080 Uiso 1 1 calc R U . . .
C75 C 0.8733(3) 0.7848(4) 0.68944(19) 0.0809(16) Uani 1 1 d . U . . .
H75A H 0.846454 0.780181 0.656714 0.121 Uiso 1 1 calc R U . . .
H75B H 0.907243 0.737426 0.688614 0.121 Uiso 1 1 calc R U . . .
H75C H 0.889418 0.853248 0.693687 0.121 Uiso 1 1 calc R U . . .
C76 C 0.9159(3) 0.8275(4) 0.80608(19) 0.0828(17) Uani 1 1 d . . . . .
H76A H 0.947294 0.838265 0.781841 0.099 Uiso 1 1 calc R U . . .
H76B H 0.937237 0.810204 0.840646 0.099 Uiso 1 1 calc R U . . .
C77 C 0.8798(4) 0.9266(5) 0.8109(3) 0.112(2) Uani 1 1 d . . . . .
H77A H 0.863045 0.949025 0.776087 0.168 Uiso 1 1 calc R U . . .
H77B H 0.907200 0.978232 0.827151 0.168 Uiso 1 1 calc R U . . .
H77C H 0.846350 0.914999 0.832398 0.168 Uiso 1 1 calc R U . . .
C78 C 0.8835(2) 0.3665(4) 0.8294(2) 0.0712(14) Uani 1 1 d . . . . .
H78 H 0.839181 0.375442 0.817235 0.085 Uiso 1 1 calc R U . . .
C79 C 0.8873(2) 0.3593(4) 0.8843(3) 0.0764(15) Uani 1 1 d . . . . .
H79A H 0.864413 0.298683 0.892911 0.092 Uiso 1 1 calc R U . . .
H79B H 0.865703 0.417948 0.897155 0.092 Uiso 1 1 calc R U . . .
C80 C 0.9502(3) 0.3542(6) 0.9152(3) 0.111(2) Uani 1 1 d . . . . .
H80A H 0.971899 0.294681 0.904531 0.166 Uiso 1 1 calc R U . . .
H80B H 0.945523 0.350030 0.952490 0.166 Uiso 1 1 calc R U . . .
H80C H 0.973460 0.414613 0.908348 0.166 Uiso 1 1 calc R U . . .
C81 C 0.9040(3) 0.2678(5) 0.8022(2) 0.0836(17) Uani 1 1 d . . . . .
H81A H 0.906904 0.282198 0.764849 0.100 Uiso 1 1 calc R U . . .
H81B H 0.945178 0.248667 0.818149 0.100 Uiso 1 1 calc R U . . .
C82 C 0.8641(4) 0.1859(5) 0.8060(3) 0.131(3) Uani 1 1 d . . . . .
H82A H 0.873154 0.133594 0.781146 0.196 Uiso 1 1 calc R U . . .
H82B H 0.821780 0.208369 0.797906 0.196 Uiso 1 1 calc R U . . .
H82C H 0.869639 0.158655 0.841456 0.196 Uiso 1 1 calc R U . . .
H44 H 0.6877(18) 0.584(3) 0.6387(16) 0.051(11) Uiso 1 1 d . . . . .
H43 H 0.798(2) 0.579(4) 0.6445(19) 0.074(15) Uiso 1 1 d . . . . .
H41 H 0.8072(16) 0.300(3) 0.7078(14) 0.040(10) Uiso 1 1 d . . . . .
H40 H 0.7060(16) 0.302(3) 0.6988(14) 0.031(9) Uiso 1 1 d . . . . .

loop_
_atom_site_aniso_label
_atom_site_aniso_U_11
_atom_site_aniso_U_22
_atom_site_aniso_U_33
_atom_site_aniso_U_23
_atom_site_aniso_U_13
_atom_site_aniso_U_12
Y1 0.03147(16) 0.02465(15) 0.02090(14) -0.00300(11) 0.00446(11) -0.00016(12)
Y2 0.03317(16) 0.02447(15) 0.02097(14) -0.00282(11) 0.00633(11) -0.00106(12)
N1 0.0293(13) 0.0220(12) 0.0264(12) -0.0012(10) 0.0038(10) -0.0021(10)
N2 0.0313(14) 0.0222(13) 0.0260(12) 0.0013(10) 0.0049(10) -0.0003(10)
N3 0.0337(14) 0.0262(13) 0.0237(12) 0.0005(10) 0.0061(10) 0.0061(11)
N4 0.0309(14) 0.0279(14) 0.0262(13) -0.0042(10) 0.0073(10) -0.0035(11)
C1 0.049(2) 0.0305(18) 0.0364(18) -0.0120(14) 0.0050(15) -0.0044(15)
C2 0.0306(16) 0.0264(15) 0.0289(15) -0.0050(13) 0.0022(12) -0.0022(13)
C3 0.0401(18) 0.0332(17) 0.0243(15) -0.0040(13) 0.0075(13) -0.0018(14)
C4 0.0316(16) 0.0340(17) 0.0255(15) 0.0030(13) 0.0056(12) -0.0019(13)
C5 0.061(2) 0.042(2) 0.0243(16) 0.0056(15) 0.0095(15) -0.0002(18)
C6 0.0359(17) 0.0206(15) 0.0287(15) -0.0039(12) 0.0035(13) -0.0032(13)
C7 0.0350(17) 0.0265(16) 0.0373(17) 0.0010(13) 0.0055(14) -0.0043(13)
C8 0.051(2) 0.040(2) 0.049(2) 0.0136(17) 0.0137(18) -0.0024(18)
C9 0.067(3) 0.046(2) 0.047(2) 0.0204(19) 0.002(2) 0.001(2)
C10 0.043(2) 0.041(2) 0.056(2) 0.0115(18) -0.0070(18) 0.0016(17)
C11 0.0319(16) 0.0239(16) 0.0390(18) -0.0017(13) -0.0016(14) -0.0022(13)
C12 0.0332(18) 0.041(2) 0.050(2) 0.0047(17) 0.0086(16) -0.0046(15)
C13 0.040(2) 0.062(3) 0.067(3) -0.003(2) 0.019(2) -0.005(2)
C14 0.039(2) 0.099(4) 0.106(4) -0.011(3) 0.019(3) 0.003(3)
C15 0.037(2) 0.068(3) 0.056(3) -0.003(2) 0.0026(18) -0.003(2)
C16 0.088(4) 0.070(3) 0.073(3) -0.021(3) 0.014(3) -0.029(3)
C17 0.0293(17) 0.0283(16) 0.055(2) -0.0059(15) 0.0040(15) 0.0000(14)
C18 0.040(2) 0.035(2) 0.068(3) -0.0073(18) 0.0044(19) 0.0049(16)
C19 0.059(3) 0.037(2) 0.095(4) -0.023(2) 0.004(3) 0.005(2)
C20 0.0315(19) 0.035(2) 0.091(3) -0.018(2) 0.004(2) -0.0016(16)
C21 0.056(3) 0.049(3) 0.193(7) -0.027(4) 0.054(4) -0.022(2)
C22 0.0359(17) 0.0246(15) 0.0230(14) 0.0051(12) 0.0085(12) 0.0002(13)
C23 0.0347(16) 0.0262(15) 0.0292(15) 0.0027(13) 0.0089(13) -0.0012(13)
C24 0.0404(19) 0.0273(17) 0.046(2) 0.0013(15) 0.0083(15) -0.0037(15)
C25 0.053(2) 0.0259(17) 0.049(2) 0.0023(15) 0.0109(18) 0.0024(16)
C26 0.0416(19) 0.0317(17) 0.0415(19) 0.0070(15) 0.0074(15) 0.0074(15)
C27 0.0372(17) 0.0326(17) 0.0274(15) 0.0058(13) 0.0045(13) 0.0007(14)
C28 0.0313(17) 0.0267(16) 0.0401(18) 0.0004(14) 0.0095(14) -0.0031(13)
C29 0.0344(19) 0.037(2) 0.072(3) -0.0085(19) 0.0035(18) -0.0045(16)
C30 0.039(2) 0.059(3) 0.100(4) -0.019(3) -0.006(2) -0.001(2)
C31 0.046(2) 0.048(2) 0.043(2) 0.0044(17) 0.0156(17) 0.0069(17)
C32 0.070(3) 0.081(4) 0.067(3) 0.023(3) 0.036(3) 0.004(3)
C33 0.0348(18) 0.0392(19) 0.0357(18) 0.0042(15) 0.0009(14) 0.0009(15)
C34 0.043(2) 0.062(3) 0.045(2) 0.0048(19) 0.0067(17) -0.0126(19)
C35 0.062(3) 0.085(4) 0.074(3) -0.016(3) 0.032(3) -0.013(3)
C36 0.045(2) 0.052(2) 0.043(2) 0.0067(18) -0.0039(17) 0.0040(18)
C37 0.055(3) 0.076(3) 0.054(3) -0.002(2) -0.013(2) -0.004(2)
C38 0.045(2) 0.087(3) 0.043(2) -0.012(2) 0.0013(18) 0.008(2)
C39 0.0339(18) 0.052(2) 0.0257(16) -0.0081(15) 0.0040(13) 0.0012(16)
C40 0.047(2) 0.0305(17) 0.0266(16) -0.0029(13) 0.0107(14) -0.0118(15)
C41 0.049(2) 0.0332(17) 0.0254(16) -0.0025(13) -0.0022(14) 0.0164(16)
C42 0.0266(16) 0.065(3) 0.0302(17) -0.0147(17) 0.0066(13) -0.0088(17)
C43 0.076(3) 0.0313(18) 0.0265(17) -0.0029(14) 0.0185(18) -0.0226(19)
C44 0.069(3) 0.0351(19) 0.0239(16) 0.0009(14) 0.0100(16) 0.0194(19)
C45 0.041(2) 0.114(4) 0.050(2) -0.032(3) 0.0129(19) -0.016(3)
C46 0.044(2) 0.055(2) 0.0333(18) -0.0090(17) 0.0116(15) 0.0119(18)
C47 0.0386(18) 0.0260(16) 0.0287(15) -0.0006(12) 0.0093(13) 0.0076(13)
C48 0.0391(18) 0.0317(17) 0.0217(14) -0.0039(12) 0.0079(13) 0.0012(14)
C49 0.0386(17) 0.0263(16) 0.0248(15) -0.0026(12) 0.0038(13) -0.0031(13)
C50 0.044(2) 0.048(2) 0.0317(17) -0.0087(16) 0.0028(15) -0.0075(17)
C51 0.0303(16) 0.0442(19) 0.0258(15) -0.0044(14) 0.0062(13) 0.0106(15)
C52 0.049(2) 0.047(2) 0.0358(19) -0.0074(16) 0.0014(16) -0.0037(18)
C53 0.048(2) 0.083(3) 0.054(3) -0.006(2) -0.002(2) -0.015(2)
C54 0.039(2) 0.130(5) 0.057(3) 0.013(3) -0.004(2) -0.004(3)
C55 0.044(2) 0.103(4) 0.059(3) 0.025(3) 0.003(2) 0.029(3)
C56 0.041(2) 0.062(3) 0.046(2) 0.0164(19) 0.0156(17) 0.0172(19)
C57 0.052(3) 0.035(2) 0.105(4) 0.002(2) 0.003(3) -0.0070(19)
C58 0.110(4) 0.107(4) 0.081(3) 0.021(3) 0.024(3) -0.003(3)
C59 0.108(4) 0.110(4) 0.084(3) 0.020(3) 0.026(3) -0.003(3)
C60 0.245(8) 0.075(3) 0.168(6) 0.039(4) 0.148(6) 0.042(4)
C61 0.247(8) 0.078(3) 0.174(6) 0.035(4) 0.144(6) 0.042(4)
C62 0.049(2) 0.060(2) 0.079(3) 0.0348(18) 0.018(2) 0.021(2)
C63 0.111(4) 0.098(3) 0.056(2) 0.001(2) 0.010(2) -0.040(3)
C64 0.120(4) 0.108(3) 0.069(3) 0.000(2) 0.011(3) -0.039(3)
C65 0.097(3) 0.054(2) 0.063(2) 0.0031(19) 0.014(2) 0.010(2)
C66 0.106(3) 0.055(2) 0.068(2) 0.0066(19) 0.011(2) 0.002(2)
C67 0.0310(17) 0.055(2) 0.0279(16) -0.0129(15) 0.0060(13) -0.0105(16)
C68 0.039(2) 0.087(3) 0.0327(19) 0.003(2) 0.0011(16) -0.025(2)
C69 0.043(2) 0.129(5) 0.048(3) 0.007(3) 0.003(2) -0.034(3)
C70 0.035(2) 0.134(5) 0.064(3) -0.023(3) 0.020(2) -0.031(3)
C71 0.043(2) 0.087(4) 0.096(4) -0.031(3) 0.021(3) 0.006(3)
C72 0.038(2) 0.052(2) 0.084(3) -0.018(2) 0.020(2) -0.0036(19)
C73 0.046(2) 0.097(4) 0.087(4) 0.065(3) 0.001(2) -0.011(3)
C74 0.077(3) 0.057(3) 0.066(3) -0.005(2) 0.008(2) -0.015(2)
C75 0.107(4) 0.082(4) 0.054(3) -0.026(3) 0.016(2) -0.034(3)
C76 0.141(5) 0.063(3) 0.045(3) -0.002(2) 0.013(3) -0.004(3)
C77 0.165(7) 0.069(4) 0.093(5) -0.003(4) -0.029(5) -0.016(4)
C78 0.055(3) 0.070(3) 0.091(4) 0.011(3) 0.022(3) 0.022(2)
C79 0.072(3) 0.044(3) 0.114(5) -0.003(3) 0.012(3) 0.003(2)
C80 0.086(4) 0.138(6) 0.109(5) 0.053(5) 0.017(4) 0.055(4)
C81 0.091(4) 0.085(4) 0.072(3) 0.017(3) -0.003(3) 0.020(3)
C82 0.182(9) 0.068(4) 0.137(7) -0.015(4) -0.005(6) 0.024(5)

_geom_special_details            
;
 All esds (except the esd in the dihedral angle between two l.s. planes)
 are estimated using the full covariance matrix.  The cell esds are taken
 into account individually in the estimation of esds in distances, angles
 and torsion angles; correlations between esds in cell parameters are only
 used when they are defined by crystal symmetry.  An approximate (isotropic)
 treatment of cell esds is used for estimating esds involving l.s. planes.
;
loop_
_geom_bond_atom_site_label_1
_geom_bond_atom_site_label_2
_geom_bond_distance
_geom_bond_site_symmetry_2
_geom_bond_publ_flag
Y1 Y2 4.0210(4) . ?
Y1 N1 2.378(2) . ?
Y1 N2 2.392(2) . ?
Y1 C39 2.413(3) . ?
Y1 C40 2.514(3) . ?
Y1 C41 2.498(3) . ?
Y1 C42 2.394(3) . ?
Y1 C43 2.500(4) . ?
Y1 C44 2.501(3) . ?
Y2 N3 2.408(2) . ?
Y2 N4 2.414(3) . ?
Y2 C39 2.595(3) . ?
Y2 C40 2.436(3) . ?
Y2 C41 2.441(3) . ?
Y2 C42 2.569(3) . ?
Y2 C43 2.432(3) . ?
Y2 C44 2.454(4) . ?
N1 C2 1.330(4) . ?
N1 C6 1.429(4) . ?
N2 C4 1.324(4) . ?
N2 C22 1.442(4) . ?
N3 C47 1.331(4) . ?
N3 C51 1.443(4) . ?
N4 C49 1.340(4) . ?
N4 C67 1.430(4) . ?
C1 H1A 0.9800 . ?
C1 H1B 0.9800 . ?
C1 H1C 0.9800 . ?
C1 C2 1.510(4) . ?
C2 C3 1.402(4) . ?
C3 H3 0.9500 . ?
C3 C4 1.408(5) . ?
C4 C5 1.514(4) . ?
C5 H5A 0.9800 . ?
C5 H5B 0.9800 . ?
C5 H5C 0.9800 . ?
C6 C7 1.421(4) . ?
C6 C11 1.415(4) . ?
C7 C8 1.393(5) . ?
C7 C12 1.526(5) . ?
C8 H8 0.9500 . ?
C8 C9 1.372(6) . ?
C9 H9 0.9500 . ?
C9 C10 1.375(6) . ?
C10 H10 0.9500 . ?
C10 C11 1.389(5) . ?
C11 C17 1.515(5) . ?
C12 H12 1.0000 . ?
C12 C13 1.536(5) . ?
C12 C15 1.518(6) . ?
C13 H13A 0.9900 . ?
C13 H13B 0.9900 . ?
C13 C14 1.518(6) . ?
C14 H14A 0.9800 . ?
C14 H14B 0.9800 . ?
C14 H14C 0.9800 . ?
C15 H15A 0.9900 . ?
C15 H15B 0.9900 . ?
C15 C16 1.527(6) . ?
C16 H16A 0.9800 . ?
C16 H16B 0.9800 . ?
C16 H16C 0.9800 . ?
C17 H17 1.0000 . ?
C17 C18 1.541(5) . ?
C17 C20 1.536(5) . ?
C18 H18A 0.9900 . ?
C18 H18B 0.9900 . ?
C18 C19 1.504(6) . ?
C19 H19A 0.9800 . ?
C19 H19B 0.9800 . ?
C19 H19C 0.9800 . ?
C20 H20A 0.9900 . ?
C20 H20B 0.9900 . ?
C20 C21 1.518(6) . ?
C21 H21A 0.9800 . ?
C21 H21B 0.9800 . ?
C21 H21C 0.9800 . ?
C22 C23 1.413(4) . ?
C22 C27 1.406(4) . ?
C23 C24 1.398(5) . ?
C23 C28 1.526(5) . ?
C24 H24 0.9500 . ?
C24 C25 1.374(5) . ?
C25 H25 0.9500 . ?
C25 C26 1.369(5) . ?
C26 H26 0.9500 . ?
C26 C27 1.397(5) . ?
C27 C33 1.519(5) . ?
C28 H28 1.0000 . ?
C28 C29 1.535(5) . ?
C28 C31 1.539(5) . ?
C29 H29A 0.9900 . ?
C29 H29B 0.9900 . ?
C29 C30 1.530(6) . ?
C30 H30A 0.9800 . ?
C30 H30B 0.9800 . ?
C30 H30C 0.9800 . ?
C31 H31A 0.9900 . ?
C31 H31B 0.9900 . ?
C31 C32 1.515(6) . ?
C32 H32A 0.9800 . ?
C32 H32B 0.9800 . ?
C32 H32C 0.9800 . ?
C33 H33 1.0000 . ?
C33 C34 1.534(5) . ?
C33 C36 1.539(5) . ?
C34 H34A 0.9900 . ?
C34 H34B 0.9900 . ?
C34 C35 1.538(7) . ?
C35 H35A 0.9800 . ?
C35 H35B 0.9800 . ?
C35 H35C 0.9800 . ?
C36 H36A 0.9900 . ?
C36 H36B 0.9900 . ?
C36 C37 1.522(6) . ?
C37 H37A 0.9800 . ?
C37 H37B 0.9800 . ?
C37 H37C 0.9800 . ?
C38 H38A 0.9800 . ?
C38 H38B 0.9800 . ?
C38 H38C 0.9800 . ?
C38 C39 1.519(5) . ?
C39 C40 1.439(5) . ?
C39 C44 1.458(6) . ?
C40 C41 1.458(5) . ?
C40 H40 0.82(4) . ?
C41 C42 1.466(5) . ?
C41 H41 0.99(4) . ?
C42 C43 1.461(6) . ?
C42 C45 1.513(5) . ?
C43 C44 1.445(6) . ?
C43 H43 0.84(5) . ?
C44 H44 0.98(4) . ?
C45 H45A 0.9800 . ?
C45 H45B 0.9800 . ?
C45 H45C 0.9800 . ?
C46 H46A 0.9800 . ?
C46 H46B 0.9800 . ?
C46 H46C 0.9800 . ?
C46 C47 1.531(4) . ?
C47 C48 1.394(5) . ?
C48 H48 0.9500 . ?
C48 C49 1.401(4) . ?
C49 C50 1.513(5) . ?
C50 H50A 0.9800 . ?
C50 H50B 0.9800 . ?
C50 H50C 0.9800 . ?
C51 C52 1.394(5) . ?
C51 C56 1.401(5) . ?
C52 C53 1.392(6) . ?
C52 C57 1.537(6) . ?
C53 H53 0.9500 . ?
C53 C54 1.367(7) . ?
C54 H54 0.9500 . ?
C54 C55 1.353(8) . ?
C55 H55 0.9500 . ?
C55 C56 1.404(6) . ?
C56 C62 1.503(6) . ?
C57 H57 1.0000 . ?
C57 C58 1.606(7) . ?
C57 C60 1.538(9) . ?
C58 H58A 0.9900 . ?
C58 H58B 0.9900 . ?
C58 C59 1.381(9) . ?
C59 H59A 0.9800 . ?
C59 H59B 0.9800 . ?
C59 H59C 0.9800 . ?
C60 H60A 0.9900 . ?
C60 H60B 0.9900 . ?
C60 C61 1.343(10) . ?
C61 H61A 0.9800 . ?
C61 H61B 0.9800 . ?
C61 H61C 0.9800 . ?
C62 H62 1.0000 . ?
C62 C63 1.535(8) . ?
C62 C65 1.598(7) . ?
C63 H63A 0.9900 . ?
C63 H63B 0.9900 . ?
C63 C64 1.488(8) . ?
C64 H64A 0.9800 . ?
C64 H64B 0.9800 . ?
C64 H64C 0.9800 . ?
C65 H65A 0.9900 . ?
C65 H65B 0.9900 . ?
C65 C66 1.472(7) . ?
C66 H66A 0.9800 . ?
C66 H66B 0.9800 . ?
C66 H66C 0.9800 . ?
C67 C68 1.413(6) . ?
C67 C72 1.379(6) . ?
C68 C69 1.385(6) . ?
C68 C73 1.587(7) . ?
C69 H69 0.9500 . ?
C69 C70 1.355(8) . ?
C70 H70 0.9500 . ?
C70 C71 1.369(8) . ?
C71 H71 0.9500 . ?
C71 C72 1.414(6) . ?
C72 C78 1.487(7) . ?
C73 H73 1.0000 . ?
C73 C74 1.541(7) . ?
C73 C76 1.499(8) . ?
C74 H74A 0.9900 . ?
C74 H74B 0.9900 . ?
C74 C75 1.495(7) . ?
C75 H75A 0.9800 . ?
C75 H75B 0.9800 . ?
C75 H75C 0.9800 . ?
C76 H76A 0.9900 . ?
C76 H76B 0.9900 . ?
C76 C77 1.552(9) . ?
C77 H77A 0.9800 . ?
C77 H77B 0.9800 . ?
C77 H77C 0.9800 . ?
C78 H78 1.0000 . ?
C78 C79 1.413(8) . ?
C78 C81 1.578(8) . ?
C79 H79A 0.9900 . ?
C79 H79B 0.9900 . ?
C79 C80 1.523(8) . ?
C80 H80A 0.9800 . ?
C80 H80B 0.9800 . ?
C80 H80C 0.9800 . ?
C81 H81A 0.9900 . ?
C81 H81B 0.9900 . ?
C81 C82 1.411(9) . ?
C82 H82A 0.9800 . ?
C82 H82B 0.9800 . ?
C82 H82C 0.9800 . ?

loop_
_geom_angle_atom_site_label_1
_geom_angle_atom_site_label_2
_geom_angle_atom_site_label_3
_geom_angle
_geom_angle_site_symmetry_1
_geom_angle_site_symmetry_3
_geom_angle_publ_flag
N1 Y1 Y2 143.81(6) . . ?
N1 Y1 N2 77.01(8) . . ?
N1 Y1 C39 127.50(11) . . ?
N1 Y1 C40 111.13(10) . . ?
N1 Y1 C41 112.18(10) . . ?
N1 Y1 C42 131.76(12) . . ?
N1 Y1 C43 165.25(13) . . ?
N1 Y1 C44 159.78(12) . . ?
N2 Y1 Y2 139.11(6) . . ?
N2 Y1 C39 130.85(11) . . ?
N2 Y1 C40 164.65(11) . . ?
N2 Y1 C41 156.41(11) . . ?
N2 Y1 C42 122.86(11) . . ?
N2 Y1 C43 105.76(10) . . ?
N2 Y1 C44 108.88(10) . . ?
C39 Y1 Y2 38.17(8) . . ?
C39 Y1 C40 33.88(12) . . ?
C39 Y1 C41 61.91(12) . . ?
C39 Y1 C43 61.85(13) . . ?
C39 Y1 C44 34.45(13) . . ?
C40 Y1 Y2 35.04(8) . . ?
C41 Y1 Y2 35.02(8) . . ?
C41 Y1 C40 33.83(12) . . ?
C41 Y1 C43 59.87(12) . . ?
C41 Y1 C44 70.38(11) . . ?
C42 Y1 Y2 37.38(8) . . ?
C42 Y1 C39 75.55(11) . . ?
C42 Y1 C40 62.11(12) . . ?
C42 Y1 C41 34.80(13) . . ?
C42 Y1 C43 34.66(14) . . ?
C42 Y1 C44 62.14(13) . . ?
C43 Y1 Y2 34.82(8) . . ?
C43 Y1 C40 69.85(11) . . ?
C43 Y1 C44 33.59(14) . . ?
C44 Y1 Y2 35.37(8) . . ?
C44 Y1 C40 59.03(12) . . ?
N3 Y2 Y1 142.90(6) . . ?
N3 Y2 N4 76.22(9) . . ?
N3 Y2 C39 107.84(10) . . ?
N3 Y2 C40 117.53(10) . . ?
N3 Y2 C41 145.68(11) . . ?
N3 Y2 C42 177.23(10) . . ?
N3 Y2 C43 144.32(12) . . ?
N3 Y2 C44 117.00(11) . . ?
N4 Y2 Y1 140.88(6) . . ?
N4 Y2 C39 175.82(9) . . ?
N4 Y2 C40 144.30(11) . . ?
N4 Y2 C41 115.96(10) . . ?
N4 Y2 C42 106.44(10) . . ?
N4 Y2 C43 117.08(12) . . ?
N4 Y2 C44 145.75(12) . . ?
C39 Y2 Y1 35.06(7) . . ?
C40 Y2 Y1 36.34(8) . . ?
C40 Y2 C39 33.04(12) . . ?
C40 Y2 C41 34.80(12) . . ?
C40 Y2 C42 60.75(11) . . ?
C40 Y2 C44 60.69(12) . . ?
C41 Y2 Y1 35.98(8) . . ?
C41 Y2 C39 60.14(11) . . ?
C41 Y2 C42 33.91(13) . . ?
C41 Y2 C44 72.11(11) . . ?
C42 Y2 Y1 34.44(7) . . ?
C42 Y2 C39 69.50(10) . . ?
C43 Y2 Y1 35.95(8) . . ?
C43 Y2 C39 60.23(12) . . ?
C43 Y2 C40 72.27(12) . . ?
C43 Y2 C41 61.59(12) . . ?
C43 Y2 C42 33.84(14) . . ?
C43 Y2 C44 34.41(14) . . ?
C44 Y2 Y1 36.15(8) . . ?
C44 Y2 C39 33.41(13) . . ?
C44 Y2 C42 60.37(12) . . ?
C2 N1 Y1 133.1(2) . . ?
C2 N1 C6 121.6(3) . . ?
C6 N1 Y1 104.71(17) . . ?
C4 N2 Y1 131.7(2) . . ?
C4 N2 C22 119.2(2) . . ?
C22 N2 Y1 108.72(17) . . ?
C47 N3 Y2 132.1(2) . . ?
C47 N3 C51 116.9(3) . . ?
C51 N3 Y2 110.94(18) . . ?
C49 N4 Y2 132.3(2) . . ?
C49 N4 C67 115.7(3) . . ?
C67 N4 Y2 111.91(18) . . ?
H1A C1 H1B 109.5 . . ?
H1A C1 H1C 109.5 . . ?
H1B C1 H1C 109.5 . . ?
C2 C1 H1A 109.5 . . ?
C2 C1 H1B 109.5 . . ?
C2 C1 H1C 109.5 . . ?
N1 C2 C1 121.2(3) . . ?
N1 C2 C3 123.3(3) . . ?
C3 C2 C1 115.5(3) . . ?
C2 C3 H3 114.8 . . ?
C2 C3 C4 130.3(3) . . ?
C4 C3 H3 114.8 . . ?
N2 C4 C3 124.5(3) . . ?
N2 C4 C5 121.1(3) . . ?
C3 C4 C5 114.4(3) . . ?
C4 C5 H5A 109.5 . . ?
C4 C5 H5B 109.5 . . ?
C4 C5 H5C 109.5 . . ?
H5A C5 H5B 109.5 . . ?
H5A C5 H5C 109.5 . . ?
H5B C5 H5C 109.5 . . ?
C7 C6 N1 119.5(3) . . ?
C11 C6 N1 119.5(3) . . ?
C11 C6 C7 120.3(3) . . ?
C6 C7 C12 120.9(3) . . ?
C8 C7 C6 117.9(3) . . ?
C8 C7 C12 121.1(3) . . ?
C7 C8 H8 119.2 . . ?
C9 C8 C7 121.7(4) . . ?
C9 C8 H8 119.2 . . ?
C8 C9 H9 120.0 . . ?
C8 C9 C10 120.0(4) . . ?
C10 C9 H9 120.0 . . ?
C9 C10 H10 119.2 . . ?
C9 C10 C11 121.6(4) . . ?
C11 C10 H10 119.2 . . ?
C6 C11 C17 121.4(3) . . ?
C10 C11 C6 118.3(3) . . ?
C10 C11 C17 120.3(3) . . ?
C7 C12 H12 106.8 . . ?
C7 C12 C13 113.2(3) . . ?
C13 C12 H12 106.8 . . ?
C15 C12 C7 111.0(3) . . ?
C15 C12 H12 106.8 . . ?
C15 C12 C13 111.9(3) . . ?
C12 C13 H13A 108.8 . . ?
C12 C13 H13B 108.8 . . ?
H13A C13 H13B 107.7 . . ?
C14 C13 C12 113.8(4) . . ?
C14 C13 H13A 108.8 . . ?
C14 C13 H13B 108.8 . . ?
C13 C14 H14A 109.5 . . ?
C13 C14 H14B 109.5 . . ?
C13 C14 H14C 109.5 . . ?
H14A C14 H14B 109.5 . . ?
H14A C14 H14C 109.5 . . ?
H14B C14 H14C 109.5 . . ?
C12 C15 H15A 108.6 . . ?
C12 C15 H15B 108.6 . . ?
C12 C15 C16 114.6(4) . . ?
H15A C15 H15B 107.6 . . ?
C16 C15 H15A 108.6 . . ?
C16 C15 H15B 108.6 . . ?
C15 C16 H16A 109.5 . . ?
C15 C16 H16B 109.5 . . ?
C15 C16 H16C 109.5 . . ?
H16A C16 H16B 109.5 . . ?
H16A C16 H16C 109.5 . . ?
H16B C16 H16C 109.5 . . ?
C11 C17 H17 107.5 . . ?
C11 C17 C18 113.2(3) . . ?
C11 C17 C20 110.3(3) . . ?
C18 C17 H17 107.5 . . ?
C20 C17 H17 107.5 . . ?
C20 C17 C18 110.5(3) . . ?
C17 C18 H18A 108.6 . . ?
C17 C18 H18B 108.6 . . ?
H18A C18 H18B 107.6 . . ?
C19 C18 C17 114.8(3) . . ?
C19 C18 H18A 108.6 . . ?
C19 C18 H18B 108.6 . . ?
C18 C19 H19A 109.5 . . ?
C18 C19 H19B 109.5 . . ?
C18 C19 H19C 109.5 . . ?
H19A C19 H19B 109.5 . . ?
H19A C19 H19C 109.5 . . ?
H19B C19 H19C 109.5 . . ?
C17 C20 H20A 108.8 . . ?
C17 C20 H20B 108.8 . . ?
H20A C20 H20B 107.7 . . ?
C21 C20 C17 113.7(4) . . ?
C21 C20 H20A 108.8 . . ?
C21 C20 H20B 108.8 . . ?
C20 C21 H21A 109.5 . . ?
C20 C21 H21B 109.5 . . ?
C20 C21 H21C 109.5 . . ?
H21A C21 H21B 109.5 . . ?
H21A C21 H21C 109.5 . . ?
H21B C21 H21C 109.5 . . ?
C23 C22 N2 119.1(3) . . ?
C27 C22 N2 119.9(3) . . ?
C27 C22 C23 120.9(3) . . ?
C22 C23 C28 121.8(3) . . ?
C24 C23 C22 117.6(3) . . ?
C24 C23 C28 120.6(3) . . ?
C23 C24 H24 119.1 . . ?
C25 C24 C23 121.8(3) . . ?
C25 C24 H24 119.1 . . ?
C24 C25 H25 120.1 . . ?
C26 C25 C24 119.9(3) . . ?
C26 C25 H25 120.1 . . ?
C25 C26 H26 119.3 . . ?
C25 C26 C27 121.4(3) . . ?
C27 C26 H26 119.3 . . ?
C22 C27 C33 122.1(3) . . ?
C26 C27 C22 118.3(3) . . ?
C26 C27 C33 119.6(3) . . ?
C23 C28 H28 106.8 . . ?
C23 C28 C29 112.8(3) . . ?
C23 C28 C31 112.1(3) . . ?
C29 C28 H28 106.8 . . ?
C29 C28 C31 111.1(3) . . ?
C31 C28 H28 106.8 . . ?
C28 C29 H29A 108.5 . . ?
C28 C29 H29B 108.5 . . ?
H29A C29 H29B 107.5 . . ?
C30 C29 C28 115.0(3) . . ?
C30 C29 H29A 108.5 . . ?
C30 C29 H29B 108.5 . . ?
C29 C30 H30A 109.5 . . ?
C29 C30 H30B 109.5 . . ?
C29 C30 H30C 109.5 . . ?
H30A C30 H30B 109.5 . . ?
H30A C30 H30C 109.5 . . ?
H30B C30 H30C 109.5 . . ?
C28 C31 H31A 108.7 . . ?
C28 C31 H31B 108.7 . . ?
H31A C31 H31B 107.6 . . ?
C32 C31 C28 114.0(3) . . ?
C32 C31 H31A 108.7 . . ?
C32 C31 H31B 108.7 . . ?
C31 C32 H32A 109.5 . . ?
C31 C32 H32B 109.5 . . ?
C31 C32 H32C 109.5 . . ?
H32A C32 H32B 109.5 . . ?
H32A C32 H32C 109.5 . . ?
H32B C32 H32C 109.5 . . ?
C27 C33 H33 106.1 . . ?
C27 C33 C34 113.0(3) . . ?
C27 C33 C36 111.0(3) . . ?
C34 C33 H33 106.1 . . ?
C34 C33 C36 113.8(3) . . ?
C36 C33 H33 106.1 . . ?
C33 C34 H34A 108.3 . . ?
C33 C34 H34B 108.3 . . ?
C33 C34 C35 115.8(4) . . ?
H34A C34 H34B 107.4 . . ?
C35 C34 H34A 108.3 . . ?
C35 C34 H34B 108.3 . . ?
C34 C35 H35A 109.5 . . ?
C34 C35 H35B 109.5 . . ?
C34 C35 H35C 109.5 . . ?
H35A C35 H35B 109.5 . . ?
H35A C35 H35C 109.5 . . ?
H35B C35 H35C 109.5 . . ?
C33 C36 H36A 108.9 . . ?
C33 C36 H36B 108.9 . . ?
H36A C36 H36B 107.7 . . ?
C37 C36 C33 113.4(3) . . ?
C37 C36 H36A 108.9 . . ?
C37 C36 H36B 108.9 . . ?
C36 C37 H37A 109.5 . . ?
C36 C37 H37B 109.5 . . ?
C36 C37 H37C 109.5 . . ?
H37A C37 H37B 109.5 . . ?
H37A C37 H37C 109.5 . . ?
H37B C37 H37C 109.5 . . ?
H38A C38 H38B 109.5 . . ?
H38A C38 H38C 109.5 . . ?
H38B C38 H38C 109.5 . . ?
C39 C38 H38A 109.5 . . ?
C39 C38 H38B 109.5 . . ?
C39 C38 H38C 109.5 . . ?
Y1 C39 Y2 106.77(13) . . ?
C38 C39 Y1 131.6(2) . . ?
C38 C39 Y2 121.6(2) . . ?
C40 C39 Y1 76.94(19) . . ?
C40 C39 Y2 67.41(19) . . ?
C40 C39 C38 119.4(4) . . ?
C40 C39 C44 117.1(3) . . ?
C44 C39 Y1 76.09(19) . . ?
C44 C39 Y2 67.97(19) . . ?
C44 C39 C38 121.1(4) . . ?
Y1 C40 H40 119(2) . . ?
Y2 C40 Y1 108.62(13) . . ?
Y2 C40 H40 131(2) . . ?
C39 C40 Y1 69.19(18) . . ?
C39 C40 Y2 79.6(2) . . ?
C39 C40 C41 121.4(3) . . ?
C39 C40 H40 127(3) . . ?
C41 C40 Y1 72.49(18) . . ?
C41 C40 Y2 72.76(19) . . ?
C41 C40 H40 110(2) . . ?
Y1 C41 H41 122(2) . . ?
Y2 C41 Y1 109.00(13) . . ?
Y2 C41 H41 129(2) . . ?
C40 C41 Y1 73.68(18) . . ?
C40 C41 Y2 72.44(19) . . ?
C40 C41 C42 120.1(3) . . ?
C40 C41 H41 118(2) . . ?
C42 C41 Y1 68.69(18) . . ?
C42 C41 Y2 77.87(19) . . ?
C42 C41 H41 121(2) . . ?
Y1 C42 Y2 108.18(12) . . ?
C41 C42 Y1 76.51(19) . . ?
C41 C42 Y2 68.22(17) . . ?
C41 C42 C45 121.4(4) . . ?
C43 C42 Y1 76.7(2) . . ?
C43 C42 Y2 67.90(18) . . ?
C43 C42 C41 116.8(3) . . ?
C43 C42 C45 119.5(4) . . ?
C45 C42 Y1 130.9(2) . . ?
C45 C42 Y2 120.9(2) . . ?
Y1 C43 H43 110(3) . . ?
Y2 C43 Y1 109.23(14) . . ?
Y2 C43 H43 140(3) . . ?
C42 C43 Y1 68.67(19) . . ?
C42 C43 Y2 78.26(19) . . ?
C42 C43 H43 112(3) . . ?
C44 C43 Y1 73.2(2) . . ?
C44 C43 Y2 73.64(19) . . ?
C44 C43 C42 120.8(3) . . ?
C44 C43 H43 123(3) . . ?
Y1 C44 H44 119(2) . . ?
Y2 C44 Y1 108.49(14) . . ?
Y2 C44 H44 132(2) . . ?
C39 C44 Y1 69.45(19) . . ?
C39 C44 Y2 78.62(19) . . ?
C39 C44 H44 117(2) . . ?
C43 C44 Y1 73.2(2) . . ?
C43 C44 Y2 72.0(2) . . ?
C43 C44 C39 121.0(3) . . ?
C43 C44 H44 121(2) . . ?
C42 C45 H45A 109.5 . . ?
C42 C45 H45B 109.5 . . ?
C42 C45 H45C 109.5 . . ?
H45A C45 H45B 109.5 . . ?
H45A C45 H45C 109.5 . . ?
H45B C45 H45C 109.5 . . ?
H46A C46 H46B 109.5 . . ?
H46A C46 H46C 109.5 . . ?
H46B C46 H46C 109.5 . . ?
C47 C46 H46A 109.5 . . ?
C47 C46 H46B 109.5 . . ?
C47 C46 H46C 109.5 . . ?
N3 C47 C46 120.8(3) . . ?
N3 C47 C48 125.5(3) . . ?
C48 C47 C46 113.7(3) . . ?
C47 C48 H48 115.3 . . ?
C47 C48 C49 129.4(3) . . ?
C49 C48 H48 115.3 . . ?
N4 C49 C48 124.4(3) . . ?
N4 C49 C50 120.6(3) . . ?
C48 C49 C50 114.9(3) . . ?
C49 C50 H50A 109.5 . . ?
C49 C50 H50B 109.5 . . ?
C49 C50 H50C 109.5 . . ?
H50A C50 H50B 109.5 . . ?
H50A C50 H50C 109.5 . . ?
H50B C50 H50C 109.5 . . ?
C52 C51 N3 121.0(3) . . ?
C52 C51 C56 120.5(3) . . ?
C56 C51 N3 118.4(3) . . ?
C51 C52 C57 121.8(3) . . ?
C53 C52 C51 118.1(4) . . ?
C53 C52 C57 120.1(4) . . ?
C52 C53 H53 119.1 . . ?
C54 C53 C52 121.9(5) . . ?
C54 C53 H53 119.1 . . ?
C53 C54 H54 120.1 . . ?
C55 C54 C53 119.8(4) . . ?
C55 C54 H54 120.1 . . ?
C54 C55 H55 119.4 . . ?
C54 C55 C56 121.3(4) . . ?
C56 C55 H55 119.4 . . ?
C51 C56 C55 118.3(4) . . ?
C51 C56 C62 122.3(4) . . ?
C55 C56 C62 119.4(4) . . ?
C52 C57 H57 110.1 . . ?
C52 C57 C58 114.3(4) . . ?
C52 C57 C60 106.4(5) . . ?
C58 C57 H57 110.1 . . ?
C60 C57 H57 110.1 . . ?
C60 C57 C58 105.8(4) . . ?
C57 C58 H58A 107.2 . . ?
C57 C58 H58B 107.2 . . ?
H58A C58 H58B 106.9 . . ?
C59 C58 C57 120.4(6) . . ?
C59 C58 H58A 107.2 . . ?
C59 C58 H58B 107.2 . . ?
C58 C59 H59A 109.5 . . ?
C58 C59 H59B 109.5 . . ?
C58 C59 H59C 109.5 . . ?
H59A C59 H59B 109.5 . . ?
H59A C59 H59C 109.5 . . ?
H59B C59 H59C 109.5 . . ?
C57 C60 H60A 106.4 . . ?
C57 C60 H60B 106.4 . . ?
H60A C60 H60B 106.4 . . ?
C61 C60 C57 123.9(8) . . ?
C61 C60 H60A 106.4 . . ?
C61 C60 H60B 106.4 . . ?
C60 C61 H61A 109.5 . . ?
C60 C61 H61B 109.5 . . ?
C60 C61 H61C 109.5 . . ?
H61A C61 H61B 109.5 . . ?
H61A C61 H61C 109.5 . . ?
H61B C61 H61C 109.5 . . ?
C56 C62 H62 107.9 . . ?
C56 C62 C63 109.5(4) . . ?
C56 C62 C65 111.7(4) . . ?
C63 C62 H62 107.9 . . ?
C63 C62 C65 111.9(4) . . ?
C65 C62 H62 107.9 . . ?
C62 C63 H63A 107.4 . . ?
C62 C63 H63B 107.4 . . ?
H63A C63 H63B 106.9 . . ?
C64 C63 C62 119.9(5) . . ?
C64 C63 H63A 107.4 . . ?
C64 C63 H63B 107.4 . . ?
C63 C64 H64A 109.5 . . ?
C63 C64 H64B 109.5 . . ?
C63 C64 H64C 109.5 . . ?
H64A C64 H64B 109.5 . . ?
H64A C64 H64C 109.5 . . ?
H64B C64 H64C 109.5 . . ?
C62 C65 H65A 108.7 . . ?
C62 C65 H65B 108.7 . . ?
H65A C65 H65B 107.6 . . ?
C66 C65 C62 114.3(5) . . ?
C66 C65 H65A 108.7 . . ?
C66 C65 H65B 108.7 . . ?
C65 C66 H66A 109.5 . . ?
C65 C66 H66B 109.5 . . ?
C65 C66 H66C 109.5 . . ?
H66A C66 H66B 109.5 . . ?
H66A C66 H66C 109.5 . . ?
H66B C66 H66C 109.5 . . ?
C68 C67 N4 119.1(3) . . ?
C72 C67 N4 119.1(3) . . ?
C72 C67 C68 121.7(4) . . ?
C67 C68 C73 121.2(3) . . ?
C69 C68 C67 117.3(5) . . ?
C69 C68 C73 121.2(4) . . ?
C68 C69 H69 118.9 . . ?
C70 C69 C68 122.1(5) . . ?
C70 C69 H69 118.9 . . ?
C69 C70 H70 119.8 . . ?
C69 C70 C71 120.4(4) . . ?
C71 C70 H70 119.8 . . ?
C70 C71 H71 119.7 . . ?
C70 C71 C72 120.6(5) . . ?
C72 C71 H71 119.7 . . ?
C67 C72 C71 117.9(4) . . ?
C67 C72 C78 121.0(4) . . ?
C71 C72 C78 121.0(4) . . ?
C68 C73 H73 104.8 . . ?
C74 C73 C68 112.5(5) . . ?
C74 C73 H73 104.8 . . ?
C76 C73 C68 114.0(4) . . ?
C76 C73 H73 104.8 . . ?
C76 C73 C74 114.5(4) . . ?
C73 C74 H74A 108.3 . . ?
C73 C74 H74B 108.3 . . ?
H74A C74 H74B 107.4 . . ?
C75 C74 C73 115.8(4) . . ?
C75 C74 H74A 108.3 . . ?
C75 C74 H74B 108.3 . . ?
C74 C75 H75A 109.5 . . ?
C74 C75 H75B 109.5 . . ?
C74 C75 H75C 109.5 . . ?
H75A C75 H75B 109.5 . . ?
H75A C75 H75C 109.5 . . ?
H75B C75 H75C 109.5 . . ?
C73 C76 H76A 109.0 . . ?
C73 C76 H76B 109.0 . . ?
C73 C76 C77 113.0(6) . . ?
H76A C76 H76B 107.8 . . ?
C77 C76 H76A 109.0 . . ?
C77 C76 H76B 109.0 . . ?
C76 C77 H77A 109.5 . . ?
C76 C77 H77B 109.5 . . ?
C76 C77 H77C 109.5 . . ?
H77A C77 H77B 109.5 . . ?
H77A C77 H77C 109.5 . . ?
H77B C77 H77C 109.5 . . ?
C72 C78 H78 106.0 . . ?
C72 C78 C81 114.4(4) . . ?
C79 C78 C72 110.3(5) . . ?
C79 C78 H78 106.0 . . ?
C79 C78 C81 113.5(4) . . ?
C81 C78 H78 106.0 . . ?
C78 C79 H79A 107.6 . . ?
C78 C79 H79B 107.6 . . ?
C78 C79 C80 118.8(5) . . ?
H79A C79 H79B 107.0 . . ?
C80 C79 H79A 107.6 . . ?
C80 C79 H79B 107.6 . . ?
C79 C80 H80A 109.5 . . ?
C79 C80 H80B 109.5 . . ?
C79 C80 H80C 109.5 . . ?
H80A C80 H80B 109.5 . . ?
H80A C80 H80C 109.5 . . ?
H80B C80 H80C 109.5 . . ?
C78 C81 H81A 108.8 . . ?
C78 C81 H81B 108.8 . . ?
H81A C81 H81B 107.7 . . ?
C82 C81 C78 113.9(6) . . ?
C82 C81 H81A 108.8 . . ?
C82 C81 H81B 108.8 . . ?
C81 C82 H82A 109.5 . . ?
C81 C82 H82B 109.5 . . ?
C81 C82 H82C 109.5 . . ?
H82A C82 H82B 109.5 . . ?
H82A C82 H82C 109.5 . . ?
H82B C82 H82C 109.5 . . ?

loop_
_geom_torsion_atom_site_label_1
_geom_torsion_atom_site_label_2
_geom_torsion_atom_site_label_3
_geom_torsion_atom_site_label_4
_geom_torsion
_geom_torsion_site_symmetry_1
_geom_torsion_site_symmetry_2
_geom_torsion_site_symmetry_3
_geom_torsion_site_symmetry_4
_geom_torsion_publ_flag
Y1 N1 C2 C1 176.8(2) . . . . ?
Y1 N1 C2 C3 -3.4(5) . . . . ?
Y1 N1 C6 C7 77.4(3) . . . . ?
Y1 N1 C6 C11 -93.5(3) . . . . ?
Y1 N2 C4 C3 -4.1(5) . . . . ?
Y1 N2 C4 C5 175.3(2) . . . . ?
Y1 N2 C22 C23 80.7(3) . . . . ?
Y1 N2 C22 C27 -95.4(3) . . . . ?
Y1 C39 C40 Y2 114.67(10) . . . . ?
Y1 C39 C40 C41 52.4(3) . . . . ?
Y1 C39 C44 Y2 -114.89(11) . . . . ?
Y1 C39 C44 C43 -54.2(3) . . . . ?
Y1 C40 C41 Y2 116.65(11) . . . . ?
Y1 C40 C41 C42 52.6(3) . . . . ?
Y1 C41 C42 Y2 116.19(11) . . . . ?
Y1 C41 C42 C43 67.2(3) . . . . ?
Y1 C41 C42 C45 -130.0(3) . . . . ?
Y1 C42 C43 Y2 116.25(11) . . . . ?
Y1 C42 C43 C44 53.6(3) . . . . ?
Y1 C43 C44 Y2 116.55(11) . . . . ?
Y1 C43 C44 C39 52.5(3) . . . . ?
Y2 N3 C47 C46 -179.7(2) . . . . ?
Y2 N3 C47 C48 0.0(5) . . . . ?
Y2 N3 C51 C52 96.6(3) . . . . ?
Y2 N3 C51 C56 -81.8(3) . . . . ?
Y2 N4 C49 C48 1.1(5) . . . . ?
Y2 N4 C49 C50 -177.6(2) . . . . ?
Y2 N4 C67 C68 93.2(3) . . . . ?
Y2 N4 C67 C72 -84.3(4) . . . . ?
Y2 C39 C40 Y1 -114.67(10) . . . . ?
Y2 C39 C40 C41 -62.2(3) . . . . ?
Y2 C39 C44 Y1 114.89(11) . . . . ?
Y2 C39 C44 C43 60.7(3) . . . . ?
Y2 C40 C41 Y1 -116.65(11) . . . . ?
Y2 C40 C41 C42 -64.0(3) . . . . ?
Y2 C41 C42 Y1 -116.19(11) . . . . ?
Y2 C41 C42 C43 -49.0(3) . . . . ?
Y2 C41 C42 C45 113.8(3) . . . . ?
Y2 C42 C43 Y1 -116.25(11) . . . . ?
Y2 C42 C43 C44 -62.7(3) . . . . ?
Y2 C43 C44 Y1 -116.55(11) . . . . ?
Y2 C43 C44 C39 -64.1(3) . . . . ?
N1 C2 C3 C4 2.6(6) . . . . ?
N1 C6 C7 C8 -167.0(3) . . . . ?
N1 C6 C7 C12 14.7(5) . . . . ?
N1 C6 C11 C10 166.3(3) . . . . ?
N1 C6 C11 C17 -11.7(4) . . . . ?
N2 C22 C23 C24 -174.5(3) . . . . ?
N2 C22 C23 C28 7.8(4) . . . . ?
N2 C22 C27 C26 174.3(3) . . . . ?
N2 C22 C27 C33 -6.8(4) . . . . ?
N3 C47 C48 C49 2.3(6) . . . . ?
N3 C51 C52 C53 -180.0(3) . . . . ?
N3 C51 C52 C57 1.0(5) . . . . ?
N3 C51 C56 C55 -179.3(3) . . . . ?
N3 C51 C56 C62 1.1(5) . . . . ?
N4 C67 C68 C69 -178.3(3) . . . . ?
N4 C67 C68 C73 7.6(5) . . . . ?
N4 C67 C72 C71 179.5(4) . . . . ?
N4 C67 C72 C78 3.1(6) . . . . ?
C1 C2 C3 C4 -177.6(3) . . . . ?
C2 N1 C6 C7 -110.6(3) . . . . ?
C2 N1 C6 C11 78.6(4) . . . . ?
C2 C3 C4 N2 1.3(6) . . . . ?
C2 C3 C4 C5 -178.2(3) . . . . ?
C4 N2 C22 C23 -105.8(3) . . . . ?
C4 N2 C22 C27 78.1(4) . . . . ?
C6 N1 C2 C1 7.3(5) . . . . ?
C6 N1 C2 C3 -172.9(3) . . . . ?
C6 C7 C8 C9 0.1(6) . . . . ?
C6 C7 C12 C13 -163.3(3) . . . . ?
C6 C7 C12 C15 69.9(4) . . . . ?
C6 C11 C17 C18 -142.2(3) . . . . ?
C6 C11 C17 C20 93.4(4) . . . . ?
C7 C6 C11 C10 -4.5(5) . . . . ?
C7 C6 C11 C17 177.5(3) . . . . ?
C7 C8 C9 C10 -3.4(7) . . . . ?
C7 C12 C13 C14 174.8(4) . . . . ?
C7 C12 C15 C16 59.3(5) . . . . ?
C8 C7 C12 C13 18.5(5) . . . . ?
C8 C7 C12 C15 -108.3(4) . . . . ?
C8 C9 C10 C11 2.7(7) . . . . ?
C9 C10 C11 C6 1.2(6) . . . . ?
C9 C10 C11 C17 179.3(4) . . . . ?
C10 C11 C17 C18 39.9(5) . . . . ?
C10 C11 C17 C20 -84.6(4) . . . . ?
C11 C6 C7 C8 3.8(5) . . . . ?
C11 C6 C7 C12 -174.5(3) . . . . ?
C11 C17 C18 C19 56.3(5) . . . . ?
C11 C17 C20 C21 -169.9(4) . . . . ?
C12 C7 C8 C9 178.4(4) . . . . ?
C13 C12 C15 C16 -68.2(5) . . . . ?
C15 C12 C13 C14 -58.9(5) . . . . ?
C18 C17 C20 C21 64.2(5) . . . . ?
C20 C17 C18 C19 -179.4(4) . . . . ?
C22 N2 C4 C3 -175.9(3) . . . . ?
C22 N2 C4 C5 3.6(5) . . . . ?
C22 C23 C24 C25 -0.1(5) . . . . ?
C22 C23 C28 C29 -161.2(3) . . . . ?
C22 C23 C28 C31 72.5(4) . . . . ?
C22 C27 C33 C34 102.0(4) . . . . ?
C22 C27 C33 C36 -128.9(3) . . . . ?
C23 C22 C27 C26 -1.7(5) . . . . ?
C23 C22 C27 C33 177.1(3) . . . . ?
C23 C24 C25 C26 -1.2(6) . . . . ?
C23 C28 C29 C30 176.7(4) . . . . ?
C23 C28 C31 C32 60.0(4) . . . . ?
C24 C23 C28 C29 21.2(4) . . . . ?
C24 C23 C28 C31 -105.1(4) . . . . ?
C24 C25 C26 C27 1.1(6) . . . . ?
C25 C26 C27 C22 0.4(5) . . . . ?
C25 C26 C27 C33 -178.5(3) . . . . ?
C26 C27 C33 C34 -79.2(4) . . . . ?
C26 C27 C33 C36 50.0(4) . . . . ?
C27 C22 C23 C24 1.6(4) . . . . ?
C27 C22 C23 C28 -176.1(3) . . . . ?
C27 C33 C34 C35 66.3(5) . . . . ?
C27 C33 C36 C37 165.4(3) . . . . ?
C28 C23 C24 C25 177.6(3) . . . . ?
C29 C28 C31 C32 -67.2(5) . . . . ?
C31 C28 C29 C30 -56.4(5) . . . . ?
C34 C33 C36 C37 -65.8(5) . . . . ?
C36 C33 C34 C35 -61.4(5) . . . . ?
C38 C39 C40 Y1 130.7(3) . . . . ?
C38 C39 C40 Y2 -114.7(3) . . . . ?
C38 C39 C40 C41 -176.9(3) . . . . ?
C38 C39 C44 Y1 -130.5(3) . . . . ?
C38 C39 C44 Y2 114.6(3) . . . . ?
C38 C39 C44 C43 175.3(3) . . . . ?
C39 C40 C41 Y1 -51.0(3) . . . . ?
C39 C40 C41 Y2 65.7(3) . . . . ?
C39 C40 C41 C42 1.6(5) . . . . ?
C40 C39 C44 Y1 67.2(3) . . . . ?
C40 C39 C44 Y2 -47.7(3) . . . . ?
C40 C39 C44 C43 13.0(5) . . . . ?
C40 C41 C42 Y1 -54.9(3) . . . . ?
C40 C41 C42 Y2 61.2(3) . . . . ?
C40 C41 C42 C43 12.3(5) . . . . ?
C40 C41 C42 C45 175.0(3) . . . . ?
C41 C42 C43 Y1 -67.1(3) . . . . ?
C41 C42 C43 Y2 49.1(3) . . . . ?
C41 C42 C43 C44 -13.5(5) . . . . ?
C42 C43 C44 Y1 -51.5(3) . . . . ?
C42 C43 C44 Y2 65.0(3) . . . . ?
C42 C43 C44 C39 1.0(5) . . . . ?
C44 C39 C40 Y1 -66.7(3) . . . . ?
C44 C39 C40 Y2 48.0(3) . . . . ?
C44 C39 C40 C41 -14.2(5) . . . . ?
C45 C42 C43 Y1 129.8(3) . . . . ?
C45 C42 C43 Y2 -114.0(3) . . . . ?
C45 C42 C43 C44 -176.6(3) . . . . ?
C46 C47 C48 C49 -177.9(3) . . . . ?
C47 N3 C51 C52 -85.7(4) . . . . ?
C47 N3 C51 C56 96.0(4) . . . . ?
C47 C48 C49 N4 -2.9(6) . . . . ?
C47 C48 C49 C50 175.9(3) . . . . ?
C49 N4 C67 C68 -84.5(4) . . . . ?
C49 N4 C67 C72 98.0(4) . . . . ?
C51 N3 C47 C46 3.1(4) . . . . ?
C51 N3 C47 C48 -177.2(3) . . . . ?
C51 C52 C53 C54 -0.8(7) . . . . ?
C51 C52 C57 C58 140.2(4) . . . . ?
C51 C52 C57 C60 -103.4(5) . . . . ?
C51 C56 C62 C63 -96.8(5) . . . . ?
C51 C56 C62 C65 138.8(4) . . . . ?
C52 C51 C56 C55 2.3(6) . . . . ?
C52 C51 C56 C62 -177.3(4) . . . . ?
C52 C53 C54 C55 2.6(8) . . . . ?
C52 C57 C58 C59 -49.8(8) . . . . ?
C52 C57 C60 C61 171.8(8) . . . . ?
C53 C52 C57 C58 -38.9(6) . . . . ?
C53 C52 C57 C60 77.5(6) . . . . ?
C53 C54 C55 C56 -1.9(8) . . . . ?
C54 C55 C56 C51 -0.5(7) . . . . ?
C54 C55 C56 C62 179.1(5) . . . . ?
C55 C56 C62 C63 83.6(6) . . . . ?
C55 C56 C62 C65 -40.9(6) . . . . ?
C56 C51 C52 C53 -1.7(5) . . . . ?
C56 C51 C52 C57 179.3(4) . . . . ?
C56 C62 C63 C64 168.2(5) . . . . ?
C56 C62 C65 C66 -151.4(4) . . . . ?
C57 C52 C53 C54 178.2(5) . . . . ?
C58 C57 C60 C61 -66.3(10) . . . . ?
C60 C57 C58 C59 -166.5(7) . . . . ?
C63 C62 C65 C66 85.5(5) . . . . ?
C65 C62 C63 C64 -67.5(7) . . . . ?
C67 N4 C49 C48 178.2(3) . . . . ?
C67 N4 C49 C50 -0.5(4) . . . . ?
C67 C68 C69 C70 -0.1(7) . . . . ?
C67 C68 C73 C74 -92.3(5) . . . . ?
C67 C68 C73 C76 135.1(4) . . . . ?
C67 C72 C78 C79 -87.4(6) . . . . ?
C67 C72 C78 C81 143.2(5) . . . . ?
C68 C67 C72 C71 2.1(6) . . . . ?
C68 C67 C72 C78 -174.3(4) . . . . ?
C68 C69 C70 C71 -0.2(8) . . . . ?
C68 C73 C74 C75 -74.1(5) . . . . ?
C68 C73 C76 C77 -172.1(4) . . . . ?
C69 C68 C73 C74 93.9(5) . . . . ?
C69 C68 C73 C76 -38.7(6) . . . . ?
C69 C70 C71 C72 1.5(8) . . . . ?
C70 C71 C72 C67 -2.4(7) . . . . ?
C70 C71 C72 C78 174.1(5) . . . . ?
C71 C72 C78 C79 96.3(6) . . . . ?
C71 C72 C78 C81 -33.1(7) . . . . ?
C72 C67 C68 C69 -0.9(6) . . . . ?
C72 C67 C68 C73 -175.0(4) . . . . ?
C72 C78 C79 C80 -60.5(6) . . . . ?
C72 C78 C81 C82 -164.0(6) . . . . ?
C73 C68 C69 C70 174.0(5) . . . . ?
C74 C73 C76 C77 56.3(7) . . . . ?
C76 C73 C74 C75 58.2(7) . . . . ?
C79 C78 C81 C82 68.2(7) . . . . ?
C81 C78 C79 C80 69.3(7) . . . . ?

_shelx_res_file                  
;
TITL 3_a.res in P2(1)/c
    3.res
    created by SHELXL-2018/3 at 10:05:05 on 22-Dec-2023
REM Old TITL 2 in P2(1)/c
REM SHELXT solution in P2(1)/c: R1 0.138, Rweak 0.005, Alpha 0.056
REM <I/s> 0.402 for 687 systematic absences, Orientation as input
REM Formula found by SHELXT: C82 O4 Y2
CELL 0.71073 22.0209 13.3172 25.7853 90 96.038 90
ZERR 4 0.0006 0.0003 0.0006 0 0.003 0
LATT 1
SYMM -X,0.5+Y,0.5-Z
SFAC C H N Y
UNIT 328 496 16 8
DELU 0.001 0.002 C58 C59
DELU 0.001 0.002 C74 C75
SIMU 0.001 0.002 2 C63 C64 C65 C66
SIMU 0.001 0.002 2 C61 C60 C58 C59
DELU 0.001 0.002 C62 C63

L.S. 5
PLAN  28
TEMP -93.15
CONF
list 4
MORE -1
BOND $H
fmap 2
acta
OMIT 0 1 2
OMIT 2 0 2
OMIT 0 1 3
OMIT 3 0 0
OMIT -1 1 3
REM <olex2.extras>
REM <HklSrc "%.\\3.hkl">
REM </olex2.extras>

WGHT    0.084500    7.944900
FVAR       0.21660
Y1    4    0.748219    0.390678    0.601763    11.00000    0.03147    0.02465 =
         0.02090   -0.00300    0.00446   -0.00016
Y2    4    0.750710    0.500587    0.747214    11.00000    0.03317    0.02447 =
         0.02097   -0.00282    0.00633   -0.00106
N1    3    0.745828    0.240068    0.552071    11.00000    0.02926    0.02198 =
         0.02636   -0.00120    0.00381   -0.00211
N2    3    0.753968    0.450193    0.514889    11.00000    0.03131    0.02218 =
         0.02599    0.00126    0.00487   -0.00027
N3    3    0.685594    0.550866    0.812004    11.00000    0.03374    0.02621 =
         0.02374    0.00049    0.00611    0.00611
N4    3    0.821389    0.553626    0.819957    11.00000    0.03094    0.02793 =
         0.02621   -0.00418    0.00733   -0.00351
C1    1    0.749077    0.115250    0.481243    11.00000    0.04862    0.03048 =
         0.03640   -0.01204    0.00498   -0.00436
AFIX 137
H1A   2    0.789345    0.100420    0.470156    11.00000   -1.50000
H1B   2    0.717856    0.107988    0.451469    11.00000   -1.50000
H1C   2    0.740490    0.068400    0.508859    11.00000   -1.50000
AFIX   0
C2    1    0.748366    0.221492    0.501656    11.00000    0.03059    0.02641 =
         0.02894   -0.00497    0.00225   -0.00223
C3    1    0.750367    0.297232    0.464118    11.00000    0.04005    0.03324 =
         0.02427   -0.00401    0.00749   -0.00182
AFIX  43
H3    2    0.750323    0.273880    0.429302    11.00000   -1.20000
AFIX   0
C4    1    0.752431    0.402394    0.469761    11.00000    0.03159    0.03401 =
         0.02555    0.00297    0.00555   -0.00187
C5    1    0.752213    0.459539    0.419004    11.00000    0.06064    0.04203 =
         0.02430    0.00564    0.00954   -0.00022
AFIX 137
H5A   2    0.710783    0.460073    0.400915    11.00000   -1.50000
H5B   2    0.779980    0.426849    0.396935    11.00000   -1.50000
H5C   2    0.765734    0.528694    0.426296    11.00000   -1.50000
AFIX   0
C6    1    0.750699    0.161393    0.589982    11.00000    0.03590    0.02061 =
         0.02872   -0.00387    0.00348   -0.00322
C7    1    0.698719    0.134345    0.615171    11.00000    0.03499    0.02650 =
         0.03733    0.00100    0.00552   -0.00426
C8    1    0.707667    0.072910    0.659038    11.00000    0.05054    0.04034 =
         0.04908    0.01356    0.01369   -0.00244
AFIX  43
H8    2    0.673452    0.053902    0.676377    11.00000   -1.20000
AFIX   0
C9    1    0.764640    0.039142    0.677846    11.00000    0.06662    0.04637 =
         0.04711    0.02036    0.00193    0.00079
AFIX  43
H9    2    0.769798    0.000295    0.708898    11.00000   -1.20000
AFIX   0
C10   1    0.814254    0.061546    0.651738    11.00000    0.04253    0.04110 =
         0.05648    0.01146   -0.00703    0.00164
AFIX  43
H10   2    0.853171    0.035362    0.664298    11.00000   -1.20000
AFIX   0
C11   1    0.808819    0.121539    0.607448    11.00000    0.03189    0.02385 =
         0.03896   -0.00169   -0.00160   -0.00216
C12   1    0.634887    0.169114    0.593840    11.00000    0.03324    0.04099 =
         0.05029    0.00465    0.00859   -0.00464
AFIX  13
H12   2    0.638078    0.242204    0.585658    11.00000   -1.20000
AFIX   0
C13   1    0.587881    0.159524    0.633562    11.00000    0.03977    0.06212 =
         0.06663   -0.00302    0.01871   -0.00465
AFIX  23
H13A  2    0.583136    0.087647    0.642071    11.00000   -1.20000
H13B  2    0.603765    0.194518    0.666061    11.00000   -1.20000
AFIX   0
C14   1    0.525602    0.202420    0.614589    11.00000    0.03930    0.09933 =
         0.10609   -0.01114    0.01935    0.00347
AFIX 137
H14A  2    0.505423    0.158762    0.587431    11.00000   -1.50000
H14B  2    0.530541    0.269738    0.600264    11.00000   -1.50000
H14C  2    0.500645    0.206447    0.643826    11.00000   -1.50000
AFIX   0
C15   1    0.613807    0.116473    0.542898    11.00000    0.03696    0.06816 =
         0.05628   -0.00324    0.00258   -0.00324
AFIX  23
H15A  2    0.641835    0.134694    0.516798    11.00000   -1.20000
H15B  2    0.572692    0.141733    0.530005    11.00000   -1.20000
AFIX   0
C16   1    0.611068    0.002135    0.546673    11.00000    0.08786    0.07007 =
         0.07312   -0.02131    0.01392   -0.02939
AFIX 137
H16A  2    0.594344   -0.025634    0.512967    11.00000   -1.50000
H16B  2    0.584822   -0.016925    0.573482    11.00000   -1.50000
H16C  2    0.652282   -0.024400    0.555992    11.00000   -1.50000
AFIX   0
C17   1    0.864527    0.145843    0.579941    11.00000    0.02933    0.02827 =
         0.05532   -0.00594    0.00400    0.00005
AFIX  13
H17   2    0.849878    0.165359    0.543302    11.00000   -1.20000
AFIX   0
C18   1    0.908128    0.055939    0.577322    11.00000    0.04049    0.03475 =
         0.06762   -0.00729    0.00443    0.00492
AFIX  23
H18A  2    0.942453    0.076636    0.557821    11.00000   -1.20000
H18B  2    0.925360    0.038701    0.613230    11.00000   -1.20000
AFIX   0
C19   1    0.879237   -0.036644    0.552020    11.00000    0.05904    0.03749 =
         0.09532   -0.02295    0.00440    0.00487
AFIX 137
H19A  2    0.864786   -0.022043    0.515552    11.00000   -1.50000
H19B  2    0.844668   -0.057309    0.570562    11.00000   -1.50000
H19C  2    0.909439   -0.090892    0.553465    11.00000   -1.50000
AFIX   0
C20   1    0.898624    0.236421    0.605851    11.00000    0.03152    0.03524 =
         0.09054   -0.01809    0.00385   -0.00156
AFIX  23
H20A  2    0.868822    0.290609    0.610263    11.00000   -1.20000
H20B  2    0.917106    0.216489    0.641004    11.00000   -1.20000
AFIX   0
C21   1    0.948419    0.277224    0.575200    11.00000    0.05622    0.04943 =
         0.19272   -0.02692    0.05365   -0.02244
AFIX 137
H21A  2    0.930680    0.296222    0.540121    11.00000   -1.50000
H21B  2    0.979613    0.225494    0.572634    11.00000   -1.50000
H21C  2    0.967107    0.336298    0.593057    11.00000   -1.50000
AFIX   0
C22   1    0.751880    0.558438    0.515210    11.00000    0.03589    0.02463 =
         0.02303    0.00509    0.00851    0.00021
C23   1    0.805750    0.612674    0.531178    11.00000    0.03468    0.02618 =
         0.02922    0.00270    0.00890   -0.00117
C24   1    0.801008    0.716959    0.535450    11.00000    0.04037    0.02728 =
         0.04580    0.00126    0.00835   -0.00375
AFIX  43
H24   2    0.836634    0.754972    0.546167    11.00000   -1.20000
AFIX   0
C25   1    0.746241    0.766030    0.524575    11.00000    0.05338    0.02595 =
         0.04940    0.00226    0.01086    0.00241
AFIX  43
H25   2    0.744196    0.836848    0.528470    11.00000   -1.20000
AFIX   0
C26   1    0.694656    0.712710    0.508128    11.00000    0.04156    0.03166 =
         0.04153    0.00697    0.00744    0.00744
AFIX  43
H26   2    0.657151    0.747425    0.500131    11.00000   -1.20000
AFIX   0
C27   1    0.695944    0.608322    0.502839    11.00000    0.03719    0.03259 =
         0.02743    0.00582    0.00449    0.00071
C28   1    0.867640    0.560836    0.541506    11.00000    0.03135    0.02674 =
         0.04013    0.00037    0.00948   -0.00314
AFIX  13
H28   2    0.861045    0.498863    0.562084    11.00000   -1.20000
AFIX   0
C29   1    0.914900    0.624807    0.574788    11.00000    0.03443    0.03719 =
         0.07230   -0.00847    0.00353   -0.00446
AFIX  23
H29A  2    0.921531    0.687667    0.555675    11.00000   -1.20000
H29B  2    0.897755    0.643426    0.607448    11.00000   -1.20000
AFIX   0
C30   1    0.976762    0.574072    0.588918    11.00000    0.03907    0.05939 =
         0.10011   -0.01949   -0.00583   -0.00063
AFIX 137
H30A  2    0.996436    0.562128    0.557111    11.00000   -1.50000
H30B  2    0.970709    0.509895    0.606247    11.00000   -1.50000
H30C  2    1.002767    0.617694    0.612447    11.00000   -1.50000
AFIX   0
C31   1    0.892432    0.526369    0.490777    11.00000    0.04598    0.04766 =
         0.04337    0.00438    0.01556    0.00690
AFIX  23
H31A  2    0.931934    0.491781    0.499760    11.00000   -1.20000
H31B  2    0.863645    0.477022    0.473129    11.00000   -1.20000
AFIX   0
C32   1    0.901710    0.610876    0.453086    11.00000    0.06972    0.08109 =
         0.06749    0.02311    0.03591    0.00445
AFIX 137
H32A  2    0.918485    0.583684    0.422277    11.00000   -1.50000
H32B  2    0.930197    0.660207    0.470138    11.00000   -1.50000
H32C  2    0.862450    0.643411    0.442457    11.00000   -1.50000
AFIX   0
C33   1    0.637843    0.552589    0.483182    11.00000    0.03475    0.03921 =
         0.03572    0.00422    0.00090    0.00091
AFIX  13
H33   2    0.650876    0.483947    0.473185    11.00000   -1.20000
AFIX   0
C34   1    0.594713    0.537308    0.525512    11.00000    0.04280    0.06223 =
         0.04469    0.00478    0.00667   -0.01263
AFIX  23
H34A  2    0.617536    0.502480    0.555398    11.00000   -1.20000
H34B  2    0.561153    0.492304    0.511473    11.00000   -1.20000
AFIX   0
C35   1    0.566428    0.633313    0.545865    11.00000    0.06213    0.08469 =
         0.07352   -0.01639    0.03204   -0.01325
AFIX 137
H35A  2    0.542594    0.667791    0.516935    11.00000   -1.50000
H35B  2    0.599007    0.677762    0.561119    11.00000   -1.50000
H35C  2    0.539667    0.615541    0.572507    11.00000   -1.50000
AFIX   0
C36   1    0.607035    0.600897    0.432927    11.00000    0.04472    0.05210 =
         0.04288    0.00675   -0.00388    0.00398
AFIX  23
H36A  2    0.588109    0.665173    0.441893    11.00000   -1.20000
H36B  2    0.638660    0.616234    0.409501    11.00000   -1.20000
AFIX   0
C37   1    0.558384    0.534665    0.403938    11.00000    0.05542    0.07619 =
         0.05413   -0.00205   -0.01335   -0.00364
AFIX 137
H37A  2    0.544164    0.565598    0.370359    11.00000   -1.50000
H37B  2    0.523943    0.527345    0.424816    11.00000   -1.50000
H37C  2    0.575715    0.468400    0.397972    11.00000   -1.50000
AFIX   0
C38   1    0.612394    0.433917    0.665307    11.00000    0.04526    0.08743 =
         0.04279   -0.01156    0.00132    0.00820
AFIX 137
H38A  2    0.593771    0.480465    0.638806    11.00000   -1.50000
H38B  2    0.600861    0.453309    0.699601    11.00000   -1.50000
H38C  2    0.598011    0.365566    0.657007    11.00000   -1.50000
AFIX   0
C39   1    0.681413    0.437655    0.666090    11.00000    0.03390    0.05171 =
         0.02573   -0.00811    0.00404    0.00122
C40   1    0.717796    0.358672    0.691584    11.00000    0.04744    0.03050 =
         0.02658   -0.00288    0.01071   -0.01176
C41   1    0.784336    0.361434    0.695660    11.00000    0.04902    0.03316 =
         0.02540   -0.00250   -0.00218    0.01636
C42   1    0.815666    0.447246    0.674769    11.00000    0.02663    0.06504 =
         0.03024   -0.01469    0.00659   -0.00884
C43   1    0.778586    0.535895    0.660275    11.00000    0.07631    0.03131 =
         0.02653   -0.00287    0.01851   -0.02256
C44   1    0.712680    0.530810    0.655648    11.00000    0.06940    0.03509 =
         0.02387    0.00091    0.00996    0.01943
C45   1    0.884503    0.456395    0.682181    11.00000    0.04131    0.11448 =
         0.05036   -0.03176    0.01288   -0.01600
AFIX 137
H45A  2    0.902016    0.396450    0.700025    11.00000   -1.50000
H45B  2    0.896047    0.515999    0.703236    11.00000   -1.50000
H45C  2    0.900041    0.462664    0.648082    11.00000   -1.50000
AFIX   0
C46   1    0.646252    0.611605    0.893509    11.00000    0.04357    0.05483 =
         0.03328   -0.00902    0.01156    0.01190
AFIX 137
H46A  2    0.628318    0.676379    0.882236    11.00000   -1.50000
H46B  2    0.662638    0.615746    0.930283    11.00000   -1.50000
H46C  2    0.614786    0.559357    0.889212    11.00000   -1.50000
AFIX   0
C47   1    0.697842    0.585562    0.860374    11.00000    0.03865    0.02600 =
         0.02871   -0.00064    0.00926    0.00760
C48   1    0.756046    0.601457    0.885912    11.00000    0.03906    0.03166 =
         0.02172   -0.00386    0.00791    0.00125
AFIX  43
H48   2    0.757159    0.624120    0.920933    11.00000   -1.20000
AFIX   0
C49   1    0.813147    0.588836    0.867390    11.00000    0.03859    0.02627 =
         0.02479   -0.00260    0.00382   -0.00308
C50   1    0.867147    0.620380    0.904988    11.00000    0.04449    0.04805 =
         0.03167   -0.00872    0.00281   -0.00745
AFIX 137
H50A  2    0.896274    0.564698    0.909962    11.00000   -1.50000
H50B  2    0.853039    0.638376    0.938570    11.00000   -1.50000
H50C  2    0.887116    0.678504    0.890790    11.00000   -1.50000
AFIX   0
C51   1    0.622065    0.544157    0.791788    11.00000    0.03027    0.04417 =
         0.02578   -0.00437    0.00620    0.01056
C52   1    0.587337    0.459888    0.801286    11.00000    0.04850    0.04669 =
         0.03583   -0.00741    0.00145   -0.00372
C53   1    0.526315    0.458183    0.780645    11.00000    0.04824    0.08268 =
         0.05379   -0.00550   -0.00216   -0.01488
AFIX  43
H53   2    0.502215    0.400883    0.786397    11.00000   -1.20000
AFIX   0
C54   1    0.500116    0.536622    0.752341    11.00000    0.03855    0.12987 =
         0.05739    0.01283   -0.00398   -0.00375
AFIX  43
H54   2    0.457950    0.534652    0.739951    11.00000   -1.20000
AFIX   0
C55   1    0.534387    0.617104    0.742010    11.00000    0.04369    0.10324 =
         0.05883    0.02454    0.00304    0.02948
AFIX  43
H55   2    0.516152    0.670416    0.721413    11.00000   -1.20000
AFIX   0
C56   1    0.596347    0.623345    0.761130    11.00000    0.04053    0.06231 =
         0.04626    0.01638    0.01565    0.01720
C57   1    0.614388    0.371228    0.834213    11.00000    0.05222    0.03491 =
         0.10523    0.00169    0.00296   -0.00699
AFIX  13
H57   2    0.653623    0.391721    0.854522    11.00000   -1.20000
AFIX   0
C58   1    0.569068    0.323959    0.872601    11.00000    0.11043    0.10703 =
         0.08149    0.02083    0.02421   -0.00293
AFIX  23
H58A  2    0.537305    0.286018    0.850709    11.00000   -1.20000
H58B  2    0.592833    0.274324    0.894974    11.00000   -1.20000
AFIX   0
C59   1    0.539408    0.385226    0.905046    11.00000    0.10785    0.11034 =
         0.08435    0.02040    0.02574   -0.00344
AFIX 137
H59A  2    0.511551    0.430200    0.883962    11.00000   -1.50000
H59B  2    0.569534    0.425139    0.926856    11.00000   -1.50000
H59C  2    0.516091    0.343818    0.927344    11.00000   -1.50000
AFIX   0
C60   1    0.626149    0.287308    0.795505    11.00000    0.24541    0.07533 =
         0.16798    0.03931    0.14766    0.04205
AFIX  23
H60A  2    0.585631    0.266895    0.778491    11.00000   -1.20000
H60B  2    0.647976    0.318958    0.768084    11.00000   -1.20000
AFIX   0
C61   1    0.656340    0.202058    0.809069    11.00000    0.24720    0.07754 =
         0.17399    0.03463    0.14353    0.04156
AFIX 137
H61A  2    0.658462    0.160179    0.778060    11.00000   -1.50000
H61B  2    0.634807    0.165519    0.834593    11.00000   -1.50000
H61C  2    0.697776    0.218278    0.824449    11.00000   -1.50000
AFIX   0
C62   1    0.632837    0.713456    0.747994    11.00000    0.04911    0.06022 =
         0.07886    0.03478    0.01821    0.02095
AFIX  13
H62   2    0.677014    0.694518    0.752817    11.00000   -1.20000
AFIX   0
C63   1    0.623119    0.799030    0.786155    11.00000    0.11128    0.09807 =
         0.05614    0.00067    0.00993   -0.03988
AFIX  23
H63A  2    0.580485    0.822549    0.778389    11.00000   -1.20000
H63B  2    0.626608    0.769817    0.821649    11.00000   -1.20000
AFIX   0
C64   1    0.663219    0.889168    0.788066    11.00000    0.12022    0.10829 =
         0.06930   -0.00024    0.01148   -0.03896
AFIX 137
H64A  2    0.659912    0.921153    0.753656    11.00000   -1.50000
H64B  2    0.705648    0.868963    0.797972    11.00000   -1.50000
H64C  2    0.650508    0.936757    0.813829    11.00000   -1.50000
AFIX   0
C65   1    0.616592    0.747203    0.688680    11.00000    0.09705    0.05362 =
         0.06330    0.00315    0.01383    0.00994
AFIX  23
H65A  2    0.604066    0.687165    0.667568    11.00000   -1.20000
H65B  2    0.581258    0.793521    0.686686    11.00000   -1.20000
AFIX   0
C66   1    0.667040    0.797037    0.665628    11.00000    0.10614    0.05526 =
         0.06782    0.00663    0.01108    0.00211
AFIX 137
H66A  2    0.656913    0.802571    0.627808    11.00000   -1.50000
H66B  2    0.704457    0.757441    0.673046    11.00000   -1.50000
H66C  2    0.673335    0.864277    0.680682    11.00000   -1.50000
AFIX   0
C67   1    0.883300    0.549262    0.808081    11.00000    0.03102    0.05470 =
         0.02788   -0.01286    0.00599   -0.01048
C68   1    0.910220    0.636117    0.788875    11.00000    0.03870    0.08733 =
         0.03268    0.00327    0.00111   -0.02547
C69   1    0.969743    0.627997    0.776561    11.00000    0.04341    0.12869 =
         0.04815    0.00675    0.00314   -0.03407
AFIX  43
H69   2    0.988876    0.685305    0.763538    11.00000   -1.20000
AFIX   0
C70   1    1.001570    0.540922    0.782494    11.00000    0.03522    0.13413 =
         0.06369   -0.02328    0.01960   -0.03089
AFIX  43
H70   2    1.042288    0.538046    0.773529    11.00000   -1.20000
AFIX   0
C71   1    0.975375    0.457076    0.801336    11.00000    0.04286    0.08717 =
         0.09605   -0.03105    0.02062    0.00623
AFIX  43
H71   2    0.998390    0.396836    0.806118    11.00000   -1.20000
AFIX   0
C72   1    0.914360    0.459396    0.813735    11.00000    0.03775    0.05150 =
         0.08429   -0.01818    0.01983   -0.00359
C73   1    0.876055    0.741208    0.786844    11.00000    0.04613    0.09682 =
         0.08726    0.06454    0.00112   -0.01052
AFIX  13
H73   2    0.845375    0.735001    0.812634    11.00000   -1.20000
AFIX   0
C74   1    0.837919    0.759739    0.734129    11.00000    0.07677    0.05681 =
         0.06581   -0.00541    0.00760   -0.01544
AFIX  23
H74A  2    0.813310    0.698869    0.724916    11.00000   -1.20000
H74B  2    0.809104    0.815381    0.738570    11.00000   -1.20000
AFIX   0
C75   1    0.873307    0.784808    0.689436    11.00000    0.10736    0.08250 =
         0.05443   -0.02566    0.01633   -0.03432
AFIX 137
H75A  2    0.846454    0.780181    0.656714    11.00000   -1.50000
H75B  2    0.907243    0.737426    0.688614    11.00000   -1.50000
H75C  2    0.889418    0.853248    0.693687    11.00000   -1.50000
AFIX   0
C76   1    0.915900    0.827530    0.806085    11.00000    0.14091    0.06336 =
         0.04484   -0.00231    0.01329   -0.00374
AFIX  23
H76A  2    0.947294    0.838265    0.781841    11.00000   -1.20000
H76B  2    0.937237    0.810204    0.840646    11.00000   -1.20000
AFIX   0
C77   1    0.879799    0.926567    0.810871    11.00000    0.16521    0.06934 =
         0.09286   -0.00253   -0.02856   -0.01596
AFIX 137
H77A  2    0.863045    0.949025    0.776087    11.00000   -1.50000
H77B  2    0.907200    0.978232    0.827151    11.00000   -1.50000
H77C  2    0.846350    0.914999    0.832398    11.00000   -1.50000
AFIX   0
C78   1    0.883495    0.366511    0.829363    11.00000    0.05516    0.06991 =
         0.09144    0.01114    0.02177    0.02232
AFIX  13
H78   2    0.839181    0.375442    0.817235    11.00000   -1.20000
AFIX   0
C79   1    0.887338    0.359318    0.884278    11.00000    0.07173    0.04435 =
         0.11361   -0.00266    0.01191    0.00277
AFIX  23
H79A  2    0.864413    0.298683    0.892911    11.00000   -1.20000
H79B  2    0.865703    0.417948    0.897155    11.00000   -1.20000
AFIX   0
C80   1    0.950157    0.354205    0.915166    11.00000    0.08577    0.13842 =
         0.10874    0.05294    0.01671    0.05487
AFIX 137
H80A  2    0.971899    0.294681    0.904531    11.00000   -1.50000
H80B  2    0.945523    0.350030    0.952490    11.00000   -1.50000
H80C  2    0.973460    0.414613    0.908348    11.00000   -1.50000
AFIX   0
C81   1    0.903957    0.267819    0.802170    11.00000    0.09067    0.08543 =
         0.07210    0.01690   -0.00308    0.01954
AFIX  23
H81A  2    0.906904    0.282198    0.764849    11.00000   -1.20000
H81B  2    0.945178    0.248667    0.818149    11.00000   -1.20000
AFIX   0
C82   1    0.864090    0.185854    0.805959    11.00000    0.18177    0.06834 =
         0.13733   -0.01462   -0.00461    0.02394
AFIX 137
H82A  2    0.873154    0.133594    0.781146    11.00000   -1.50000
H82B  2    0.821780    0.208369    0.797906    11.00000   -1.50000
H82C  2    0.869639    0.158655    0.841456    11.00000   -1.50000
AFIX   0
H44   2    0.687685    0.584475    0.638705    11.00000    0.05079
H43   2    0.798118    0.578685    0.644530    11.00000    0.07354
H41   2    0.807227    0.300427    0.707807    11.00000    0.03986
H40   2    0.705968    0.302117    0.698756    11.00000    0.03120
HKLF 4


REM  3_a.res in P2(1)/c
REM wR2 = 0.1649, GooF = S = 1.047, Restrained GooF = 1.051 for all data
REM R1 = 0.0565 for 13189 Fo > 4sig(Fo) and 0.0895 for all 18550 data
REM 831 parameters refined using 27 restraints

END

WGHT      0.0845      7.9429

REM Highest difference peak  1.427,  deepest hole -0.880,  1-sigma level  0.082
Q1    1   0.6131  0.3622  0.8798  11.00000  0.05    1.43
Q2    1   0.8514  0.2868  0.8281  11.00000  0.05    1.42
Q3    1   0.9014  0.7274  0.7128  11.00000  0.05    1.41
Q4    1   0.6715  0.7621  0.7200  11.00000  0.05    1.08
Q5    1   0.8862  0.6959  0.7609  11.00000  0.05    1.08
Q6    1   0.6217  0.2214  0.7807  11.00000  0.05    0.92
Q7    1   0.9574  0.3721  0.9550  11.00000  0.05    0.82
Q8    1   0.9586  0.8165  0.8249  11.00000  0.05    0.80
Q9    1   0.6917  0.8335  0.8047  11.00000  0.05    0.77
Q10   1   0.6232  0.8067  0.6705  11.00000  0.05    0.76
Q11   1   0.6685  0.2990  0.8231  11.00000  0.05    0.72
Q12   1   0.8605  0.7390  0.7866  11.00000  0.05    0.68
Q13   1   0.9783  0.4202  0.8311  11.00000  0.05    0.64
Q14   1   0.9158  0.2682  0.9370  11.00000  0.05    0.61
Q15   1   0.9032  0.3736  0.8592  11.00000  0.05    0.60
Q16   1   0.9206  0.4318  0.8407  11.00000  0.05    0.58
Q17   1   0.6575  0.7537  0.7737  11.00000  0.05    0.57
Q18   1   0.9217  0.3020  0.9084  11.00000  0.05    0.56
Q19   1   0.6200  0.5087  0.6584  11.00000  0.05    0.54
Q20   1   0.6151  0.8597  0.7893  11.00000  0.05    0.53
Q21   1   0.8932  0.7861  0.8078  11.00000  0.05    0.47
Q22   1   0.6337  0.3719  0.8100  11.00000  0.05    0.46
Q23   1   0.7464  0.6118  0.6026  11.00000  0.05    0.45
Q24   1   1.0117  0.4869  0.8027  11.00000  0.05    0.44
Q25   1   0.9023  0.5078  0.8205  11.00000  0.05    0.44
Q26   1   0.9667  0.4806  0.7983  11.00000  0.05    0.42
Q27   1   0.8795  0.8142  0.6957  11.00000  0.05    0.42
Q28   1   0.6510  0.1861  0.8279  11.00000  0.05    0.41
;
_shelx_res_checksum              44217
_olex2_submission_special_instructions 'No special instructions were received'
####################################################################### 
# 
# This file contains crystal structure data downloaded from the 
# Cambridge Structural Database (CSD) hosted by the Cambridge 
# Crystallographic Data Centre (CCDC).
# 
# Full information about CCDC data access policies and citation 
# guidelines are available at http://www.ccdc.cam.ac.uk/access/V1 
# 
# Audit and citation data items may have been added by the CCDC. 
# Please retain this information to preserve the provenance of 
# this file and to allow appropriate attribution of the data. 
# 
#######################################################################

data_3_CCDC7
_database_code_depnum_ccdc_archive 'CCDC 2345769'
loop_
_audit_author_name
_audit_author_address
'Yi Wang'
;Peking University
China
;
_audit_update_record             
;
2024-04-04 deposited with the CCDC.	2024-05-13 downloaded from the CCDC.
;
_audit_creation_date             2023-03-26
_audit_creation_method           
;
Olex2 1.5
(compiled 2023.03.06 svn.rbb2c1857 for OlexSys, GUI svn.r6748)
;
_shelx_SHELXL_version_number     2018/3
_chemical_name_common            ?
_chemical_name_systematic        ?
_chemical_formula_moiety         'C80 H120 N4 Y2'
_chemical_formula_sum            'C80 H120 N4 Y2'
_chemical_formula_weight         1315.61
_chemical_melting_point          ?
loop_
_atom_type_symbol
_atom_type_description
_atom_type_scat_dispersion_real
_atom_type_scat_dispersion_imag
_atom_type_scat_source
C C 0.0033 0.0016 'International Tables Vol C Tables 4.2.6.8 and 6.1.1.4'
H H 0.0000 0.0000 'International Tables Vol C Tables 4.2.6.8 and 6.1.1.4'
N N 0.0061 0.0033 'International Tables Vol C Tables 4.2.6.8 and 6.1.1.4'
Y Y -2.7962 3.5667 'International Tables Vol C Tables 4.2.6.8 and 6.1.1.4'

_shelx_space_group_comment       
;
The symmetry employed for this shelxl refinement is uniquely defined
by the following loop, which should always be used as a source of
symmetry information in preference to the above space-group names.
They are only intended as comments.
;
_space_group_crystal_system      monoclinic
_space_group_IT_number           14
_space_group_name_H-M_alt        'P 1 21/c 1'
_space_group_name_Hall           '-P 2ybc'
loop_
_space_group_symop_operation_xyz
'x, y, z'
'-x, y+1/2, -z+1/2'
'-x, -y, -z'
'x, -y-1/2, z-1/2'

_cell_length_a                   28.8724(5)
_cell_length_b                   21.9655(2)
_cell_length_c                   25.9782(4)
_cell_angle_alpha                90
_cell_angle_beta                 116.683(2)
_cell_angle_gamma                90
_cell_volume                     14720.7(4)
_cell_formula_units_Z            8
_cell_measurement_temperature    179.99(10)
_cell_measurement_reflns_used    96428
_cell_measurement_theta_min      2.0840
_cell_measurement_theta_max      29.2590
_shelx_estimated_absorpt_T_max   ?
_shelx_estimated_absorpt_T_min   ?
_exptl_absorpt_coefficient_mu    1.613
_exptl_absorpt_correction_T_min  0.66391
_exptl_absorpt_correction_T_max  1.00000
_exptl_absorpt_correction_type   multi-scan
_exptl_absorpt_process_details   
;
CrysAlisPro 1.171.41.22a (Rigaku Oxford Diffraction, 2019)
Empirical absorption correction using spherical harmonics,
 implemented in SCALE3 ABSPACK scaling algorithm.
;
_exptl_absorpt_special_details   ?
_exptl_crystal_colour            black
_exptl_crystal_density_diffrn    1.187
_exptl_crystal_density_meas      ?
_exptl_crystal_density_method    ?
_exptl_crystal_description       block
_exptl_crystal_F_000             5648
_exptl_crystal_size_max          0.37
_exptl_crystal_size_mid          0.20
_exptl_crystal_size_min          0.14
_exptl_transmission_factor_max   ?
_exptl_transmission_factor_min   ?
_diffrn_reflns_av_R_equivalents  0.0697
_diffrn_reflns_av_unetI/netI     0.0949
_diffrn_reflns_Laue_measured_fraction_full 0.999
_diffrn_reflns_Laue_measured_fraction_max 0.927
_diffrn_reflns_limit_h_max       40
_diffrn_reflns_limit_h_min       -38
_diffrn_reflns_limit_k_max       27
_diffrn_reflns_limit_k_min       -30
_diffrn_reflns_limit_l_max       35
_diffrn_reflns_limit_l_min       -34
_diffrn_reflns_number            189297
_diffrn_reflns_point_group_measured_fraction_full 0.999
_diffrn_reflns_point_group_measured_fraction_max 0.927
_diffrn_reflns_theta_full        25.242
_diffrn_reflns_theta_max         29.550
_diffrn_reflns_theta_min         2.015
_diffrn_ambient_temperature      179.99(10)
_diffrn_detector_area_resol_mean 5.8140
_diffrn_measured_fraction_theta_full 0.999
_diffrn_measured_fraction_theta_max 0.927
_diffrn_measurement_device_type  'XtaLAB AFC12 (RINC): Kappa single'
_diffrn_measurement_method       'phi and omega scans'
_diffrn_radiation_monochromator  mirror
_diffrn_radiation_type           MoK\a
_diffrn_radiation_wavelength     0.71073
_diffrn_source                   'Rotating-anode X-ray tube'
_reflns_Friedel_coverage         0.000
_reflns_Friedel_fraction_full    .
_reflns_Friedel_fraction_max     .
_reflns_number_gt                21582
_reflns_number_total             38188
_reflns_special_details          
;
 Reflections were merged by SHELXL according to the crystal
 class for the calculation of statistics and refinement.
 
 _reflns_Friedel_fraction is defined as the number of unique
 Friedel pairs measured divided by the number that would be
 possible theoretically, ignoring centric projections and
 systematic absences.
;
_reflns_threshold_expression     'I > 2\s(I)'
_computing_cell_refinement       ?
_computing_data_collection       ?
_computing_data_reduction        ?
_computing_molecular_graphics    'Olex2 1.5 (Dolomanov et al., 2009)'
_computing_publication_material  'Olex2 1.5 (Dolomanov et al., 2009)'
_computing_structure_refinement  'SHELXL 2018/3 (Sheldrick, 2015)'
_computing_structure_solution    'SHELXT 2018/2 (Sheldrick, 2018)'
_refine_diff_density_max         1.991
_refine_diff_density_min         -1.232
_refine_diff_density_rms         0.099
_refine_ls_extinction_coef       .
_refine_ls_extinction_method     none
_refine_ls_goodness_of_fit_ref   1.033
_refine_ls_hydrogen_treatment    constr
_refine_ls_matrix_type           full
_refine_ls_number_parameters     1588
_refine_ls_number_reflns         38188
_refine_ls_number_restraints     76
_refine_ls_R_factor_all          0.1634
_refine_ls_R_factor_gt           0.0833
_refine_ls_restrained_S_all      1.040
_refine_ls_shift/su_max          0.005
_refine_ls_shift/su_mean         0.000
_refine_ls_structure_factor_coef Fsqd
_refine_ls_weighting_details     
'w=1/[\s^2^(Fo^2^)+(0.0440P)^2^+61.3981P] where P=(Fo^2^+2Fc^2^)/3'
_refine_ls_weighting_scheme      calc
_refine_ls_wR_factor_gt          0.1572
_refine_ls_wR_factor_ref         0.1870
_refine_special_details          ?
_olex2_refinement_description    
;
1. Fixed Uiso
 At 1.2 times of:
  All C(H) groups, All C(H,H) groups
 At 1.5 times of:
  All C(H,H,H) groups
2. Restrained distances
 C13-C12 \\sim C15-C12
 with sigma of 0.02
 C14-C13 \\sim C16-C15
 with sigma of 0.02
3. Rigid bond restraints
 C29, C30
 with sigma for 1-2 distances of 0.01 and sigma for 1-3 distances of 0.02
 C57, C58
 with sigma for 1-2 distances of 0.001 and sigma for 1-3 distances of 0.002
4. Uiso/Uaniso restraints and constraints
C28 \\sim C29 \\sim C30 \\sim C31 \\sim C32: within 2A with sigma of 0.01 and
sigma for terminal atoms of 0.02 within 2A
C12 \\sim C13 \\sim C14 \\sim C15 \\sim C16: within 2A with sigma of 0.001 and
sigma for terminal atoms of 0.002 within 2A
C56 \\sim C55 \\sim C54 \\sim C57 \\sim C58: within 2A with sigma of 0.001 and
sigma for terminal atoms of 0.002 within 2A
5.a Riding coordinates:
 C1(H1A,H1B,H1C)
5.b Ternary CH refined with riding coordinates:
 C12(H12), C17(H17), C28(H28), C33(H33), C49(H49), C54(H54), C65(H65),
 C70(H70), C92(H92), C97(H97), C108(H108), C113(H113), C129(H129), C134(H134),
 C145(H145), C150(H150)
5.c Secondary CH2 refined with riding coordinates:
 C13(H13A,H13B), C15(H15A,H15B), C18(H18A,H18B), C20(H20A,H20B), C29(H29A,
 H29B), C31(H31A,H31B), C34(H34A,H34B), C36(H36A,H36B), C50(H50A,H50B),
 C52(H52A,H52B), C55(H55A,H55B), C57(H57A,H57B), C66(H66A,H66B), C68(H68A,H68B),
  C71(H71A,H71B), C73(H73A,H73B), C93(H93A,H93B), C95(H95A,H95B), C98(H98A,
 H98B), C100(H10A,H10B), C109(H10F,H10G), C111(H11D,H11E), C114(H11I,H11J),
 C116(H11N,H11O), C130(H13C,H13D), C132(H13H,H13I), C135(H13M,H13N), C137(H13R,
 H13S), C146(H14D,H14E), C148(H14I,H14J), C151(H15C,H15D), C153(H15H,H15I)
5.d Aromatic/amide H refined with riding coordinates:
 C3(H3), C8(H8), C9(H9), C10(H10), C24(H24), C25(H25), C26(H26), C40(H40),
 C45(H45), C46(H46), C47(H47), C61(H61), C62(H62), C63(H63), C75(H75), C76(H76),
  C77(H77), C78(H78), C79(H79), C80(H80), C83(H83), C88(H88), C89(H89),
 C90(H90), C104(H104), C105(H105), C106(H106), C120(H120), C125(H125),
 C126(H126), C127(H127), C141(H141), C142(H142), C143(H143), C155(H155),
 C156(H156), C157(H157), C158(H158), C159(H159), C160(H160)
5.e Idealised Me refined as rotating group:
 C5(H5A,H5B,H5C), C14(H14A,H14B,H14C), C16(H16A,H16B,H16C), C19(H19A,H19B,
 H19C), C21(H21A,H21B,H21C), C30(H30A,H30B,H30C), C32(H32A,H32B,H32C), C35(H35A,
 H35B,H35C), C37(H37A,H37B,H37C), C38(H38A,H38B,H38C), C42(H42A,H42B,H42C),
 C51(H51A,H51B,H51C), C53(H53A,H53B,H53C), C56(H56A,H56B,H56C), C58(H58A,H58B,
 H58C), C67(H67A,H67B,H67C), C69(H69A,H69B,H69C), C72(H72A,H72B,H72C), C74(H74A,
 H74B,H74C), C81(H81A,H81B,H81C), C85(H85A,H85B,H85C), C94(H94A,H94B,H94C),
 C96(H96A,H96B,H96C), C99(H99A,H99B,H99C), C101(H10C,H10D,H10E), C110(H11A,H11B,
 H11C), C112(H11F,H11G,H11H), C115(H11K,H11L,H11M), C117(H11P,H11Q,H11R),
 C118(H11S,H11T,H11U), C122(H12A,H12B,H12C), C131(H13E,H13F,H13G), C133(H13J,
 H13K,H13L), C136(H13O,H13P,H13Q), C138(H13T,H13U,H13V), C147(H14F,H14G,H14H),
 C149(H14K,H14L,H14M), C152(H15E,H15F,H15G), C154(H15J,H15K,H15L)
;
_atom_sites_solution_hydrogens   mixed
_atom_sites_solution_primary     dual
_atom_sites_solution_secondary   ?
loop_
_atom_site_label
_atom_site_type_symbol
_atom_site_fract_x
_atom_site_fract_y
_atom_site_fract_z
_atom_site_U_iso_or_equiv
_atom_site_adp_type
_atom_site_occupancy
_atom_site_site_symmetry_order
_atom_site_calc_flag
_atom_site_refinement_flags_posn
_atom_site_refinement_flags_adp
_atom_site_refinement_flags_occupancy
_atom_site_disorder_assembly
_atom_site_disorder_group
Y1 Y 0.11792(2) 0.74375(2) 0.10877(2) 0.02764(11) Uani 1 1 d . . . . .
Y2 Y 0.26546(2) 0.74429(2) 0.13526(2) 0.02561(10) Uani 1 1 d . . . . .
N1 N 0.03407(15) 0.75148(19) 0.02883(16) 0.0345(9) Uani 1 1 d . . . . .
N2 N 0.06108(14) 0.73574(17) 0.15100(16) 0.0271(8) Uani 1 1 d . . . . .
N3 N 0.33451(14) 0.67754(16) 0.14551(15) 0.0223(8) Uani 1 1 d . . . . .
N4 N 0.33493(14) 0.80993(16) 0.14719(15) 0.0245(8) Uani 1 1 d . . . . .
C1 C -0.0612(2) 0.7539(3) -0.0329(2) 0.0522(15) Uani 1 1 d . . . . .
H1A H -0.051324 0.769035 -0.061213 0.078 Uiso 1 1 d R U . . .
H1B H -0.085734 0.781235 -0.029743 0.078 Uiso 1 1 d R U . . .
H1C H -0.076564 0.714365 -0.044203 0.078 Uiso 1 1 d R U . . .
C2 C -0.01316(18) 0.7493(2) 0.0254(2) 0.0357(11) Uani 1 1 d . . . . .
C3 C -0.02409(18) 0.7434(2) 0.0726(2) 0.0386(12) Uani 1 1 d . . . . .
H3 H -0.059894 0.743198 0.063349 0.046 Uiso 1 1 calc R U . . .
C4 C 0.00981(17) 0.7377(2) 0.1315(2) 0.0316(11) Uani 1 1 d . . . . .
C5 C -0.0142(2) 0.7346(3) 0.1721(2) 0.0456(14) Uani 1 1 d . . . . .
H5A H -0.001733 0.698179 0.196226 0.068 Uiso 1 1 calc R U . . .
H5B H -0.052043 0.732609 0.149871 0.068 Uiso 1 1 calc R U . . .
H5C H -0.004637 0.770926 0.196533 0.068 Uiso 1 1 calc R U . . .
C6 C 0.03920(18) 0.7568(3) -0.0237(2) 0.0393(12) Uani 1 1 d . . . . .
C7 C 0.0402(2) 0.7038(3) -0.0532(3) 0.0521(16) Uani 1 1 d . . . . .
C8 C 0.0475(2) 0.7102(4) -0.1030(3) 0.0642(19) Uani 1 1 d . . . . .
H8 H 0.047857 0.674978 -0.124058 0.077 Uiso 1 1 calc R U . . .
C9 C 0.0541(3) 0.7655(4) -0.1212(3) 0.069(2) Uani 1 1 d . . . . .
H9 H 0.058392 0.768634 -0.155268 0.082 Uiso 1 1 calc R U . . .
C10 C 0.0547(3) 0.8169(3) -0.0916(3) 0.0647(19) Uani 1 1 d . . . . .
H10 H 0.059784 0.855220 -0.105264 0.078 Uiso 1 1 calc R U . . .
C11 C 0.0479(2) 0.8146(3) -0.0416(2) 0.0501(15) Uani 1 1 d . . . . .
C12 C 0.0329(3) 0.6415(4) -0.0333(4) 0.1070(15) Uani 1 1 d D U . . .
H12 H 0.029841 0.643999 0.003508 0.128 Uiso 1 1 calc R U . . .
C13 C -0.0229(4) 0.6155(4) -0.0881(4) 0.1105(16) Uani 1 1 d D U . . .
H13A H -0.044490 0.650673 -0.109330 0.133 Uiso 1 1 calc R U . . .
H13B H -0.014375 0.592025 -0.115289 0.133 Uiso 1 1 calc R U . . .
C14 C -0.0504(4) 0.5799(4) -0.0696(5) 0.122(2) Uani 1 1 d D U . . .
H14A H -0.043468 0.537019 -0.073983 0.183 Uiso 1 1 calc R U . . .
H14B H -0.087448 0.588237 -0.092466 0.183 Uiso 1 1 calc R U . . .
H14C H -0.040231 0.588563 -0.028948 0.183 Uiso 1 1 calc R U . . .
C15 C 0.0798(4) 0.5980(4) -0.0267(4) 0.1059(16) Uani 1 1 d D U . . .
H15A H 0.075825 0.588944 -0.065842 0.127 Uiso 1 1 calc R U . . .
H15B H 0.112460 0.621085 -0.006314 0.127 Uiso 1 1 calc R U . . .
C16 C 0.0855(4) 0.5410(4) 0.0028(4) 0.1068(18) Uani 1 1 d D U . . .
H16A H 0.057994 0.513007 -0.021712 0.160 Uiso 1 1 calc R U . . .
H16B H 0.082949 0.547989 0.038762 0.160 Uiso 1 1 calc R U . . .
H16C H 0.119349 0.523255 0.011642 0.160 Uiso 1 1 calc R U . . .
C17 C 0.0531(2) 0.8735(3) -0.0057(3) 0.0540(16) Uani 1 1 d . . . . .
H17 H 0.066774 0.860714 0.035497 0.065 Uiso 1 1 calc R U . . .
C18 C 0.0008(3) 0.9007(4) -0.0228(3) 0.077(2) Uani 1 1 d . . . . .
H18A H -0.019296 0.872272 -0.011132 0.092 Uiso 1 1 calc R U . . .
H18B H 0.005542 0.938694 -0.000477 0.092 Uiso 1 1 calc R U . . .
C19 C -0.0309(3) 0.9154(4) -0.0850(3) 0.098(3) Uani 1 1 d . . . . .
H19A H -0.041865 0.877565 -0.107195 0.147 Uiso 1 1 calc R U . . .
H19B H -0.010178 0.939591 -0.098748 0.147 Uiso 1 1 calc R U . . .
H19C H -0.061543 0.938733 -0.089848 0.147 Uiso 1 1 calc R U . . .
C20 C 0.0919(2) 0.9202(3) -0.0087(3) 0.0583(17) Uani 1 1 d . . . . .
H20A H 0.121407 0.898039 -0.009432 0.070 Uiso 1 1 calc R U . . .
H20B H 0.074556 0.943474 -0.045057 0.070 Uiso 1 1 calc R U . . .
C21 C 0.1117(3) 0.9631(4) 0.0400(4) 0.091(3) Uani 1 1 d . . . . .
H21A H 0.136371 0.991110 0.036101 0.137 Uiso 1 1 calc R U . . .
H21B H 0.129245 0.940420 0.076223 0.137 Uiso 1 1 calc R U . . .
H21C H 0.082832 0.986316 0.040230 0.137 Uiso 1 1 calc R U . . .
C22 C 0.09484(18) 0.7273(2) 0.2112(2) 0.0341(11) Uani 1 1 d . . . . .
C23 C 0.1180(2) 0.7786(3) 0.2453(2) 0.0498(15) Uani 1 1 d . . . . .
C24 C 0.1580(3) 0.7674(4) 0.3012(3) 0.0645(19) Uani 1 1 d . . . . .
H24 H 0.175597 0.800892 0.325227 0.077 Uiso 1 1 calc R U . . .
C25 C 0.1719(3) 0.7094(4) 0.3214(3) 0.071(2) Uani 1 1 d . . . . .
H25 H 0.199331 0.703388 0.358953 0.085 Uiso 1 1 calc R U . . .
C26 C 0.1474(3) 0.6605(4) 0.2890(3) 0.0641(19) Uani 1 1 d . . . . .
H26 H 0.157468 0.620815 0.304435 0.077 Uiso 1 1 calc R U . . .
C27 C 0.1078(2) 0.6674(3) 0.2333(2) 0.0436(14) Uani 1 1 d . . . . .
C28 C 0.0978(3) 0.8436(3) 0.2237(3) 0.085(2) Uani 1 1 d . U . . .
H28 H 0.072496 0.844478 0.181906 0.102 Uiso 1 1 calc R U . . .
C29 C 0.0721(3) 0.8704(4) 0.2667(5) 0.107(3) Uani 1 1 d . U . . .
H29A H 0.046629 0.840576 0.267240 0.128 Uiso 1 1 calc R U . . .
H29B H 0.100052 0.874468 0.306499 0.128 Uiso 1 1 calc R U . . .
C30 C 0.0479(5) 0.9263(5) 0.2483(6) 0.152(4) Uani 1 1 d . U . . .
H30A H 0.024799 0.924621 0.206892 0.228 Uiso 1 1 calc R U . . .
H30B H 0.074121 0.957927 0.256063 0.228 Uiso 1 1 calc R U . . .
H30C H 0.027637 0.935803 0.269116 0.228 Uiso 1 1 calc R U . . .
C31 C 0.1493(4) 0.8836(3) 0.2379(4) 0.087(2) Uani 1 1 d . U . . .
H31A H 0.164526 0.896767 0.278706 0.105 Uiso 1 1 calc R U . . .
H31B H 0.175140 0.857616 0.233199 0.105 Uiso 1 1 calc R U . . .
C32 C 0.1399(5) 0.9350(5) 0.2030(5) 0.137(4) Uani 1 1 d . U . . .
H32A H 0.113768 0.925302 0.163793 0.205 Uiso 1 1 calc R U . . .
H32B H 0.172079 0.947650 0.202104 0.205 Uiso 1 1 calc R U . . .
H32C H 0.127162 0.968206 0.218458 0.205 Uiso 1 1 calc R U . . .
C33 C 0.0778(3) 0.6115(3) 0.1980(3) 0.0574(17) Uani 1 1 d . . . . .
H33 H 0.042368 0.626657 0.171331 0.069 Uiso 1 1 calc R U . . .
C34 C 0.0695(3) 0.5603(3) 0.2335(3) 0.073(2) Uani 1 1 d . . . . .
H34A H 0.050704 0.526367 0.207384 0.087 Uiso 1 1 calc R U . . .
H34B H 0.103767 0.544655 0.261632 0.087 Uiso 1 1 calc R U . . .
C35 C 0.0404(3) 0.5795(4) 0.2648(4) 0.091(3) Uani 1 1 d . . . . .
H35A H 0.006516 0.595340 0.237396 0.137 Uiso 1 1 calc R U . . .
H35B H 0.059759 0.611413 0.292511 0.137 Uiso 1 1 calc R U . . .
H35C H 0.035577 0.544572 0.285357 0.137 Uiso 1 1 calc R U . . .
C36 C 0.1005(3) 0.5861(3) 0.1593(3) 0.0661(19) Uani 1 1 d . . . . .
H36A H 0.074371 0.558753 0.130587 0.079 Uiso 1 1 calc R U . . .
H36B H 0.105697 0.620530 0.137836 0.079 Uiso 1 1 calc R U . . .
C37 C 0.1503(3) 0.5520(3) 0.1880(4) 0.080(2) Uani 1 1 d . . . . .
H37A H 0.164974 0.546495 0.160899 0.120 Uiso 1 1 calc R U . . .
H37B H 0.143923 0.512115 0.200521 0.120 Uiso 1 1 calc R U . . .
H37C H 0.174685 0.575019 0.221604 0.120 Uiso 1 1 calc R U . . .
C38 C 0.41734(19) 0.6331(2) 0.1570(2) 0.0360(12) Uani 1 1 d . . . . .
H38A H 0.440409 0.625253 0.197757 0.054 Uiso 1 1 calc R U . . .
H38B H 0.438097 0.642402 0.136775 0.054 Uiso 1 1 calc R U . . .
H38C H 0.396080 0.596934 0.139804 0.054 Uiso 1 1 calc R U . . .
C39 C 0.38236(17) 0.6868(2) 0.15189(19) 0.0254(10) Uani 1 1 d . . . . .
C40 C 0.40398(17) 0.7440(2) 0.15495(18) 0.0272(10) Uani 1 1 d . . . . .
H40 H 0.438433 0.744011 0.159219 0.033 Uiso 1 1 calc R U . . .
C41 C 0.38265(17) 0.8015(2) 0.15268(19) 0.0266(10) Uani 1 1 d . . . . .
C42 C 0.4166(2) 0.8555(2) 0.1564(2) 0.0393(13) Uani 1 1 d . . . . .
H42A H 0.406418 0.871864 0.117741 0.059 Uiso 1 1 calc R U . . .
H42B H 0.452953 0.842567 0.173304 0.059 Uiso 1 1 calc R U . . .
H42C H 0.412470 0.887082 0.180704 0.059 Uiso 1 1 calc R U . . .
C43 C 0.31699(17) 0.6162(2) 0.1445(2) 0.0264(10) Uani 1 1 d . . . . .
C44 C 0.28382(19) 0.5898(2) 0.0914(2) 0.0311(11) Uani 1 1 d . . . . .
C45 C 0.2653(2) 0.5312(2) 0.0922(3) 0.0461(14) Uani 1 1 d . . . . .
H45 H 0.242936 0.512234 0.056887 0.055 Uiso 1 1 calc R U . . .
C46 C 0.2787(3) 0.5005(3) 0.1428(3) 0.0542(17) Uani 1 1 d . . . . .
H46 H 0.265599 0.460688 0.142202 0.065 Uiso 1 1 calc R U . . .
C47 C 0.3106(2) 0.5269(2) 0.1940(3) 0.0474(15) Uani 1 1 d . . . . .
H47 H 0.319466 0.504876 0.228664 0.057 Uiso 1 1 calc R U . . .
C48 C 0.33063(19) 0.5851(2) 0.1970(2) 0.0330(11) Uani 1 1 d . . . . .
C49 C 0.26983(19) 0.6242(2) 0.0353(2) 0.0346(11) Uani 1 1 d . . . . .
H49 H 0.267796 0.668292 0.043745 0.042 Uiso 1 1 calc R U . . .
C50 C 0.2162(2) 0.6061(3) -0.0114(2) 0.0546(16) Uani 1 1 d . . . . .
H50A H 0.217731 0.563477 -0.023050 0.066 Uiso 1 1 calc R U . . .
H50B H 0.191277 0.607529 0.005059 0.066 Uiso 1 1 calc R U . . .
C51 C 0.1962(3) 0.6460(4) -0.0646(3) 0.079(2) Uani 1 1 d . . . . .
H51A H 0.160129 0.635142 -0.090191 0.119 Uiso 1 1 calc R U . . .
H51B H 0.217475 0.639926 -0.084714 0.119 Uiso 1 1 calc R U . . .
H51C H 0.197888 0.688790 -0.053143 0.119 Uiso 1 1 calc R U . . .
C52 C 0.3114(2) 0.6187(2) 0.0134(2) 0.0433(13) Uani 1 1 d . . . . .
H52A H 0.343258 0.601224 0.044569 0.052 Uiso 1 1 calc R U . . .
H52B H 0.298761 0.589746 -0.019295 0.052 Uiso 1 1 calc R U . . .
C53 C 0.3252(3) 0.6787(3) -0.0061(3) 0.0607(17) Uani 1 1 d . . . . .
H53A H 0.293830 0.696788 -0.036549 0.091 Uiso 1 1 calc R U . . .
H53B H 0.350476 0.671085 -0.020855 0.091 Uiso 1 1 calc R U . . .
H53C H 0.340116 0.706765 0.026689 0.091 Uiso 1 1 calc R U . . .
C54 C 0.3652(2) 0.6139(3) 0.2548(3) 0.0571(9) Uani 1 1 d . U . . .
H54 H 0.388225 0.643107 0.247540 0.069 Uiso 1 1 calc R U . . .
C55 C 0.3338(2) 0.6522(3) 0.2776(3) 0.0560(9) Uani 1 1 d . U . . .
H55A H 0.358371 0.674991 0.311933 0.067 Uiso 1 1 calc R U . . .
H55B H 0.313214 0.682402 0.247855 0.067 Uiso 1 1 calc R U . . .
C56 C 0.2974(2) 0.6167(3) 0.2940(3) 0.0554(12) Uani 1 1 d . U . . .
H56A H 0.275319 0.590341 0.261834 0.083 Uiso 1 1 calc R U . . .
H56B H 0.275695 0.645073 0.302680 0.083 Uiso 1 1 calc R U . . .
H56C H 0.317649 0.591654 0.327979 0.083 Uiso 1 1 calc R U . . .
C57 C 0.4017(2) 0.5692(3) 0.3017(3) 0.0623(10) Uani 1 1 d . U . . .
H57A H 0.416605 0.590366 0.339290 0.075 Uiso 1 1 calc R U . . .
H57B H 0.380761 0.534682 0.304234 0.075 Uiso 1 1 calc R U . . .
C58 C 0.4436(3) 0.5451(3) 0.2921(3) 0.0713(12) Uani 1 1 d . U . . .
H58A H 0.429514 0.519844 0.257264 0.107 Uiso 1 1 calc R U . . .
H58B H 0.466300 0.520285 0.325225 0.107 Uiso 1 1 calc R U . . .
H58C H 0.463595 0.578761 0.287227 0.107 Uiso 1 1 calc R U . . .
C59 C 0.31494(18) 0.8706(2) 0.1404(2) 0.0273(10) Uani 1 1 d . . . . .
C60 C 0.31102(18) 0.8991(2) 0.1868(2) 0.0299(11) Uani 1 1 d . . . . .
C61 C 0.2879(2) 0.9563(2) 0.1775(2) 0.0392(12) Uani 1 1 d . . . . .
H61 H 0.284841 0.976270 0.208288 0.047 Uiso 1 1 calc R U . . .
C62 C 0.2693(2) 0.9844(2) 0.1248(2) 0.0449(14) Uani 1 1 d . . . . .
H62 H 0.253382 1.023289 0.119413 0.054 Uiso 1 1 calc R U . . .
C63 C 0.2736(2) 0.9563(2) 0.0795(2) 0.0420(13) Uani 1 1 d . . . . .
H63 H 0.261256 0.976538 0.043485 0.050 Uiso 1 1 calc R U . . .
C64 C 0.29576(19) 0.8989(2) 0.0859(2) 0.0300(11) Uani 1 1 d . . . . .
C65 C 0.33167(19) 0.8684(2) 0.2459(2) 0.0341(11) Uani 1 1 d . . . . .
H65 H 0.326626 0.823623 0.238364 0.041 Uiso 1 1 calc R U . . .
C66 C 0.3019(2) 0.8852(3) 0.2795(2) 0.0464(14) Uani 1 1 d . . . . .
H66A H 0.264338 0.884945 0.252906 0.056 Uiso 1 1 calc R U . . .
H66B H 0.311402 0.927184 0.294416 0.056 Uiso 1 1 calc R U . . .
C67 C 0.3118(3) 0.8429(3) 0.3298(3) 0.068(2) Uani 1 1 d . . . . .
H67A H 0.304538 0.800812 0.315969 0.102 Uiso 1 1 calc R U . . .
H67B H 0.289136 0.854268 0.347244 0.102 Uiso 1 1 calc R U . . .
H67C H 0.348089 0.846370 0.358695 0.102 Uiso 1 1 calc R U . . .
C68 C 0.3905(2) 0.8783(3) 0.2815(2) 0.0493(15) Uani 1 1 d . . . . .
H68A H 0.402349 0.856125 0.318369 0.059 Uiso 1 1 calc R U . . .
H68B H 0.408359 0.860167 0.260280 0.059 Uiso 1 1 calc R U . . .
C69 C 0.4071(3) 0.9438(3) 0.2944(3) 0.080(2) Uani 1 1 d . . . . .
H69A H 0.398138 0.965679 0.258266 0.120 Uiso 1 1 calc R U . . .
H69B H 0.444608 0.945787 0.318641 0.120 Uiso 1 1 calc R U . . .
H69C H 0.389193 0.962675 0.314708 0.120 Uiso 1 1 calc R U . . .
C70 C 0.2999(2) 0.8672(2) 0.0354(2) 0.0327(11) Uani 1 1 d . . . . .
H70 H 0.329003 0.837307 0.052906 0.039 Uiso 1 1 calc R U . . .
C71 C 0.2515(2) 0.8301(2) -0.0017(2) 0.0366(12) Uani 1 1 d . . . . .
H71A H 0.259191 0.804306 -0.028168 0.044 Uiso 1 1 calc R U . . .
H71B H 0.244056 0.802508 0.023830 0.044 Uiso 1 1 calc R U . . .
C72 C 0.2031(2) 0.8666(3) -0.0372(2) 0.0454(14) Uani 1 1 d . . . . .
H72A H 0.207465 0.888547 -0.067577 0.068 Uiso 1 1 calc R U . . .
H72B H 0.197125 0.895883 -0.012314 0.068 Uiso 1 1 calc R U . . .
H72C H 0.173282 0.839113 -0.054712 0.068 Uiso 1 1 calc R U . . .
C73 C 0.3149(2) 0.9111(2) -0.0003(2) 0.0398(12) Uani 1 1 d . . . . .
H73A H 0.286449 0.940711 -0.019657 0.048 Uiso 1 1 calc R U . . .
H73B H 0.346148 0.934148 0.025823 0.048 Uiso 1 1 calc R U . . .
C74 C 0.3258(2) 0.8792(3) -0.0453(3) 0.0556(16) Uani 1 1 d . . . . .
H74A H 0.293741 0.861063 -0.074500 0.083 Uiso 1 1 calc R U . . .
H74B H 0.351668 0.847143 -0.026955 0.083 Uiso 1 1 calc R U . . .
H74C H 0.339128 0.908703 -0.063717 0.083 Uiso 1 1 calc R U . . .
C75 C 0.18423(18) 0.6814(2) 0.1032(2) 0.0361(12) Uani 1 1 d . . . . .
H75 H 0.176139 0.640558 0.090137 0.043 Uiso 1 1 calc R U . . .
C76 C 0.17734(19) 0.7305(3) 0.0623(2) 0.0390(13) Uani 1 1 d . . . . .
H76 H 0.170954 0.721161 0.023998 0.047 Uiso 1 1 calc R U . . .
C77 C 0.18024(18) 0.7928(2) 0.0803(2) 0.0353(12) Uani 1 1 d . . . . .
H77 H 0.172983 0.824633 0.053037 0.042 Uiso 1 1 calc R U . . .
C78 C 0.19421(19) 0.8073(2) 0.1399(2) 0.0404(13) Uani 1 1 d . . . . .
H78 H 0.192285 0.848027 0.151023 0.049 Uiso 1 1 calc R U . . .
C79 C 0.21131(17) 0.7585(3) 0.1829(2) 0.0370(12) Uani 1 1 d . . . . .
H79 H 0.227308 0.767873 0.222882 0.044 Uiso 1 1 calc R U . . .
C80 C 0.20346(18) 0.6956(2) 0.1636(2) 0.0340(12) Uani 1 1 d . . . . .
H80 H 0.211013 0.663593 0.190829 0.041 Uiso 1 1 calc R U . . .
Y3 Y 0.61777(2) 0.74048(2) 0.50288(2) 0.02562(10) Uani 1 1 d . . . . .
Y4 Y 0.76440(2) 0.74550(2) 0.62590(2) 0.02447(10) Uani 1 1 d . . . . .
N5 N 0.56553(14) 0.73909(16) 0.40170(15) 0.0248(8) Uani 1 1 d . . . . .
N6 N 0.53076(14) 0.73485(15) 0.49022(15) 0.0224(8) Uani 1 1 d . . . . .
N7 N 0.83647(14) 0.68095(15) 0.68108(15) 0.0217(8) Uani 1 1 d . . . . .
N8 N 0.83099(14) 0.81354(16) 0.68418(15) 0.0224(8) Uani 1 1 d . . . . .
C81 C 0.4945(2) 0.7350(2) 0.3024(2) 0.0395(12) Uani 1 1 d . . . . .
H81A H 0.522192 0.746859 0.292345 0.059 Uiso 1 1 calc R U . . .
H81B H 0.465492 0.763500 0.284701 0.059 Uiso 1 1 calc R U . . .
H81C H 0.482710 0.693765 0.288207 0.059 Uiso 1 1 calc R U . . .
C82 C 0.51495(18) 0.7364(2) 0.36702(19) 0.0289(10) Uani 1 1 d . . . . .
C83 C 0.47769(18) 0.7338(2) 0.3876(2) 0.0318(11) Uani 1 1 d . . . . .
H83 H 0.442721 0.731915 0.358794 0.038 Uiso 1 1 calc R U . . .
C84 C 0.48457(17) 0.73352(19) 0.44460(19) 0.0253(9) Uani 1 1 d . . . . .
C85 C 0.43539(19) 0.7317(2) 0.4516(2) 0.0397(12) Uani 1 1 d . . . . .
H85A H 0.443298 0.717136 0.490287 0.060 Uiso 1 1 calc R U . . .
H85B H 0.410438 0.704187 0.422797 0.060 Uiso 1 1 calc R U . . .
H85C H 0.420536 0.772731 0.446151 0.060 Uiso 1 1 calc R U . . .
C86 C 0.60289(18) 0.7414(2) 0.37927(18) 0.0269(10) Uani 1 1 d . . . . .
C87 C 0.6208(2) 0.6872(2) 0.3649(2) 0.0385(13) Uani 1 1 d . . . . .
C88 C 0.6642(3) 0.6910(3) 0.3549(3) 0.0522(16) Uani 1 1 d . . . . .
H88 H 0.677757 0.654927 0.346643 0.063 Uiso 1 1 calc R U . . .
C89 C 0.6874(3) 0.7453(3) 0.3566(3) 0.0578(17) Uani 1 1 d . . . . .
H89 H 0.717287 0.746544 0.350160 0.069 Uiso 1 1 calc R U . . .
C90 C 0.6684(2) 0.7985(3) 0.3677(2) 0.0451(14) Uani 1 1 d . . . . .
H90 H 0.684455 0.836089 0.367101 0.054 Uiso 1 1 calc R U . . .
C91 C 0.62612(19) 0.7981(2) 0.3796(2) 0.0311(11) Uani 1 1 d . . . . .
C92 C 0.5944(2) 0.6268(2) 0.3621(2) 0.0440(14) Uani 1 1 d . . . . .
H92 H 0.557698 0.635648 0.353446 0.053 Uiso 1 1 calc R U . . .
C93 C 0.5933(3) 0.5841(3) 0.3155(3) 0.070(2) Uani 1 1 d . . . . .
H93A H 0.629373 0.572459 0.325002 0.083 Uiso 1 1 calc R U . . .
H93B H 0.574578 0.546614 0.316106 0.083 Uiso 1 1 calc R U . . .
C94 C 0.5690(3) 0.6091(4) 0.2573(3) 0.085(2) Uani 1 1 d . . . . .
H94A H 0.571724 0.579518 0.230511 0.128 Uiso 1 1 calc R U . . .
H94B H 0.586674 0.646844 0.256245 0.128 Uiso 1 1 calc R U . . .
H94C H 0.532439 0.617635 0.246036 0.128 Uiso 1 1 calc R U . . .
C95 C 0.6201(3) 0.5931(3) 0.4213(3) 0.076(2) Uani 1 1 d . . . . .
H95A H 0.653280 0.575062 0.426320 0.091 Uiso 1 1 calc R U . . .
H95B H 0.628118 0.623271 0.452489 0.091 Uiso 1 1 calc R U . . .
C96 C 0.5888(4) 0.5465(4) 0.4272(4) 0.118(4) Uani 1 1 d . . . . .
H96A H 0.582846 0.514767 0.398337 0.178 Uiso 1 1 calc R U . . .
H96B H 0.555548 0.563673 0.421456 0.178 Uiso 1 1 calc R U . . .
H96C H 0.606535 0.528747 0.465854 0.178 Uiso 1 1 calc R U . . .
C97 C 0.6050(2) 0.8569(2) 0.3913(2) 0.0353(12) Uani 1 1 d . . . . .
H97 H 0.592391 0.846521 0.420350 0.042 Uiso 1 1 calc R U . . .
C98 C 0.5580(2) 0.8805(3) 0.3388(3) 0.0575(17) Uani 1 1 d . . . . .
H98A H 0.529134 0.851282 0.328956 0.069 Uiso 1 1 calc R U . . .
H98B H 0.547120 0.919619 0.348993 0.069 Uiso 1 1 calc R U . . .
C99 C 0.5664(3) 0.8904(4) 0.2859(3) 0.085(2) Uani 1 1 d . . . . .
H99A H 0.535156 0.908249 0.255069 0.128 Uiso 1 1 calc R U . . .
H99B H 0.573794 0.851274 0.272963 0.128 Uiso 1 1 calc R U . . .
H99C H 0.595787 0.918038 0.295390 0.128 Uiso 1 1 calc R U . . .
C100 C 0.6465(2) 0.9054(2) 0.4194(3) 0.0488(15) Uani 1 1 d . . . . .
H10A H 0.678249 0.885740 0.448731 0.059 Uiso 1 1 calc R U . . .
H10B H 0.655115 0.923073 0.389649 0.059 Uiso 1 1 calc R U . . .
C101 C 0.6310(3) 0.9565(3) 0.4477(3) 0.075(2) Uani 1 1 d . . . . .
H10C H 0.599868 0.976601 0.418959 0.112 Uiso 1 1 calc R U . . .
H10D H 0.659350 0.986096 0.464182 0.112 Uiso 1 1 calc R U . . .
H10E H 0.623913 0.939724 0.478420 0.112 Uiso 1 1 calc R U . . .
[truncated: 117,560 more chars]
